# Supplementary material for: Land tenure drives Brazil’s deforestation rates across socio-environmental contexts
Source: Nat Commun. 2022 Oct 1;13:5759. doi: 10.1038/s41467-022-33398-3 (PMC9526711; doi:10.1038/s41467-022-33398-3)
Supplement: Supplementary file 5 — Supplementary Data 2 [file 41467_2022_33398_MOESM5_ESM.csv]

stScale	n_pop	factor	AME	SE	z	p	lower	upper	years	biome
private_communal	1462	area	-3.81E-07	3.58E-07	-1.063852576	0.28739549	-1.08E-06	3.21E-07	1985-1990	Amazonia
private_communal	1462	elevation	-0.000291572	0.000109951	-2.651839993	0.008005447	-0.000507072	-7.61E-05	1985-1990	Amazonia
private_communal	1462	pop	-0.001447065	0.003336334	-0.433729192	0.664485106	-0.007986159	0.005092029	1985-1990	Amazonia
private_communal	1462	private_vs_communal	-0.035187377	0.008983894	-3.916717639	8.98E-05	-0.052795487	-0.017579268	1985-1990	Amazonia
private_communal	1462	slope	-0.013862043	0.010398663	-1.333060062	0.182512094	-0.034243049	0.006518963	1985-1990	Amazonia
private_communal	1462	stateAM	-0.067919924	0.029661802	-2.289811101	0.022032269	-0.126055988	-0.00978386	1985-1990	Amazonia
private_communal	1462	stateAP	-0.01280347	0.038919971	-0.328969166	0.742178994	-0.089085211	0.06347827	1985-1990	Amazonia
private_communal	1462	stateMA	0.022303151	0.031003327	0.719379281	0.471907259	-0.038462253	0.083068554	1985-1990	Amazonia
private_communal	1462	stateMT	0.003470346	0.040064166	0.086619708	0.9309738	-0.075053976	0.081994668	1985-1990	Amazonia
private_communal	1462	statePA	-0.050641399	0.029275334	-1.729831674	0.083660354	-0.108019999	0.0067372	1985-1990	Amazonia
private_communal	1462	stateRO	-0.075436196	0.029360005	-2.569352319	0.010188881	-0.132980748	-0.017891644	1985-1990	Amazonia
private_communal	1462	stateRR	-0.041170869	0.022267054	-1.848958964	0.064463738	-0.084813492	0.002471755	1985-1990	Amazonia
private_communal	1462	travel_time	-5.11E-05	1.11E-05	-4.615696534	3.92E-06	-7.28E-05	-2.94E-05	1985-1990	Amazonia
private_communal	1462	weights	0.002632806	0.000693143	3.798357448	0.000145658	0.00127427	0.003991342	1985-1990	Amazonia
private_indigenous	402	area	-3.07E-08	3.61E-08	-0.851556339	0.394460381	-1.01E-07	4.00E-08	1985-1990	Amazonia
private_indigenous	402	elevation	5.06E-05	4.69E-05	1.0792382	0.280481554	-4.13E-05	0.000142568	1985-1990	Amazonia
private_indigenous	402	pop	0.010669057	0.002547237	4.188482289	2.81E-05	0.005676564	0.01566155	1985-1990	Amazonia
private_indigenous	402	private_vs_indigenous	-0.028467486	0.008932591	-3.186923688	0.001437947	-0.045975043	-0.010959929	1985-1990	Amazonia
private_indigenous	402	slope	-0.0178345	0.011925531	-1.495488922	0.134786889	-0.041208112	0.005539112	1985-1990	Amazonia
private_indigenous	402	stateAM	0.003546124	0.003285657	1.079273959	0.280465618	-0.002893645	0.009985892	1985-1990	Amazonia
private_indigenous	402	stateAP	0.097223298	0.035693194	2.723860948	0.006452367	0.027265923	0.167180672	1985-1990	Amazonia
private_indigenous	402	stateMA	0.024963176	0.010169156	2.454793358	0.014096559	0.005031997	0.044894354	1985-1990	Amazonia
private_indigenous	402	stateMT	0.029251994	0.014566826	2.008124032	0.044630113	0.000701539	0.057802449	1985-1990	Amazonia
private_indigenous	402	statePA	0.020886163	0.006652674	3.13951409	0.001692283	0.007847162	0.033925164	1985-1990	Amazonia
private_indigenous	402	stateRO	0.008895665	0.008904199	0.999041567	0.317774556	-0.008556244	0.026347574	1985-1990	Amazonia
private_indigenous	402	stateRR	0.04851402	0.018370623	2.640847841	0.008269885	0.012508261	0.084519779	1985-1990	Amazonia
private_indigenous	402	stateTO	0.021621855	0.007099063	3.045733637	0.002321134	0.007707947	0.035535763	1985-1990	Amazonia
private_indigenous	402	travel_time	-3.17E-05	8.06E-06	-3.930376554	8.48E-05	-4.75E-05	-1.59E-05	1985-1990	Amazonia
private_indigenous	402	weights	8.24E-05	0.00018378	0.448629237	0.653699139	-0.000277753	0.000442652	1985-1990	Amazonia
private_protected	72	area	-3.51E-08	2.41E-08	-1.456299244	0.145309914	-8.23E-08	1.21E-08	1985-1990	Amazonia
private_protected	72	elevation	-3.68E-05	4.55E-05	-0.80808865	0.419039551	-0.000126009	5.24E-05	1985-1990	Amazonia
private_protected	72	pop	0.000879115	0.000621602	1.414273969	0.157281477	-0.000339202	0.002097433	1985-1990	Amazonia
private_protected	72	private_vs_protected	0.002199759	0.006289316	0.3497612	0.72651792	-0.010127074	0.014526591	1985-1990	Amazonia
private_protected	72	slope	-0.016467296	0.012719484	-1.29465125	0.195440564	-0.041397028	0.008462435	1985-1990	Amazonia
private_protected	72	stateAM	-0.019860328	0.010386172	-1.912189316	0.055851916	-0.040216851	0.000496196	1985-1990	Amazonia
private_protected	72	stateAP	0.073975212	0.032209562	2.296684804	0.021636757	0.01084563	0.137104794	1985-1990	Amazonia
private_protected	72	stateMA	0.036853015	0.04286044	0.859837517	0.389878615	-0.047151905	0.120857934	1985-1990	Amazonia
private_protected	72	stateMT	-0.008844303	0.010384783	-0.851659852	0.39440291	-0.029198103	0.011509498	1985-1990	Amazonia
private_protected	72	statePA	-0.005688846	0.007623269	-0.746247543	0.455517893	-0.020630179	0.009252487	1985-1990	Amazonia
private_protected	72	stateRO	-0.005713385	0.009855101	-0.579738808	0.562090768	-0.025029028	0.013602259	1985-1990	Amazonia
private_protected	72	stateRR	-0.015721216	0.009398486	-1.672739236	0.094378642	-0.034141909	0.002699478	1985-1990	Amazonia
private_protected	72	travel_time	7.24E-06	4.00E-06	1.811067708	0.070130371	-5.95E-07	1.51E-05	1985-1990	Amazonia
private_protected	72	weights	0.030957691	0.010478742	2.954332882	0.003133458	0.010419735	0.051495648	1985-1990	Amazonia
private_public	8066	area	7.97E-08	5.82E-08	1.368829543	0.171052564	-3.44E-08	1.94E-07	1985-1990	Amazonia
private_public	8066	elevation	0.000159508	3.87E-05	4.119129635	3.80E-05	8.36E-05	0.000235406	1985-1990	Amazonia
private_public	8066	pop	0.008105265	0.001805449	4.489334695	7.14E-06	0.00456665	0.01164388	1985-1990	Amazonia
private_public	8066	private_vs_public	-0.012054903	0.005353322	-2.251854564	0.024331464	-0.022547221	-0.001562584	1985-1990	Amazonia
private_public	8066	slope	-0.020062678	0.00579322	-3.463130674	0.000533929	-0.031417181	-0.008708175	1985-1990	Amazonia
private_public	8066	stateAM	-0.007853937	0.006654334	-1.180273952	0.237891275	-0.020896192	0.005188318	1985-1990	Amazonia
private_public	8066	stateAP	0.060507874	0.024570826	2.462590163	0.013793749	0.01234994	0.108665808	1985-1990	Amazonia
private_public	8066	stateMA	0.062038206	0.009678503	6.409897037	1.46E-10	0.043068689	0.081007723	1985-1990	Amazonia
private_public	8066	stateMT	0.01820833	0.00981078	1.855951323	0.063460497	-0.001020445	0.037437106	1985-1990	Amazonia
private_public	8066	statePA	0.033229567	0.007976639	4.165860811	3.10E-05	0.017595642	0.048863492	1985-1990	Amazonia
private_public	8066	stateRO	0.00867126	0.01379065	0.628778143	0.529494311	-0.018357919	0.035700438	1985-1990	Amazonia
private_public	8066	stateRR	-0.015680717	0.006347161	-2.470508995	0.013492093	-0.028120923	-0.003240511	1985-1990	Amazonia
private_public	8066	stateTO	0.065790075	0.011925518	5.516747682	3.45E-08	0.042416488	0.089163661	1985-1990	Amazonia
private_public	8066	travel_time	-0.000132404	1.31E-05	-10.13908869	3.71E-24	-0.000157999	-0.00010681	1985-1990	Amazonia
private_public	8066	weights	0.001881708	0.001398968	1.345069132	0.17860291	-0.000860218	0.004623635	1985-1990	Amazonia
private_quilombola	226	area	-2.19E-07	1.86E-07	-1.181155729	0.237540865	-5.83E-07	1.45E-07	1985-1990	Amazonia
private_quilombola	226	elevation	-0.000471682	0.000368726	-1.279223272	0.200818443	-0.001194371	0.000251007	1985-1990	Amazonia
private_quilombola	226	pop	-0.003378724	0.007818247	-0.432158717	0.665626061	-0.018702207	0.011944759	1985-1990	Amazonia
private_quilombola	226	private_vs_quilombola	-0.05716956	0.013804898	-4.141251991	3.45E-05	-0.084226663	-0.030112458	1985-1990	Amazonia
private_quilombola	226	slope	0.020961042	0.023044598	0.909585907	0.363040934	-0.024205541	0.066127624	1985-1990	Amazonia
private_quilombola	226	stateAM	-0.12425426	0.098694914	-1.258973292	0.208039979	-0.317692737	0.069184216	1985-1990	Amazonia
private_quilombola	226	stateAP	-0.115474116	0.09785042	-1.18010854	0.237957049	-0.307257414	0.076309183	1985-1990	Amazonia
private_quilombola	226	stateMA	-0.025547446	0.109994677	-0.232260744	0.8163355	-0.241133052	0.19003816	1985-1990	Amazonia
private_quilombola	226	stateMT	-0.14111732	0.097326604	-1.449935735	0.147076441	-0.331873958	0.049639317	1985-1990	Amazonia
private_quilombola	226	statePA	-0.08002683	0.098420355	-0.813112593	0.416153507	-0.272927181	0.112873521	1985-1990	Amazonia
private_quilombola	226	stateRO	0.081921446	0.056975296	1.437841505	0.15047903	-0.029748083	0.193590975	1985-1990	Amazonia
private_quilombola	226	stateRR	-0.137414018	0.096402869	-1.425414198	0.154037506	-0.326360168	0.051532133	1985-1990	Amazonia
private_quilombola	226	stateTO	0.097256948	0.035244246	2.75951285	0.005788761	0.028179497	0.1663344	1985-1990	Amazonia
private_quilombola	226	travel_time	-7.85E-05	2.27E-05	-3.464583404	0.000531053	-0.000122979	-3.41E-05	1985-1990	Amazonia
private_quilombola	226	weights	0.011602289	0.002353232	4.930363737	8.21E-07	0.006990039	0.016214539	1985-1990	Amazonia
private_sustainable_use	178	area	-8.47E-09	3.99E-08	-0.212161899	0.83198073	-8.67E-08	6.98E-08	1985-1990	Amazonia
private_sustainable_use	178	elevation	-0.000102489	0.000122015	-0.839972607	0.400923746	-0.000341634	0.000136656	1985-1990	Amazonia
private_sustainable_use	178	pop	0.005283562	0.007173557	0.73653317	0.461406289	-0.00877635	0.019343475	1985-1990	Amazonia
private_sustainable_use	178	private_vs_sustainable_use	-0.029691127	0.011405183	-2.603301171	0.009233081	-0.052044875	-0.007337378	1985-1990	Amazonia
private_sustainable_use	178	slope	-0.029691626	0.017908121	-1.657997827	0.097317905	-0.064790898	0.005407647	1985-1990	Amazonia
private_sustainable_use	178	stateAM	-0.015391782	0.012171959	-1.264527927	0.206040604	-0.039248382	0.008464819	1985-1990	Amazonia
private_sustainable_use	178	stateAP	0.10412477	0.068918183	1.510846126	0.13082766	-0.030952387	0.239201927	1985-1990	Amazonia
private_sustainable_use	178	stateMA	0.059527513	0.038895543	1.530445607	0.125906467	-0.01670635	0.135761376	1985-1990	Amazonia
private_sustainable_use	178	stateMT	-0.006171646	0.009860824	-0.625875245	0.531396773	-0.025498506	0.013155215	1985-1990	Amazonia
private_sustainable_use	178	statePA	0.01361937	0.01414092	0.963117722	0.335488449	-0.014096323	0.041335063	1985-1990	Amazonia
private_sustainable_use	178	stateRO	0.00232948	0.012649935	0.184149526	0.853896155	-0.022463938	0.027122897	1985-1990	Amazonia
private_sustainable_use	178	stateRR	-0.017841066	0.011384324	-1.567160732	0.117077127	-0.040153932	0.0044718	1985-1990	Amazonia
private_sustainable_use	178	travel_time	-3.60E-05	1.31E-05	-2.739322945	0.006156587	-6.18E-05	-1.02E-05	1985-1990	Amazonia
private_sustainable_use	178	weights	0.022909796	0.014259376	1.606647873	0.108131635	-0.005038067	0.050857659	1985-1990	Amazonia
public_communal	914	area	-7.06E-08	2.25E-08	-3.134574896	0.001721033	-1.15E-07	-2.65E-08	1985-1990	Amazonia
public_communal	914	elevation	-0.000695427	0.000291404	-2.386469032	0.01701104	-0.001266568	-0.000124285	1985-1990	Amazonia
public_communal	914	pop	-0.000891492	0.001190667	-0.748733436	0.454017887	-0.003225157	0.001442172	1985-1990	Amazonia
public_communal	914	public_vs_communal	-0.064480253	0.018587677	-3.468978485	0.000522441	-0.100911432	-0.028049075	1985-1990	Amazonia
public_communal	914	slope	-0.075642306	0.036990949	-2.044886854	0.040866014	-0.148143234	-0.003141378	1985-1990	Amazonia
public_communal	914	stateAM	-0.1639507	0.130599211	-1.255372822	0.209343451	-0.419920451	0.09201905	1985-1990	Amazonia
public_communal	914	stateAP	-0.162710697	0.135205402	-1.203433405	0.228808648	-0.427708416	0.102287021	1985-1990	Amazonia
public_communal	914	stateMA	-0.081793145	0.131000063	-0.624374857	0.532381433	-0.33854855	0.17496226	1985-1990	Amazonia
public_communal	914	stateMT	-0.079850882	0.097685252	-0.817430273	0.413682581	-0.271310457	0.111608693	1985-1990	Amazonia
public_communal	914	statePA	-0.138981286	0.134707626	-1.031725448	0.302200752	-0.403003382	0.12504081	1985-1990	Amazonia
public_communal	914	stateRO	-0.067601626	0.090265912	-0.748916448	0.453907566	-0.244519564	0.109316311	1985-1990	Amazonia
public_communal	914	stateRR	-0.188077897	0.132835939	-1.415866055	0.156814725	-0.448431552	0.072275759	1985-1990	Amazonia
public_communal	914	stateTO	-0.188433093	0.132871447	-1.418160923	0.156143788	-0.448856343	0.071990157	1985-1990	Amazonia
public_communal	914	travel_time	-4.14E-05	1.20E-05	-3.461891655	0.000536393	-6.49E-05	-1.80E-05	1985-1990	Amazonia
public_communal	914	weights	0.008024371	0.002165953	3.704776387	0.000211577	0.003779182	0.012269561	1985-1990	Amazonia
public_indigenous	456	area	-1.22E-09	3.71E-09	-0.328212684	0.742750858	-8.50E-09	6.06E-09	1985-1990	Amazonia
public_indigenous	456	elevation	-0.000115407	5.08E-05	-2.272657101	0.023046852	-0.000214934	-1.59E-05	1985-1990	Amazonia
public_indigenous	456	pop	0.003158139	0.001294963	2.438787149	0.014736645	0.000620058	0.00569622	1985-1990	Amazonia
public_indigenous	456	public_vs_indigenous	-0.010225494	0.004017464	-2.5452606	0.010919621	-0.018099579	-0.002351408	1985-1990	Amazonia
public_indigenous	456	slope	-0.022391618	0.010432093	-2.14641678	0.031839742	-0.042838144	-0.001945093	1985-1990	Amazonia
public_indigenous	456	stateAM	-0.023239485	0.014444431	-1.608888887	0.10764064	-0.051550051	0.00507108	1985-1990	Amazonia
public_indigenous	456	stateAP	-0.007765515	0.018995097	-0.408816835	0.682674084	-0.044995221	0.02946419	1985-1990	Amazonia
public_indigenous	456	stateMA	0.01823647	0.020531954	0.888199423	0.374433489	-0.02200542	0.058478359	1985-1990	Amazonia
public_indigenous	456	stateMT	-0.000717567	0.01535906	-0.046719455	0.962736825	-0.03082077	0.029385637	1985-1990	Amazonia
public_indigenous	456	statePA	-0.015622644	0.015736171	-0.992785575	0.320814461	-0.046464973	0.015219685	1985-1990	Amazonia
public_indigenous	456	stateRO	-0.009049271	0.018491141	-0.489384135	0.624569766	-0.045291242	0.0271927	1985-1990	Amazonia
public_indigenous	456	stateRR	0.01123065	0.017542517	0.640196025	0.522045166	-0.023152052	0.045613352	1985-1990	Amazonia
public_indigenous	456	stateTO	0.012355618	0.014977498	0.824945427	0.409402574	-0.016999738	0.041710974	1985-1990	Amazonia
public_indigenous	456	travel_time	-1.26E-05	3.96E-06	-3.179050654	0.001477583	-2.04E-05	-4.83E-06	1985-1990	Amazonia
public_indigenous	456	weights	0.037045307	0.01000964	3.70096306	0.000214783	0.017426774	0.05666384	1985-1990	Amazonia
public_private	8066	area	7.86E-08	5.81E-08	1.352553387	0.176198352	-3.53E-08	1.93E-07	1985-1990	Amazonia
public_private	8066	elevation	0.000158839	3.87E-05	4.108385995	3.98E-05	8.31E-05	0.000234615	1985-1990	Amazonia
public_private	8066	pop	0.008099929	0.001800965	4.497549505	6.87E-06	0.004570102	0.011629755	1985-1990	Amazonia
public_private	8066	public_vs_private	0.012025774	0.005338497	2.252651557	0.024281128	0.001562512	0.022489036	1985-1990	Amazonia
public_private	8066	slope	-0.019657293	0.005656693	-3.475050493	0.000510757	-0.030744208	-0.008570379	1985-1990	Amazonia
public_private	8066	stateAM	-0.007822313	0.00663407	-1.179112263	0.238353476	-0.020824852	0.005180225	1985-1990	Amazonia
public_private	8066	stateAP	0.060246841	0.024495384	2.459518154	0.013912366	0.012236771	0.108256911	1985-1990	Amazonia
public_private	8066	stateMA	0.061838631	0.009639812	6.414920825	1.41E-10	0.042944947	0.080732316	1985-1990	Amazonia
public_private	8066	stateMT	0.01813402	0.009787535	1.852766711	0.063915804	-0.001049197	0.037317236	1985-1990	Amazonia
public_private	8066	statePA	0.03311141	0.007946793	4.166637838	3.09E-05	0.017535981	0.048686839	1985-1990	Amazonia
public_private	8066	stateRO	0.008588455	0.013754007	0.624432949	0.532343292	-0.018368904	0.035545815	1985-1990	Amazonia
public_private	8066	stateRR	-0.015628058	0.006327536	-2.469848717	0.01351702	-0.028029801	-0.003226314	1985-1990	Amazonia
public_private	8066	stateTO	0.065749298	0.011883688	5.532734973	3.15E-08	0.042457697	0.089040899	1985-1990	Amazonia
public_private	8066	travel_time	-0.000132171	1.31E-05	-10.1208848	4.46E-24	-0.000157766	-0.000106575	1985-1990	Amazonia
public_private	8066	weights	0.001482516	0.00119905	1.236408927	0.216306599	-0.000867578	0.003832609	1985-1990	Amazonia
public_protected	108	area	-4.01E-10	1.26E-08	-0.031776952	0.974649927	-2.51E-08	2.43E-08	1985-1990	Amazonia
public_protected	108	elevation	-7.82E-05	6.92E-05	-1.130886905	0.258102696	-0.000213778	5.73E-05	1985-1990	Amazonia
public_protected	108	pop	0.000194116	0.000448591	0.432724575	0.665214874	-0.000685106	0.001073338	1985-1990	Amazonia
public_protected	108	public_vs_protected	-0.002325018	0.006704493	-0.346785029	0.728752825	-0.015465583	0.010815547	1985-1990	Amazonia
public_protected	108	slope	-0.016689907	0.012857424	-1.298075513	0.194261388	-0.041889995	0.008510181	1985-1990	Amazonia
public_protected	108	stateAM	-0.012814655	0.019654831	-0.651984984	0.514410859	-0.051337416	0.025708107	1985-1990	Amazonia
public_protected	108	stateAP	0.017992737	0.029670373	0.606420984	0.544235238	-0.040160126	0.076145599	1985-1990	Amazonia
public_protected	108	stateMA	0.069711408	0.048316354	1.442811837	0.149073484	-0.024986906	0.164409722	1985-1990	Amazonia
public_protected	108	stateMT	-0.00195829	0.021017905	-0.093172488	0.925766531	-0.043152627	0.039236046	1985-1990	Amazonia
public_protected	108	statePA	-0.012301756	0.022023884	-0.558564329	0.57645909	-0.055467775	0.030864263	1985-1990	Amazonia
public_protected	108	stateRO	-0.004567884	0.021001177	-0.217506074	0.827813974	-0.045729434	0.036593667	1985-1990	Amazonia
public_protected	108	stateRR	-0.012497148	0.020795593	-0.600951735	0.547872133	-0.053255762	0.028261466	1985-1990	Amazonia
public_protected	108	travel_time	-1.13E-05	5.22E-06	-2.156390523	0.031053184	-2.15E-05	-1.03E-06	1985-1990	Amazonia
public_protected	108	weights	0.005824625	0.002446706	2.380598977	0.017284517	0.00102917	0.01062008	1985-1990	Amazonia
public_quilombola	230	area	-1.22E-07	4.03E-08	-3.039880569	0.00236672	-2.01E-07	-4.35E-08	1985-1990	Amazonia
public_quilombola	230	elevation	-0.00044384	0.000325763	-1.36246356	0.173051637	-0.001082324	0.000194644	1985-1990	Amazonia
public_quilombola	230	pop	0.002381721	0.001410119	1.689021069	0.091215392	-0.000382062	0.005145504	1985-1990	Amazonia
public_quilombola	230	public_vs_quilombola	-0.060818748	0.012648719	-4.808292975	1.52E-06	-0.085609782	-0.036027714	1985-1990	Amazonia
public_quilombola	230	slope	0.009455505	0.02370199	0.398932955	0.689942606	-0.036999543	0.055910553	1985-1990	Amazonia
public_quilombola	230	stateAM	0.022461991	0.007174625	3.13075468	0.001743577	0.008399984	0.036523998	1985-1990	Amazonia
public_quilombola	230	stateAP	0.042731194	0.01457767	2.931277366	0.003375712	0.014159486	0.071302902	1985-1990	Amazonia
public_quilombola	230	stateMA	0.100675374	0.020719214	4.859034496	1.18E-06	0.060066461	0.141284286	1985-1990	Amazonia
public_quilombola	230	statePA	0.040079235	0.011385942	3.520063138	0.000431444	0.017763198	0.062395271	1985-1990	Amazonia
public_quilombola	230	stateRO	0.142897288	0.054916955	2.602061397	0.009266526	0.035262035	0.250532542	1985-1990	Amazonia
public_quilombola	230	stateRR	-0.010519557	0.00517884	-2.031257438	0.042228886	-0.020669898	-0.000369217	1985-1990	Amazonia
public_quilombola	230	stateTO	0.300605315	0.091182455	3.296745144	0.000978122	0.121890988	0.479319643	1985-1990	Amazonia
public_quilombola	230	travel_time	-5.79E-05	1.24E-05	-4.667151339	3.05E-06	-8.23E-05	-3.36E-05	1985-1990	Amazonia
public_quilombola	230	weights	0.009262868	0.008300735	1.115909353	0.264460938	-0.007006274	0.025532011	1985-1990	Amazonia
public_sustainable_use	246	area	7.15E-09	5.46E-09	1.308770807	0.190611998	-3.56E-09	1.79E-08	1985-1990	Amazonia
public_sustainable_use	246	elevation	-0.000237888	4.75E-05	-5.005700266	5.57E-07	-0.000331032	-0.000144744	1985-1990	Amazonia
public_sustainable_use	246	pop	0.005771044	0.001900671	3.036319077	0.002394858	0.002045797	0.00949629	1985-1990	Amazonia
public_sustainable_use	246	public_vs_sustainable_use	-0.012870795	0.005054665	-2.546320209	0.010886528	-0.022777755	-0.002963834	1985-1990	Amazonia
public_sustainable_use	246	slope	0.00388632	0.00579377	0.670775626	0.502363477	-0.007469261	0.015241901	1985-1990	Amazonia
public_sustainable_use	246	stateAM	-0.081558348	0.030680822	-2.658284296	0.007853961	-0.141691654	-0.021425041	1985-1990	Amazonia
public_sustainable_use	246	stateAP	-0.079270557	0.031589454	-2.509399355	0.012093667	-0.141184749	-0.017356364	1985-1990	Amazonia
public_sustainable_use	246	stateMA	-0.053663935	0.036496046	-1.470404078	0.141452347	-0.125194871	0.017867001	1985-1990	Amazonia
public_sustainable_use	246	stateMT	-0.076183386	0.029664369	-2.568178196	0.010223459	-0.134324482	-0.018042291	1985-1990	Amazonia
public_sustainable_use	246	statePA	-0.077143344	0.031527458	-2.446862192	0.014410593	-0.138936025	-0.015350663	1985-1990	Amazonia
public_sustainable_use	246	stateRO	-0.075629555	0.031434512	-2.405940159	0.016130907	-0.137240066	-0.014019043	1985-1990	Amazonia
public_sustainable_use	246	stateRR	-0.050811447	0.040139407	-1.265874367	0.205558065	-0.129483239	0.027860346	1985-1990	Amazonia
public_sustainable_use	246	stateTO	-0.049640742	0.029190427	-1.70058295	0.089021328	-0.106852928	0.007571443	1985-1990	Amazonia
public_sustainable_use	246	travel_time	-1.19E-05	3.88E-06	-3.067078971	0.002161617	-1.95E-05	-4.30E-06	1985-1990	Amazonia
public_sustainable_use	246	weights	0.03894135	0.01367467	2.847699422	0.004403649	0.012139489	0.065743211	1985-1990	Amazonia
private_communal	1522	area	1.15E-06	0	Inf	0	1.15E-06	1.15E-06	1985-1990	Brazil
private_communal	1522	elevation	0.002226265	0	Inf	0	0.002226265	0.002226265	1985-1990	Brazil
private_communal	1522	pop	0.010958391	0	Inf	0	0.010958391	0.010958391	1985-1990	Brazil
private_communal	1522	private_vs_communal	1.038855999	0	Inf	0	1.038855999	1.038855999	1985-1990	Brazil
private_communal	1522	slope	-0.346285333	0	#NAME?	0	-0.346285333	-0.346285333	1985-1990	Brazil
private_communal	1522	stateAL	0.983574244	0	Inf	0	0.983574244	0.983574244	1985-1990	Brazil
private_communal	1522	stateAM	0.021681997	0	Inf	0	0.021681997	0.021681997	1985-1990	Brazil
private_communal	1522	stateAP	-0.005256242	0	#NAME?	0	-0.005256242	-0.005256242	1985-1990	Brazil
private_communal	1522	stateBA	-0.007884363	0	#NAME?	0	-0.007884363	-0.007884363	1985-1990	Brazil
private_communal	1522	stateES	0.663600526	0	Inf	0	0.663600526	0.663600526	1985-1990	Brazil
private_communal	1522	stateGO	-0.013140604	0	#NAME?	0	-0.013140604	-0.013140604	1985-1990	Brazil
private_communal	1522	stateMA	0.022996058	0	Inf	0	0.022996058	0.022996058	1985-1990	Brazil
private_communal	1522	stateMG	-0.013140604	0	#NAME?	0	-0.013140604	-0.013140604	1985-1990	Brazil
private_communal	1522	stateMT	-0.007227332	0	#NAME?	0	-0.007227332	-0.007227332	1985-1990	Brazil
private_communal	1522	statePA	0.026281209	0	Inf	0	0.026281209	0.026281209	1985-1990	Brazil
private_communal	1522	statePE	0.00131406	0	Inf	0	0.00131406	0.00131406	1985-1990	Brazil
private_communal	1522	statePI	-0.006570302	0	#NAME?	0	-0.006570302	-0.006570302	1985-1990	Brazil
private_communal	1522	statePR	0.957950066	0	Inf	0	0.957950066	0.957950066	1985-1990	Brazil
private_communal	1522	stateRN	-0.009855453	0	#NAME?	0	-0.009855453	-0.009855453	1985-1990	Brazil
private_communal	1522	stateRO	0.018396846	0	Inf	0	0.018396846	0.018396846	1985-1990	Brazil
private_communal	1522	stateRR	0.049277267	0	Inf	0	0.049277267	0.049277267	1985-1990	Brazil
private_communal	1522	stateRS	0.282522996	0	Inf	0	0.282522996	0.282522996	1985-1990	Brazil
private_communal	1522	stateSC	0.768725361	0	Inf	0	0.768725361	0.768725361	1985-1990	Brazil
private_communal	1522	stateSE	0.898160315	0	Inf	0	0.898160315	0.898160315	1985-1990	Brazil
private_communal	1522	stateSP	-0.013140604	0	#NAME?	0	-0.013140604	-0.013140604	1985-1990	Brazil
private_communal	1522	travel_time	-0.000219751	0	#NAME?	0	-0.000219751	-0.000219751	1985-1990	Brazil
private_communal	1522	weights	-0.004237176	0	#NAME?	0	-0.004237176	-0.004237176	1985-1990	Brazil
private_indigenous	906	area	-2.32E-07	1.26E-07	-1.834578675	0.066568141	-4.80E-07	1.58E-08	1985-1990	Brazil
private_indigenous	906	elevation	-1.82E-05	3.35E-05	-0.542413857	0.587533436	-8.39E-05	4.75E-05	1985-1990	Brazil
private_indigenous	906	pop	0.008701125	0.003017983	2.883092253	0.003937921	0.002785986	0.014616263	1985-1990	Brazil
private_indigenous	906	private_vs_indigenous	-0.03986995	0.009992376	-3.990036919	6.61E-05	-0.059454648	-0.020285253	1985-1990	Brazil
private_indigenous	906	slope	-0.004296381	0.005504414	-0.780533861	0.435076705	-0.015084834	0.006492071	1985-1990	Brazil
private_indigenous	906	stateAL	0.180558203	0.054101898	3.337372825	0.000845744	0.074520432	0.286595973	1985-1990	Brazil
private_indigenous	906	stateAM	-0.00556547	0.006168121	-0.902295961	0.366899671	-0.017654764	0.006523824	1985-1990	Brazil
private_indigenous	906	stateAP	0.102190766	0.042998561	2.376608957	0.0174726	0.017915134	0.186466397	1985-1990	Brazil
private_indigenous	906	stateBA	0.052776301	0.02787008	1.893654461	0.05827089	-0.001848052	0.107400653	1985-1990	Brazil
private_indigenous	906	stateCE	0.070583614	0.030875819	2.286048325	0.022251432	0.010068121	0.131099106	1985-1990	Brazil
private_indigenous	906	stateDF	0.012880293	0.016671306	0.77260252	0.439757653	-0.019794866	0.045555452	1985-1990	Brazil
private_indigenous	906	stateES	0.011807477	0.016181568	0.729686787	0.465581659	-0.019907814	0.043522768	1985-1990	Brazil
private_indigenous	906	stateGO	0.032277155	0.010876048	2.967728232	0.003000095	0.010960492	0.053593817	1985-1990	Brazil
private_indigenous	906	stateMA	0.022848223	0.011960731	1.910269808	0.056098483	-0.000594379	0.046290826	1985-1990	Brazil
private_indigenous	906	stateMG	0.086730874	0.029806916	2.909756684	0.003617102	0.028310391	0.145151356	1985-1990	Brazil
private_indigenous	906	stateMS	0.103507125	0.026128238	3.961504196	7.45E-05	0.05229672	0.154717531	1985-1990	Brazil
private_indigenous	906	stateMT	0.023624368	0.014203681	1.663256762	0.09626105	-0.004214335	0.05146307	1985-1990	Brazil
private_indigenous	906	statePA	0.025830827	0.009566759	2.700060453	0.006932688	0.007080324	0.04458133	1985-1990	Brazil
private_indigenous	906	statePB	0.124077857	0.043142925	2.875972326	0.00402785	0.039519279	0.208636436	1985-1990	Brazil
private_indigenous	906	statePE	0.093761777	0.028072505	3.339986062	0.000837826	0.038740677	0.148782876	1985-1990	Brazil
private_indigenous	906	statePI	0.008764366	0.01216321	0.720563558	0.471178082	-0.015075087	0.032603819	1985-1990	Brazil
private_indigenous	906	statePR	0.07294036	0.027812453	2.622579195	0.008726698	0.018428954	0.127451766	1985-1990	Brazil
private_indigenous	906	stateRJ	-0.002133917	0.012602646	-0.169322963	0.865542615	-0.026834651	0.022566816	1985-1990	Brazil
private_indigenous	906	stateRN	0.060131164	0.010620528	5.661786658	1.50E-08	0.039315312	0.080947017	1985-1990	Brazil
private_indigenous	906	stateRO	0.003095777	0.011852326	0.261195701	0.793941593	-0.020134356	0.026325909	1985-1990	Brazil
private_indigenous	906	stateRR	0.066533243	0.020576322	3.233485612	0.001222895	0.026204392	0.106862093	1985-1990	Brazil
private_indigenous	906	stateRS	0.031389903	0.017880455	1.75554275	0.079166515	-0.003655145	0.066434952	1985-1990	Brazil
private_indigenous	906	stateSC	0.082033888	0.034409305	2.384061156	0.017122757	0.014592889	0.149474887	1985-1990	Brazil
private_indigenous	906	stateSE	0.202021235	0.037351309	5.408678871	6.35E-08	0.128814015	0.275228455	1985-1990	Brazil
private_indigenous	906	stateSP	-0.003553428	0.009532467	-0.372771092	0.70931882	-0.022236721	0.015129864	1985-1990	Brazil
private_indigenous	906	stateTO	0.045774385	0.025872691	1.769216195	0.076857803	-0.004935159	0.096483928	1985-1990	Brazil
private_indigenous	906	travel_time	-5.30E-05	1.30E-05	-4.065483565	4.79E-05	-7.85E-05	-2.74E-05	1985-1990	Brazil
private_indigenous	906	weights	0.004146886	0.003129797	1.324969331	0.185181324	-0.001987405	0.010281176	1985-1990	Brazil
private_protected	904	area	1.45E-10	5.35E-08	0.002715803	0.997833105	-1.05E-07	1.05E-07	1985-1990	Brazil
private_protected	904	elevation	6.63E-06	1.55E-05	0.429223046	0.667760913	-2.37E-05	3.69E-05	1985-1990	Brazil
private_protected	904	pop	0.000637792	0.000340666	1.87219025	0.061180288	-2.99E-05	0.001305486	1985-1990	Brazil
private_protected	904	private_vs_protected	-0.037738967	0.007999155	-4.717869223	2.38E-06	-0.053417023	-0.022060912	1985-1990	Brazil
private_protected	904	slope	-0.004923243	0.00295261	-1.667420769	0.095430767	-0.010710251	0.000863766	1985-1990	Brazil
private_protected	904	stateAL	0.151081297	0.061919335	2.43996962	0.014688497	0.02972163	0.272440963	1985-1990	Brazil
private_protected	904	stateAM	-0.017247892	0.015106325	-1.141766262	0.25355119	-0.046855745	0.012359961	1985-1990	Brazil
private_protected	904	stateAP	0.154203997	0.047626779	3.237758286	0.001204728	0.060857226	0.247550768	1985-1990	Brazil
private_protected	904	stateBA	0.048812446	0.026780774	1.822667496	0.068353766	-0.003676906	0.101301798	1985-1990	Brazil
private_protected	904	stateCE	0.102693334	0.036591285	2.806497042	0.005008337	0.030975733	0.174410935	1985-1990	Brazil
private_protected	904	stateDF	0.002330553	0.01956806	0.11909983	0.905196266	-0.03602214	0.040683245	1985-1990	Brazil
private_protected	904	stateES	0.024904846	0.030310401	0.821660064	0.411270394	-0.034502448	0.08431214	1985-1990	Brazil
private_protected	904	stateGO	0.059705524	0.026511391	2.252070578	0.024317812	0.007744152	0.111666895	1985-1990	Brazil
private_protected	904	stateMA	0.047594432	0.017502984	2.71921824	0.006543642	0.013289215	0.08189965	1985-1990	Brazil
private_protected	904	stateMG	0.027082337	0.019907332	1.360420219	0.173696984	-0.011935317	0.06609999	1985-1990	Brazil
private_protected	904	stateMS	0.079338457	0.028328438	2.800664755	0.005099747	0.023815739	0.134861175	1985-1990	Brazil
private_protected	904	stateMT	-0.003811442	0.014900583	-0.255791483	0.798111851	-0.033016049	0.025393164	1985-1990	Brazil
private_protected	904	statePA	0.010717403	0.014890958	0.719725566	0.471693982	-0.018468338	0.039903143	1985-1990	Brazil
private_protected	904	statePB	0.058959088	0.035025879	1.683300736	0.092316888	-0.009690373	0.127608549	1985-1990	Brazil
private_protected	904	statePE	0.136191919	0.040648592	3.350470805	0.000806743	0.056522144	0.215861695	1985-1990	Brazil
private_protected	904	statePI	-0.00116685	0.022429018	-0.052024104	0.958509487	-0.045126916	0.042793217	1985-1990	Brazil
private_protected	904	statePR	0.005809633	0.020419328	0.284516351	0.776014705	-0.034211514	0.045830779	1985-1990	Brazil
private_protected	904	stateRJ	0.027707165	0.023239268	1.192256372	0.233160736	-0.017840963	0.073255292	1985-1990	Brazil
private_protected	904	stateRN	0.021889043	0.023704158	0.923426315	0.355785083	-0.024570253	0.068348339	1985-1990	Brazil
private_protected	904	stateRO	0.023699804	0.018157733	1.305218219	0.191818552	-0.011888699	0.059288307	1985-1990	Brazil
private_protected	904	stateRR	-0.012637786	0.016150012	-0.782524828	0.4339062	-0.044291228	0.019015657	1985-1990	Brazil
private_protected	904	stateRS	0.007638245	0.020032555	0.381291606	0.702986881	-0.031624841	0.046901331	1985-1990	Brazil
private_protected	904	stateSC	0.004366978	0.018575683	0.235091095	0.81413803	-0.032040692	0.040774647	1985-1990	Brazil
private_protected	904	stateSE	0.226282296	0.045237297	5.002117971	5.67E-07	0.137618823	0.314945769	1985-1990	Brazil
private_protected	904	stateSP	0.003320365	0.018249056	0.181947231	0.855624138	-0.032447128	0.039087859	1985-1990	Brazil
private_protected	904	stateTO	0.017241851	0.03990163	0.432108945	0.665662234	-0.060963907	0.095447609	1985-1990	Brazil
private_protected	904	travel_time	-4.73E-05	2.25E-05	-2.099338413	0.03578708	-9.15E-05	-3.14E-06	1985-1990	Brazil
private_protected	904	weights	0.009532522	0.003606074	2.643463073	0.008206272	0.002464748	0.016600297	1985-1990	Brazil
private_public	34212	area	6.11E-08	1.08E-07	0.564430505	0.572461183	-1.51E-07	2.73E-07	1985-1990	Brazil
private_public	34212	elevation	5.39E-05	1.77E-05	3.049263461	0.002294032	1.93E-05	8.86E-05	1985-1990	Brazil
private_public	34212	pop	0.009833161	0.00129775	7.57708552	3.53E-14	0.007289618	0.012376703	1985-1990	Brazil
private_public	34212	private_vs_public	-0.010023177	0.004704115	-2.130725477	0.033111765	-0.019243073	-0.000803282	1985-1990	Brazil
private_public	34212	slope	-0.013510413	0.003207219	-4.212501307	2.53E-05	-0.019796446	-0.00722438	1985-1990	Brazil
private_public	34212	stateAL	0.108087033	0.02189283	4.937097377	7.93E-07	0.065177875	0.150996192	1985-1990	Brazil
private_public	34212	stateAM	-0.025638322	0.007559774	-3.391413804	0.00069533	-0.040455206	-0.010821437	1985-1990	Brazil
private_public	34212	stateAP	0.037944387	0.023400523	1.621518783	0.104906425	-0.007919795	0.083808569	1985-1990	Brazil
private_public	34212	stateBA	0.055558334	0.014192839	3.91453279	9.06E-05	0.02774088	0.083375787	1985-1990	Brazil
private_public	34212	stateCE	0.03411733	0.010605826	3.216848154	0.001296072	0.013330294	0.054904367	1985-1990	Brazil
private_public	34212	stateDF	-0.044645844	0.009344685	-4.777672291	1.77E-06	-0.062961091	-0.026330598	1985-1990	Brazil
private_public	34212	stateES	-0.007058568	0.011143429	-0.633428684	0.526453739	-0.028899288	0.014782152	1985-1990	Brazil
private_public	34212	stateGO	0.063269492	0.014621417	4.327179382	1.51E-05	0.034612042	0.091926942	1985-1990	Brazil
private_public	34212	stateMA	0.020491291	0.009842308	2.081959944	0.037346129	0.001200722	0.039781861	1985-1990	Brazil
private_public	34212	stateMG	0.024187171	0.012040041	2.008894442	0.04454833	0.000589125	0.047785217	1985-1990	Brazil
private_public	34212	stateMS	0.077910459	0.037431858	2.081394364	0.037397824	0.004545365	0.151275553	1985-1990	Brazil
private_public	34212	stateMT	0.025322982	0.010336962	2.449750963	0.014295505	0.005062909	0.045583056	1985-1990	Brazil
private_public	34212	statePA	0.034416907	0.010183325	3.379731852	0.000725566	0.014457957	0.054375857	1985-1990	Brazil
private_public	34212	statePB	0.046296532	0.014277896	3.242531856	0.001184727	0.018312371	0.074280694	1985-1990	Brazil
private_public	34212	statePE	0.031082004	0.016295039	1.907451969	0.056462085	-0.000855685	0.063019693	1985-1990	Brazil
private_public	34212	statePI	-0.034991449	0.007456126	-4.692980042	2.69E-06	-0.049605187	-0.020377711	1985-1990	Brazil
private_public	34212	statePR	0.031443171	0.018810336	1.67159004	0.09460519	-0.005424411	0.068310752	1985-1990	Brazil
private_public	34212	stateRJ	-0.008462864	0.017285357	-0.489597301	0.624418887	-0.042341542	0.025415814	1985-1990	Brazil
private_public	34212	stateRN	0.067813536	0.014560694	4.657301042	3.20E-06	0.0392751	0.096351972	1985-1990	Brazil
private_public	34212	stateRO	0.025822208	0.017651199	1.462915229	0.143490576	-0.008773507	0.060417923	1985-1990	Brazil
private_public	34212	stateRR	-0.035465336	0.007997563	-4.434517927	9.23E-06	-0.051140271	-0.019790401	1985-1990	Brazil
private_public	34212	stateRS	-0.009372062	0.010633975	-0.88133191	0.3781382	-0.030214271	0.011470147	1985-1990	Brazil
private_public	34212	stateSC	0.011918455	0.015683209	0.759950016	0.447284463	-0.01882007	0.04265698	1985-1990	Brazil
private_public	34212	stateSE	0.226398651	0.020590509	10.99529142	4.03E-28	0.186041994	0.266755308	1985-1990	Brazil
private_public	34212	stateSP	0.003304674	0.012285483	0.268990127	0.78793728	-0.020774431	0.027383779	1985-1990	Brazil
private_public	34212	stateTO	0.034743084	0.010159013	3.419927321	0.000626379	0.014831786	0.054654383	1985-1990	Brazil
private_public	34212	travel_time	-0.000173843	1.44E-05	-12.09472369	1.13E-33	-0.000202014	-0.000145671	1985-1990	Brazil
private_public	34212	weights	0.004445993	0.00193957	2.292257397	0.021890795	0.000644506	0.00824748	1985-1990	Brazil
private_quilombola	702	area	-1.34E-07	1.64E-07	-0.813188303	0.416110105	-4.56E-07	1.89E-07	1985-1990	Brazil
private_quilombola	702	elevation	-6.71E-06	2.95E-05	-0.227148909	0.820307954	-6.46E-05	5.12E-05	1985-1990	Brazil
private_quilombola	702	pop	0.002494385	0.001194289	2.088593736	0.03674431	0.000153621	0.00483515	1985-1990	Brazil
private_quilombola	702	private_vs_quilombola	-0.010399022	0.01186616	-0.876359488	0.380834635	-0.033656268	0.012858224	1985-1990	Brazil
private_quilombola	702	slope	-0.019868592	0.007383839	-2.690821349	0.007127635	-0.034340651	-0.005396533	1985-1990	Brazil
private_quilombola	702	stateAL	0.370259352	0.090195753	4.105064143	4.04E-05	0.193478924	0.547039779	1985-1990	Brazil
private_quilombola	702	stateAM	-0.023246096	0.025237498	-0.921093535	0.357001595	-0.072710682	0.02621849	1985-1990	Brazil
private_quilombola	702	stateAP	0.079936326	0.053997774	1.480363357	0.138776304	-0.025897366	0.185770019	1985-1990	Brazil
private_quilombola	702	stateBA	0.147164159	0.056779037	2.591874878	0.009545448	0.035879292	0.258449026	1985-1990	Brazil
private_quilombola	702	stateCE	0.150894742	0.040486979	3.726994351	0.000193777	0.071541721	0.230247763	1985-1990	Brazil
private_quilombola	702	stateES	0.046999558	0.027770594	1.69242178	0.090565583	-0.007429806	0.101428922	1985-1990	Brazil
private_quilombola	702	stateGO	0.079088076	0.033775384	2.341589255	0.019201834	0.01288954	0.145286612	1985-1990	Brazil
private_quilombola	702	stateMA	0.03687591	0.026987092	1.366427693	0.171804762	-0.016017819	0.089769639	1985-1990	Brazil
private_quilombola	702	stateMG	0.178402944	0.052382596	3.40576752	0.000659783	0.075734942	0.281070945	1985-1990	Brazil
private_quilombola	702	stateMS	0.080882945	0.035606091	2.271604169	0.023110429	0.011096289	0.150669602	1985-1990	Brazil
private_quilombola	702	stateMT	0.045506292	0.028676625	1.586877532	0.112540385	-0.01069886	0.101711443	1985-1990	Brazil
private_quilombola	702	statePA	0.017050342	0.025373673	0.671969782	0.501602934	-0.032681144	0.066781827	1985-1990	Brazil
private_quilombola	702	statePB	0.088907515	0.05358637	1.659144208	0.097086737	-0.01611984	0.19393487	1985-1990	Brazil
private_quilombola	702	statePE	0.098763434	0.039502419	2.500186978	0.012412777	0.021340115	0.176186754	1985-1990	Brazil
private_quilombola	702	statePI	0.064754731	0.037693175	1.717943116	0.085806991	-0.009122535	0.138631998	1985-1990	Brazil
private_quilombola	702	statePR	0.004677847	0.030742778	0.152160829	0.879060088	-0.05557689	0.064932583	1985-1990	Brazil
private_quilombola	702	stateRJ	0.017263549	0.036036743	0.479054088	0.631900151	-0.053367169	0.087894267	1985-1990	Brazil
private_quilombola	702	stateRN	0.19449387	0.048736877	3.990692086	6.59E-05	0.098971346	0.290016394	1985-1990	Brazil
private_quilombola	702	stateRO	0.020887276	0.031697326	0.658960191	0.509921333	-0.041238342	0.083012894	1985-1990	Brazil
private_quilombola	702	stateRR	-0.004178164	0.028085024	-0.148768409	0.881736379	-0.0592238	0.050867471	1985-1990	Brazil
private_quilombola	702	stateRS	0.018002686	0.026963383	0.667671653	0.504343209	-0.034844573	0.070849946	1985-1990	Brazil
private_quilombola	702	stateSC	0.027831618	0.037037185	0.751450698	0.452381461	-0.04475993	0.100423166	1985-1990	Brazil
private_quilombola	702	stateSE	0.191683526	0.086320977	2.220590315	0.026378722	0.02249752	0.360869532	1985-1990	Brazil
private_quilombola	702	stateSP	0.01050392	0.02706235	0.388137759	0.69791409	-0.042537311	0.063545151	1985-1990	Brazil
private_quilombola	702	stateTO	-0.005813752	0.032129747	-0.180946077	0.856409901	-0.068786898	0.057159395	1985-1990	Brazil
private_quilombola	702	travel_time	-0.000123773	2.80E-05	-4.415356983	1.01E-05	-0.000178716	-6.88E-05	1985-1990	Brazil
private_quilombola	702	weights	0.009906595	0.004659126	2.126277482	0.033480162	0.000774876	0.019038315	1985-1990	Brazil
private_sustainable_use	1234	area	-2.08E-08	3.80E-08	-0.546165729	0.584952021	-9.53E-08	5.38E-08	1985-1990	Brazil
private_sustainable_use	1234	elevation	-5.88E-05	3.18E-05	-1.850952322	0.064176413	-0.000121123	3.46E-06	1985-1990	Brazil
private_sustainable_use	1234	pop	8.40E-05	0.00045687	0.18383065	0.85414631	-0.000811461	0.000979435	1985-1990	Brazil
private_sustainable_use	1234	private_vs_sustainable_use	-0.031424698	0.009950496	-3.158103679	0.001587991	-0.050927312	-0.011922084	1985-1990	Brazil
private_sustainable_use	1234	slope	-0.010234355	0.007031416	-1.455518371	0.145525808	-0.024015678	0.003546967	1985-1990	Brazil
private_sustainable_use	1234	stateAL	0.050473128	0.036970198	1.365238251	0.17217818	-0.021987128	0.122933384	1985-1990	Brazil
private_sustainable_use	1234	stateAM	-0.007868369	0.005427015	-1.449852218	0.147099734	-0.018505122	0.002768384	1985-1990	Brazil
private_sustainable_use	1234	stateAP	0.040487002	0.025366727	1.596067252	0.110473779	-0.009230869	0.090204873	1985-1990	Brazil
private_sustainable_use	1234	stateBA	0.029955264	0.013996701	2.140166001	0.032341354	0.002522234	0.057388295	1985-1990	Brazil
private_sustainable_use	1234	stateCE	0.057630867	0.045853593	1.256845164	0.208809708	-0.032240524	0.147502258	1985-1990	Brazil
private_sustainable_use	1234	stateDF	0.241939152	0.132059138	1.832051567	0.066943738	-0.016892004	0.500770307	1985-1990	Brazil
private_sustainable_use	1234	stateES	0.017639111	0.012194095	1.446528993	0.148028886	-0.006260875	0.041539097	1985-1990	Brazil
private_sustainable_use	1234	stateGO	0.055237526	0.032712596	1.688570522	0.091301764	-0.008877985	0.119353036	1985-1990	Brazil
private_sustainable_use	1234	stateMA	0.041199275	0.018413014	2.237508518	0.025253123	0.005110431	0.077288119	1985-1990	Brazil
private_sustainable_use	1234	stateMG	0.053247063	0.042369598	1.256728055	0.208852126	-0.029795824	0.136289949	1985-1990	Brazil
private_sustainable_use	1234	stateMS	0.012590782	0.022029084	0.571552701	0.567625047	-0.030585429	0.055766994	1985-1990	Brazil
private_sustainable_use	1234	stateMT	-0.005701194	0.0054671	-1.042818592	0.297032319	-0.016416514	0.005014126	1985-1990	Brazil
private_sustainable_use	1234	statePA	0.006990457	0.006327369	1.104796813	0.269247642	-0.005410958	0.019391872	1985-1990	Brazil
private_sustainable_use	1234	statePB	0.002928143	0.006875555	0.425877273	0.670197277	-0.010547698	0.016403984	1985-1990	Brazil
private_sustainable_use	1234	statePE	0.016154025	0.016083924	1.004358494	0.315205848	-0.015369886	0.047677937	1985-1990	Brazil
private_sustainable_use	1234	statePI	0.027652107	0.029111705	0.949862148	0.342182302	-0.029405787	0.08471	1985-1990	Brazil
private_sustainable_use	1234	statePR	-0.005219391	0.007253918	-0.71952717	0.471816168	-0.019436809	0.008998027	1985-1990	Brazil
private_sustainable_use	1234	stateRJ	0.049484933	0.027263849	1.815038439	0.069518003	-0.003951228	0.102921095	1985-1990	Brazil
private_sustainable_use	1234	stateRN	0.058596827	0.028199183	2.077961843	0.037712874	0.003327443	0.11386621	1985-1990	Brazil
private_sustainable_use	1234	stateRO	0.002833108	0.007078798	0.400224466	0.688991196	-0.011041081	0.016707297	1985-1990	Brazil
private_sustainable_use	1234	stateRR	-0.009722134	0.005781853	-1.681491148	0.092667554	-0.021054357	0.001610089	1985-1990	Brazil
private_sustainable_use	1234	stateRS	0.012182505	0.007909952	1.540149063	0.123524023	-0.003320716	0.027685727	1985-1990	Brazil
private_sustainable_use	1234	stateSC	0.039208692	0.023775822	1.649099353	0.099127282	-0.007391062	0.085808446	1985-1990	Brazil
private_sustainable_use	1234	stateSE	0.070214016	0.034655192	2.026074943	0.042757105	0.002291088	0.138136943	1985-1990	Brazil
private_sustainable_use	1234	stateSP	0.042263921	0.017730454	2.383690901	0.017139992	0.00751287	0.077014971	1985-1990	Brazil
private_sustainable_use	1234	stateTO	0.118357657	0.062671911	1.888527988	0.058955104	-0.00447703	0.241192345	1985-1990	Brazil
private_sustainable_use	1234	travel_time	-4.64E-05	1.17E-05	-3.968069506	7.25E-05	-6.93E-05	-2.35E-05	1985-1990	Brazil
private_sustainable_use	1234	weights	0.007859965	0.007019953	1.11966058	0.262858429	-0.005898891	0.021618821	1985-1990	Brazil
public_communal	1148	area	-1.52E-06	0	#NAME?	0	-1.52E-06	-1.52E-06	1985-1990	Brazil
public_communal	1148	elevation	-0.006026772	0	#NAME?	0	-0.006026772	-0.006026772	1985-1990	Brazil
public_communal	1148	pop	0.089046723	0	Inf	0	0.089046723	0.089046723	1985-1990	Brazil
public_communal	1148	public_vs_communal	-1.377298632	0	#NAME?	0	-1.377298632	-1.377298632	1985-1990	Brazil
public_communal	1148	slope	0.459099544	0	Inf	0	0.459099544	0.459099544	1985-1990	Brazil
public_communal	1148	stateAL	-0.75	0	#NAME?	0	-0.75	-0.75	1985-1990	Brazil
public_communal	1148	stateAM	-0.718641115	0	#NAME?	0	-0.718641115	-0.718641115	1985-1990	Brazil
public_communal	1148	stateAP	-0.75	0	#NAME?	0	-0.75	-0.75	1985-1990	Brazil
public_communal	1148	stateBA	0.111498258	0	Inf	0	0.111498258	0.111498258	1985-1990	Brazil
public_communal	1148	stateCE	-0.619337979	0	#NAME?	0	-0.619337979	-0.619337979	1985-1990	Brazil
public_communal	1148	stateGO	-0.318815331	0	#NAME?	0	-0.318815331	-0.318815331	1985-1990	Brazil
public_communal	1148	stateMA	-0.049585489	0	#NAME?	0	-0.049585489	-0.049585489	1985-1990	Brazil
public_communal	1148	stateMG	0	0	NA	NA	0	0	1985-1990	Brazil
public_communal	1148	stateMS	-0.364982578	0	#NAME?	0	-0.364982578	-0.364982578	1985-1990	Brazil
public_communal	1148	stateMT	-0.49912892	0	#NAME?	0	-0.49912892	-0.49912892	1985-1990	Brazil
public_communal	1148	statePA	-0.612369338	0	#NAME?	0	-0.612369338	-0.612369338	1985-1990	Brazil
public_communal	1148	statePB	-0.535714286	0	#NAME?	0	-0.535714286	-0.535714286	1985-1990	Brazil
public_communal	1148	statePE	-0.75	0	#NAME?	0	-0.75	-0.75	1985-1990	Brazil
public_communal	1148	statePI	0.12804878	0	Inf	0	0.12804878	0.12804878	1985-1990	Brazil
public_communal	1148	stateRJ	-0.555749129	0	#NAME?	0	-0.555749129	-0.555749129	1985-1990	Brazil
public_communal	1148	stateRN	-0.445993031	0	#NAME?	0	-0.445993031	-0.445993031	1985-1990	Brazil
public_communal	1148	stateRO	-0.397212544	0	#NAME?	0	-0.397212544	-0.397212544	1985-1990	Brazil
public_communal	1148	stateRR	-0.75	0	#NAME?	0	-0.75	-0.75	1985-1990	Brazil
public_communal	1148	stateRS	-0.75	0	#NAME?	0	-0.75	-0.75	1985-1990	Brazil
public_communal	1148	stateSE	-0.425958188	0	#NAME?	0	-0.425958188	-0.425958188	1985-1990	Brazil
public_communal	1148	stateSP	-0.098432056	0	#NAME?	0	-0.098432056	-0.098432056	1985-1990	Brazil
public_communal	1148	stateTO	-0.351916376	0	#NAME?	0	-0.351916376	-0.351916376	1985-1990	Brazil
public_communal	1148	travel_time	0.000254738	0	Inf	0	0.000254738	0.000254738	1985-1990	Brazil
public_communal	1148	weights	-0.014542551	0	#NAME?	0	-0.014542551	-0.014542551	1985-1990	Brazil
public_indigenous	902	area	2.08E-08	9.59E-09	2.167870672	0.030168528	1.99E-09	3.96E-08	1985-1990	Brazil
public_indigenous	902	elevation	3.41E-05	5.98E-05	0.570974902	0.568016656	-8.30E-05	0.000151277	1985-1990	Brazil
public_indigenous	902	pop	0.008805127	0.002660941	3.309027653	0.000936206	0.003589779	0.014020475	1985-1990	Brazil
public_indigenous	902	public_vs_indigenous	-0.044042259	0.007753955	-5.679973463	1.35E-08	-0.059239732	-0.028844787	1985-1990	Brazil
public_indigenous	902	slope	-0.004323549	0.004805449	-0.899717964	0.368270361	-0.013742056	0.005094958	1985-1990	Brazil
public_indigenous	902	stateAL	0.109932203	0.033790149	3.253380198	0.001140408	0.043704727	0.176159679	1985-1990	Brazil
public_indigenous	902	stateAM	-0.005800776	0.008349752	-0.694724373	0.487228051	-0.022165988	0.010564437	1985-1990	Brazil
public_indigenous	902	stateAP	0.0288201	0.01443579	1.996433791	0.045886726	0.00052647	0.057113729	1985-1990	Brazil
public_indigenous	902	stateBA	0.049140727	0.024804042	1.981158035	0.047573554	0.000525698	0.097755756	1985-1990	Brazil
public_indigenous	902	stateCE	0.003019593	0.01072745	0.281482866	0.778340068	-0.018005822	0.024045008	1985-1990	Brazil
public_indigenous	902	stateES	0.010108809	0.013534682	0.746881903	0.455134851	-0.016418681	0.036636299	1985-1990	Brazil
public_indigenous	902	stateGO	0.059933388	0.031098257	1.927226564	0.053951401	-0.001018077	0.120884852	1985-1990	Brazil
public_indigenous	902	stateMA	0.021862932	0.011897031	1.837679629	0.066109627	-0.001454821	0.045180685	1985-1990	Brazil
public_indigenous	902	stateMG	0.053511173	0.029478669	1.815250665	0.069485397	-0.004265956	0.111288302	1985-1990	Brazil
public_indigenous	902	stateMS	0.097673611	0.028584974	3.416956489	0.000633254	0.041648092	0.15369913	1985-1990	Brazil
public_indigenous	902	stateMT	-0.004374391	0.008965344	-0.487922227	0.62560493	-0.021946143	0.013197361	1985-1990	Brazil
public_indigenous	902	statePA	0.008822055	0.013518913	0.652571301	0.514032692	-0.017674528	0.035318637	1985-1990	Brazil
public_indigenous	902	statePB	0.158835365	0.039472826	4.023916737	5.72E-05	0.081470048	0.236200683	1985-1990	Brazil
public_indigenous	902	statePE	0.053751218	0.024543677	2.190023052	0.028522565	0.005646495	0.101855941	1985-1990	Brazil
public_indigenous	902	statePI	-0.018541994	0.008589947	-2.158569202	0.030883604	-0.03537798	-0.001706008	1985-1990	Brazil
public_indigenous	902	statePR	0.031531323	0.026625616	1.18424762	0.236315057	-0.020653926	0.083716572	1985-1990	Brazil
public_indigenous	902	stateRJ	0.032380562	0.042288862	0.765699537	0.443855103	-0.050504084	0.115265208	1985-1990	Brazil
public_indigenous	902	stateRO	0.029946453	0.02160273	1.386234633	0.165675269	-0.012394121	0.072287027	1985-1990	Brazil
public_indigenous	902	stateRR	0.010441146	0.015085693	0.69212243	0.488860447	-0.019126268	0.040008561	1985-1990	Brazil
public_indigenous	902	stateRS	0.009894981	0.014116894	0.700931893	0.48334552	-0.017773622	0.037563585	1985-1990	Brazil
public_indigenous	902	stateSC	0.055033779	0.034362048	1.601586135	0.109247159	-0.012314597	0.122382155	1985-1990	Brazil
public_indigenous	902	stateSE	0.202890484	0.04241687	4.783249731	1.72E-06	0.119754946	0.286026022	1985-1990	Brazil
public_indigenous	902	stateSP	-0.015220344	0.01193592	-1.275171335	0.202248605	-0.038614318	0.008173631	1985-1990	Brazil
public_indigenous	902	stateTO	-0.005695415	0.011582645	-0.491719741	0.622917481	-0.028396983	0.017006152	1985-1990	Brazil
public_indigenous	902	travel_time	-6.92E-05	1.85E-05	-3.747961671	0.000178277	-0.000105365	-3.30E-05	1985-1990	Brazil
public_indigenous	902	weights	-0.002673871	0.024326342	-0.109916692	0.912475444	-0.050352625	0.045004883	1985-1990	Brazil
public_private	34212	area	6.12E-08	1.09E-07	0.562569586	0.573728007	-1.52E-07	2.75E-07	1985-1990	Brazil
public_private	34212	elevation	5.43E-05	1.78E-05	3.060670977	0.002208416	1.95E-05	8.91E-05	1985-1990	Brazil
public_private	34212	pop	0.009881999	0.001304027	7.578061696	3.51E-14	0.007326153	0.012437845	1985-1990	Brazil
public_private	34212	public_vs_private	0.010079987	0.004728266	2.131857028	0.033018602	0.000812756	0.019347218	1985-1990	Brazil
public_private	34212	slope	-0.013512212	0.003196055	-4.227778716	2.36E-05	-0.019776364	-0.00724806	1985-1990	Brazil
public_private	34212	stateAL	0.108603031	0.021992034	4.938289389	7.88E-07	0.065499435	0.151706626	1985-1990	Brazil
public_private	34212	stateAM	-0.025754486	0.007597065	-3.390057172	0.00069878	-0.040644461	-0.010864512	1985-1990	Brazil
public_private	34212	stateAP	0.038124665	0.023505553	1.621942924	0.10481557	-0.007945372	0.084194702	1985-1990	Brazil
public_private	34212	stateBA	0.055783416	0.014250226	3.914563621	9.06E-05	0.027853486	0.083713345	1985-1990	Brazil
public_private	34212	stateCE	0.034287002	0.010655428	3.217796872	0.001291793	0.013402747	0.055171256	1985-1990	Brazil
public_private	34212	stateDF	-0.044793785	0.009432857	-4.748697512	2.05E-06	-0.063281846	-0.026305725	1985-1990	Brazil
public_private	34212	stateES	-0.007090888	0.011198743	-0.633186052	0.526612153	-0.02904002	0.014858245	1985-1990	Brazil
public_private	34212	stateGO	0.063574608	0.014683191	4.329754352	1.49E-05	0.034796084	0.092353133	1985-1990	Brazil
public_private	34212	stateMA	0.020583596	0.009887953	2.081684295	0.037371316	0.001203565	0.039963628	1985-1990	Brazil
public_private	34212	stateMG	0.024311536	0.012096081	2.009868807	0.044445076	0.000603653	0.04801942	1985-1990	Brazil
public_private	34212	stateMS	0.078193518	0.037530924	2.083442375	0.037210919	0.004634258	0.151752778	1985-1990	Brazil
public_private	34212	stateMT	0.025428199	0.010383286	2.448954841	0.014327141	0.005077332	0.045779067	1985-1990	Brazil
public_private	34212	statePA	0.034575203	0.010237026	3.377465502	0.000731571	0.014511	0.054639405	1985-1990	Brazil
public_private	34212	statePB	0.046625875	0.014365038	3.2457884	0.001171259	0.018470917	0.074780833	1985-1990	Brazil
public_private	34212	statePE	0.031262006	0.016376034	1.909009575	0.056260857	-0.000834431	0.063358442	1985-1990	Brazil
public_private	34212	statePI	-0.035174723	0.007494265	-4.693551906	2.69E-06	-0.049863213	-0.020486233	1985-1990	Brazil
public_private	34212	statePR	0.031728528	0.018930697	1.676035909	0.093731159	-0.005374956	0.068832012	1985-1990	Brazil
public_private	34212	stateRJ	-0.008409285	0.017444204	-0.482067558	0.629757955	-0.042599295	0.025780726	1985-1990	Brazil
public_private	34212	stateRN	0.068173357	0.014629212	4.66008388	3.16E-06	0.039500628	0.096846087	1985-1990	Brazil
public_private	34212	stateRO	0.025913561	0.017726513	1.461853255	0.143781427	-0.008829766	0.060656888	1985-1990	Brazil
public_private	34212	stateRR	-0.035639087	0.00803873	-4.433422647	9.27E-06	-0.051394708	-0.019883466	1985-1990	Brazil
public_private	34212	stateRS	-0.009371422	0.010697643	-0.876026832	0.381015447	-0.030338418	0.011595573	1985-1990	Brazil
public_private	34212	stateSC	0.012154743	0.015890732	0.764895121	0.444334	-0.018990518	0.043300005	1985-1990	Brazil
public_private	34212	stateSE	0.227266377	0.020661612	10.99945058	3.84E-28	0.186770363	0.267762392	1985-1990	Brazil
public_private	34212	stateSP	0.003389024	0.012358906	0.27421716	0.783917741	-0.020833987	0.027612035	1985-1990	Brazil
public_private	34212	stateTO	0.034909	0.01020705	3.420086996	0.000626011	0.014903549	0.054914451	1985-1990	Brazil
public_private	34212	travel_time	-0.000174698	1.44E-05	-12.1033313	1.01E-33	-0.000202987	-0.000146408	1985-1990	Brazil
public_private	34212	weights	0.004808283	0.001912694	2.513879547	0.011941121	0.001059471	0.008557095	1985-1990	Brazil
public_protected	748	area	6.45E-08	2.62E-08	2.46605433	0.013661061	1.32E-08	1.16E-07	1985-1990	Brazil
public_protected	748	elevation	7.92E-07	1.70E-05	0.046675524	0.962771838	-3.25E-05	3.41E-05	1985-1990	Brazil
public_protected	748	pop	0.002128646	0.000619108	3.43824395	0.0005855	0.000915216	0.003342076	1985-1990	Brazil
public_protected	748	public_vs_protected	-0.055186716	0.010754997	-5.13126286	2.88E-07	-0.076266123	-0.03410731	1985-1990	Brazil
public_protected	748	slope	-0.001625612	0.004253149	-0.382213733	0.702302836	-0.00996163	0.006710407	1985-1990	Brazil
public_protected	748	stateAL	0.031428002	0.033732385	0.931686343	0.351498647	-0.034686257	0.097542261	1985-1990	Brazil
public_protected	748	stateAM	-0.048989092	0.014538948	-3.369507426	0.000753027	-0.077484905	-0.020493278	1985-1990	Brazil
public_protected	748	stateAP	0.113437661	0.072682324	1.56073245	0.118586892	-0.029017076	0.255892398	1985-1990	Brazil
public_protected	748	stateBA	0.000126364	0.024670386	0.005122083	0.995913187	-0.048226704	0.048479431	1985-1990	Brazil
public_protected	748	stateCE	-0.012049441	0.02000486	-0.60232569	0.546957364	-0.051258247	0.027159365	1985-1990	Brazil
public_protected	748	stateDF	-0.044095687	0.024302014	-1.814486943	0.069602791	-0.09172676	0.003535385	1985-1990	Brazil
public_protected	748	stateES	-0.026169506	0.031604723	-0.828025163	0.40765625	-0.088113624	0.035774612	1985-1990	Brazil
public_protected	748	stateGO	0.002611034	0.032348114	0.080716738	0.935667225	-0.060790104	0.066012172	1985-1990	Brazil
public_protected	748	stateMA	0.026616752	0.022320793	1.192464424	0.233079192	-0.017131199	0.070364703	1985-1990	Brazil
public_protected	748	stateMG	-0.003122931	0.023586111	-0.132405488	0.894663574	-0.049350859	0.043104998	1985-1990	Brazil
public_protected	748	stateMS	0.039606948	0.037769909	1.048637645	0.294344923	-0.034420713	0.11363461	1985-1990	Brazil
public_protected	748	stateMT	0.00947671	0.026543766	0.357022077	0.721075278	-0.042548115	0.061501536	1985-1990	Brazil
public_protected	748	statePA	-0.047110788	0.014782744	-3.186877151	0.001438178	-0.076084433	-0.018137143	1985-1990	Brazil
public_protected	748	statePB	-0.024400249	0.020806401	-1.17272799	0.240904903	-0.065180046	0.016379548	1985-1990	Brazil
public_protected	748	statePE	-0.030889295	0.022231006	-1.389469103	0.16469015	-0.074461265	0.012682675	1985-1990	Brazil
public_protected	748	statePI	-0.051737142	0.016847372	-3.070932459	0.002133914	-0.084757385	-0.018716899	1985-1990	Brazil
public_protected	748	statePR	-0.042159937	0.021689388	-1.943804792	0.051918996	-0.084670357	0.000350483	1985-1990	Brazil
public_protected	748	stateRJ	-0.012128762	0.025069536	-0.483804793	0.628524413	-0.06126415	0.037006626	1985-1990	Brazil
public_protected	748	stateRN	-0.014386423	0.019653724	-0.731994766	0.464171763	-0.052907015	0.024134169	1985-1990	Brazil
public_protected	748	stateRO	0.019794459	0.020510857	0.965072231	0.334508634	-0.020406082	0.059995	1985-1990	Brazil
public_protected	748	stateRR	-0.032679647	0.020584755	-1.587565514	0.112384621	-0.073025024	0.007665731	1985-1990	Brazil
public_protected	748	stateRS	-0.03646085	0.024861028	-1.46658655	0.142488561	-0.085187569	0.01226587	1985-1990	Brazil
public_protected	748	stateSC	0.005184534	0.031184848	0.166251684	0.867958887	-0.055936645	0.066305712	1985-1990	Brazil
public_protected	748	stateSE	0.150128798	0.045474787	3.301363409	0.000962162	0.060999853	0.239257743	1985-1990	Brazil
public_protected	748	stateSP	-0.043299056	0.019585405	-2.210781753	0.027050954	-0.081685745	-0.004912368	1985-1990	Brazil
public_protected	748	stateTO	-0.007893385	0.020850879	-0.378563634	0.705011931	-0.048760356	0.032973587	1985-1990	Brazil
public_protected	748	travel_time	-7.91E-05	1.67E-05	-4.7321586	2.22E-06	-0.000111929	-4.64E-05	1985-1990	Brazil
public_protected	748	weights	0.004250905	0.007514934	0.565660961	0.571624278	-0.010478096	0.018979906	1985-1990	Brazil
public_quilombola	636	area	-4.13E-07	1.74E-07	-2.371094034	0.017735518	-7.55E-07	-7.17E-08	1985-1990	Brazil
public_quilombola	636	elevation	0.000118221	5.83E-05	2.027147351	0.042647346	3.92E-06	0.000232523	1985-1990	Brazil
public_quilombola	636	pop	0.00604318	0.002579072	2.343160049	0.019121179	0.00098829	0.011098069	1985-1990	Brazil
public_quilombola	636	public_vs_quilombola	-0.030140711	0.015796191	-1.908099896	0.056378306	-0.061100677	0.000819255	1985-1990	Brazil
public_quilombola	636	slope	-0.016637667	0.009261881	-1.79635944	0.07243737	-0.03479062	0.001515286	1985-1990	Brazil
public_quilombola	636	stateAL	-0.057005317	0.04239075	-1.344758385	0.178703273	-0.140089661	0.026079027	1985-1990	Brazil
public_quilombola	636	stateAM	-0.085043326	0.036760575	-2.313438406	0.020698548	-0.15709273	-0.012993923	1985-1990	Brazil
public_quilombola	636	stateAP	-0.062526787	0.043471055	-1.438354486	0.150333499	-0.147728489	0.022674915	1985-1990	Brazil
public_quilombola	636	stateBA	0.004436959	0.055583173	0.079825584	0.936375976	-0.104504058	0.113377976	1985-1990	Brazil
public_quilombola	636	stateCE	-0.046220057	0.039082649	-1.182623448	0.236958415	-0.122820641	0.030380527	1985-1990	Brazil
public_quilombola	636	stateES	-0.031204662	0.040733597	-0.766066935	0.443636476	-0.111041045	0.048631721	1985-1990	Brazil
public_quilombola	636	stateGO	-0.048164242	0.042443474	-1.134785577	0.256465171	-0.131351923	0.035023438	1985-1990	Brazil
public_quilombola	636	stateMA	-0.025157185	0.037678176	-0.667685858	0.504334139	-0.099005054	0.048690683	1985-1990	Brazil
public_quilombola	636	stateMG	-0.047845965	0.039548633	-1.209800727	0.226355367	-0.125359862	0.029667931	1985-1990	Brazil
public_quilombola	636	stateMS	-0.08964287	0.042868042	-2.091135173	0.036515949	-0.173662688	-0.005623052	1985-1990	Brazil
public_quilombola	636	stateMT	-0.020196871	0.047859171	-0.422006283	0.673020431	-0.113999123	0.073605381	1985-1990	Brazil
public_quilombola	636	statePA	-0.067443619	0.039558318	-1.704916259	0.088210043	-0.144976497	0.010089259	1985-1990	Brazil
public_quilombola	636	statePB	0.018905173	0.083363941	0.226778785	0.820595761	-0.144485149	0.182295495	1985-1990	Brazil
public_quilombola	636	statePE	-0.044091458	0.043978433	-1.002569999	0.316068377	-0.130287603	0.042104688	1985-1990	Brazil
public_quilombola	636	statePI	-0.095738553	0.037769063	-2.534840546	0.011249852	-0.169764557	-0.021712549	1985-1990	Brazil
public_quilombola	636	statePR	-0.034869101	0.044781935	-0.778642137	0.43619055	-0.122640081	0.052901878	1985-1990	Brazil
public_quilombola	636	stateRJ	-0.007679682	0.075467742	-0.101761121	0.918946286	-0.155593738	0.140234374	1985-1990	Brazil
public_quilombola	636	stateRN	-0.012214171	0.055637206	-0.219532429	0.826235321	-0.121261091	0.096832749	1985-1990	Brazil
public_quilombola	636	stateRO	-0.093097098	0.038355051	-2.427244819	0.015213985	-0.168271616	-0.01792258	1985-1990	Brazil
public_quilombola	636	stateRR	-0.130507159	0.03571432	-3.654196967	0.000257988	-0.20050594	-0.060508379	1985-1990	Brazil
public_quilombola	636	stateRS	-0.099407374	0.039397634	-2.523181318	0.011629842	-0.176625318	-0.02218943	1985-1990	Brazil
public_quilombola	636	stateSC	-0.074973147	0.039039043	-1.9204658	0.054799089	-0.151488265	0.001541971	1985-1990	Brazil
public_quilombola	636	stateSE	0.098384803	0.085688957	1.148161985	0.250901699	-0.069562467	0.266332074	1985-1990	Brazil
public_quilombola	636	stateSP	-0.084537219	0.04624251	-1.828127829	0.067530369	-0.175170873	0.006096435	1985-1990	Brazil
public_quilombola	636	stateTO	-0.084471906	0.039249755	-2.152163934	0.031384445	-0.161400012	-0.007543801	1985-1990	Brazil
public_quilombola	636	travel_time	-8.57E-05	2.73E-05	-3.134295875	0.001722671	-0.000139241	-3.21E-05	1985-1990	Brazil
public_quilombola	636	weights	-0.020482621	0.010784294	-1.899301079	0.057524901	-0.041619448	0.000654207	1985-1990	Brazil
public_sustainable_use	958	area	3.64E-08	1.42E-08	2.559047547	0.010495938	8.53E-09	6.43E-08	1985-1990	Brazil
public_sustainable_use	958	elevation	-1.04E-06	6.50E-05	-0.016017009	0.987220822	-0.000128435	0.000126353	1985-1990	Brazil
public_sustainable_use	958	pop	0.004348305	0.001328128	3.274009573	0.00106033	0.001745221	0.006951389	1985-1990	Brazil
public_sustainable_use	958	public_vs_sustainable_use	-0.027985683	0.009118308	-3.06917494	0.002146509	-0.045857239	-0.010114127	1985-1990	Brazil
public_sustainable_use	958	slope	-0.009171182	0.008173116	-1.122115798	0.261813208	-0.025190195	0.00684783	1985-1990	Brazil
public_sustainable_use	958	stateAL	0.135265316	0.122668405	1.102690755	0.270161483	-0.10516034	0.375690972	1985-1990	Brazil
public_sustainable_use	958	stateAM	-0.011917914	0.007587561	-1.570717251	0.11624834	-0.026789261	0.002953433	1985-1990	Brazil
public_sustainable_use	958	stateAP	0.008908797	0.020521442	0.434121381	0.6642003	-0.031312491	0.049130084	1985-1990	Brazil
public_sustainable_use	958	stateBA	0.028320595	0.017752134	1.59533463	0.110637426	-0.006472949	0.063114139	1985-1990	Brazil
public_sustainable_use	958	stateCE	0.011761369	0.017821614	0.659949689	0.509286116	-0.023168353	0.04669109	1985-1990	Brazil
public_sustainable_use	958	stateDF	-0.019003038	0.015000902	-1.266793001	0.205229315	-0.048404267	0.01039819	1985-1990	Brazil
public_sustainable_use	958	stateES	0.020467607	0.022237867	0.920394339	0.357366726	-0.023117811	0.064053025	1985-1990	Brazil
public_sustainable_use	958	stateGO	0.006340527	0.025547146	0.248189264	0.803987973	-0.043730959	0.056412014	1985-1990	Brazil
public_sustainable_use	958	stateMA	0.048119108	0.021686222	2.218879207	0.026494943	0.005614893	0.090623323	1985-1990	Brazil
public_sustainable_use	958	stateMG	0.005712645	0.033577417	0.170133555	0.864905105	-0.060097883	0.071523173	1985-1990	Brazil
public_sustainable_use	958	stateMS	0.014826766	0.031117867	0.476471145	0.63373876	-0.046163133	0.075816664	1985-1990	Brazil
public_sustainable_use	958	stateMT	-0.011271855	0.008678424	-1.298836627	0.194000002	-0.028281254	0.005737544	1985-1990	Brazil
public_sustainable_use	958	statePA	0.025677397	0.013925947	1.843852791	0.065204597	-0.001616958	0.052971752	1985-1990	Brazil
public_sustainable_use	958	statePB	0.005955281	0.016570783	0.359384424	0.719307525	-0.026522857	0.038433419	1985-1990	Brazil
public_sustainable_use	958	statePE	-0.002734781	0.010997947	-0.248662869	0.803621573	-0.024290362	0.018820799	1985-1990	Brazil
public_sustainable_use	958	statePI	-0.008358773	0.014401135	-0.580424604	0.561628317	-0.03658448	0.019866933	1985-1990	Brazil
public_sustainable_use	958	statePR	0.133328285	0.157746472	0.845206132	0.397995759	-0.175849118	0.442505689	1985-1990	Brazil
public_sustainable_use	958	stateRJ	0.018915931	0.024320993	0.777761434	0.436709667	-0.02875234	0.066584202	1985-1990	Brazil
public_sustainable_use	958	stateRN	0.083795827	0.061416773	1.364380167	0.172447947	-0.036578836	0.204170491	1985-1990	Brazil
public_sustainable_use	958	stateRO	-0.004404914	0.008834123	-0.49862488	0.618043674	-0.021719477	0.01290965	1985-1990	Brazil
public_sustainable_use	958	stateRR	-0.018285177	0.00926334	-1.973929249	0.048389788	-0.03644099	-0.000129365	1985-1990	Brazil
public_sustainable_use	958	stateRS	0.023765318	0.03661589	0.649043858	0.516310028	-0.048000507	0.095531143	1985-1990	Brazil
public_sustainable_use	958	stateSC	-0.006068795	0.020061419	-0.30251077	0.762262725	-0.045388454	0.033250864	1985-1990	Brazil
public_sustainable_use	958	stateSE	0.015433103	0.019011258	0.811787566	0.416913538	-0.021828278	0.052694483	1985-1990	Brazil
public_sustainable_use	958	stateSP	0.029687276	0.031067433	0.955575435	0.339286777	-0.031203774	0.090578327	1985-1990	Brazil
public_sustainable_use	958	stateTO	0.022623658	0.017252008	1.311363712	0.189734913	-0.011189657	0.056436973	1985-1990	Brazil
public_sustainable_use	958	travel_time	-3.10E-05	9.63E-06	-3.213737029	0.001310196	-4.98E-05	-1.21E-05	1985-1990	Brazil
public_sustainable_use	958	weights	0.005628282	0.01243748	0.452525919	0.650890153	-0.018748731	0.030005295	1985-1990	Brazil
private_protected	60	area	-3.42E-06	1.49E-06	-2.299453715	0.021479189	-6.33E-06	-5.05E-07	1985-1990	Caatinga
private_protected	60	elevation	-0.00030316	0.00017094	-1.773482525	0.076148785	-0.000638196	3.19E-05	1985-1990	Caatinga
private_protected	60	pop	0.000870612	0.001428302	0.609543186	0.542164457	-0.001928809	0.003670033	1985-1990	Caatinga
private_protected	60	private_vs_protected	-0.103829531	0.046577208	-2.229191826	0.025801144	-0.195119181	-0.012539881	1985-1990	Caatinga
private_protected	60	slope	0.030231488	0.022991081	1.314922414	0.188535979	-0.014830203	0.07529318	1985-1990	Caatinga
private_protected	60	stateBA	-0.099615195	0.117375129	-0.84869082	0.396053356	-0.32966622	0.130435831	1985-1990	Caatinga
private_protected	60	stateCE	-0.075540996	0.100499628	-0.751654479	0.452258872	-0.272516648	0.121434656	1985-1990	Caatinga
private_protected	60	stateMG	-0.033372654	0.171918546	-0.194118987	0.846082715	-0.370326812	0.303581504	1985-1990	Caatinga
private_protected	60	statePB	-0.107374458	0.099943297	-1.074353771	0.282664154	-0.30325972	0.088510804	1985-1990	Caatinga
private_protected	60	statePE	-0.10474891	0.115538442	-0.906615214	0.364610313	-0.331200096	0.121702276	1985-1990	Caatinga
private_protected	60	statePI	-0.112718423	0.105105099	-1.072435337	0.283524543	-0.318720632	0.093283787	1985-1990	Caatinga
private_protected	60	stateRN	-0.134127158	0.102594289	-1.30735502	0.191092166	-0.335208269	0.066953952	1985-1990	Caatinga
private_protected	60	stateSE	0	0	NA	NA	0	0	1985-1990	Caatinga
private_protected	60	travel_time	0.000411482	0.000187014	2.200279496	0.027787071	4.49E-05	0.000778023	1985-1990	Caatinga
private_protected	60	weights	-0.060259734	0.060706632	-0.992638395	0.320886206	-0.179242547	0.058723079	1985-1990	Caatinga
private_public	10020	area	-3.98E-08	6.18E-07	-0.064359648	0.94868386	-1.25E-06	1.17E-06	1985-1990	Caatinga
private_public	10020	elevation	-9.60E-05	2.84E-05	-3.385919322	0.000709402	-0.000151639	-4.04E-05	1985-1990	Caatinga
private_public	10020	pop	0.020227828	0.001994932	10.13960766	3.69E-24	0.016317833	0.024137823	1985-1990	Caatinga
private_public	10020	private_vs_public	-0.00812377	0.006529934	-1.244081642	0.213469517	-0.020922205	0.004674664	1985-1990	Caatinga
private_public	10020	slope	-0.009841157	0.004188435	-2.349602407	0.018793474	-0.018050338	-0.001631975	1985-1990	Caatinga
private_public	10020	stateBA	-0.077304982	0.043050429	-1.795684384	0.072544727	-0.161682272	0.007072307	1985-1990	Caatinga
private_public	10020	stateCE	-0.204695192	0.035412208	-5.780356616	7.45E-09	-0.274101845	-0.135288539	1985-1990	Caatinga
private_public	10020	stateMG	-0.136220578	0.053151264	-2.562885022	0.010380642	-0.240395141	-0.032046015	1985-1990	Caatinga
private_public	10020	statePB	-0.181056589	0.037063216	-4.885075007	1.03E-06	-0.253699157	-0.108414021	1985-1990	Caatinga
private_public	10020	statePE	-0.16355494	0.043477848	-3.761799316	0.000168695	-0.248769956	-0.078339923	1985-1990	Caatinga
private_public	10020	statePI	-0.274221393	0.035215707	-7.786905747	6.87E-15	-0.34324291	-0.205199875	1985-1990	Caatinga
private_public	10020	stateRN	-0.180441857	0.036081612	-5.000936758	5.71E-07	-0.251160516	-0.109723198	1985-1990	Caatinga
private_public	10020	stateSE	0.031070887	0.048755571	0.637278707	0.523943318	-0.064488276	0.126630051	1985-1990	Caatinga
private_public	10020	travel_time	-0.000246571	7.63E-05	-3.230897398	0.001234022	-0.000396149	-9.70E-05	1985-1990	Caatinga
private_public	10020	weights	0.004472983	0.001772546	2.523479824	0.011619973	0.000998858	0.007947109	1985-1990	Caatinga
private_quilombola	124	area	1.11E-06	1.10E-06	1.009172255	0.31289203	-1.05E-06	3.27E-06	1985-1990	Caatinga
private_quilombola	124	elevation	0.000153925	8.31E-05	1.853305088	0.063838642	-8.86E-06	0.000316708	1985-1990	Caatinga
private_quilombola	124	pop	0.081690026	0.018220353	4.483449206	7.34E-06	0.045978791	0.117401261	1985-1990	Caatinga
private_quilombola	124	private_vs_quilombola	0.006029661	0.028299344	0.21306717	0.831274571	-0.049436034	0.061495356	1985-1990	Caatinga
private_quilombola	124	slope	-0.009869186	0.01792175	-0.550682055	0.581851648	-0.04499517	0.025256798	1985-1990	Caatinga
private_quilombola	124	stateBA	-0.444541848	0.107810923	-4.123347006	3.73E-05	-0.655847375	-0.233236321	1985-1990	Caatinga
private_quilombola	124	stateCE	-0.371656444	0.076179313	-4.878705615	1.07E-06	-0.520965155	-0.222347733	1985-1990	Caatinga
private_quilombola	124	stateMG	-0.15009211	0.138833014	-1.081098117	0.279653471	-0.422199816	0.122015597	1985-1990	Caatinga
private_quilombola	124	statePB	-0.438571221	0.072971115	-6.010203128	1.85E-09	-0.581591978	-0.295550465	1985-1990	Caatinga
private_quilombola	124	statePE	-0.364709327	0.106399108	-3.427747976	0.00060861	-0.573247747	-0.156170908	1985-1990	Caatinga
private_quilombola	124	statePI	-0.407494241	0.093387352	-4.363484254	1.28E-05	-0.590530087	-0.224458394	1985-1990	Caatinga
private_quilombola	124	stateRN	-0.439199346	0.089978197	-4.881175228	1.05E-06	-0.615553372	-0.262845321	1985-1990	Caatinga
private_quilombola	124	stateSE	-0.2194745	0.088380903	-2.483279662	0.013017884	-0.392697888	-0.046251112	1985-1990	Caatinga
private_quilombola	124	travel_time	-0.00055085	0.000252492	-2.181652211	0.02913521	-0.001045726	-5.60E-05	1985-1990	Caatinga
private_quilombola	124	weights	-0.012097777	0.037257829	-0.324704293	0.745404885	-0.085121781	0.060926227	1985-1990	Caatinga
private_sustainable_use	100	area	6.98E-06	1.24E-05	0.563341601	0.573202295	-1.73E-05	3.13E-05	1985-1990	Caatinga
private_sustainable_use	100	elevation	0.000202695	0.000114715	1.766940965	0.077238116	-2.21E-05	0.000427533	1985-1990	Caatinga
private_sustainable_use	100	pop	0.001193655	0.000890478	1.340465204	0.18009415	-0.00055165	0.00293896	1985-1990	Caatinga
private_sustainable_use	100	private_vs_sustainable_use	-0.086714074	0.049318497	-1.758246511	0.078705575	-0.183376551	0.009948403	1985-1990	Caatinga
private_sustainable_use	100	slope	-0.008891374	0.008220677	-1.081586613	0.279436255	-0.025003604	0.007220856	1985-1990	Caatinga
private_sustainable_use	100	stateBA	-0.415006524	0.080260538	-5.170741898	2.33E-07	-0.572314287	-0.257698761	1985-1990	Caatinga
private_sustainable_use	100	stateCE	-0.320490974	0.092942773	-3.44826139	0.000564208	-0.502655461	-0.138326487	1985-1990	Caatinga
private_sustainable_use	100	stateMG	0	0	NA	NA	0	0	1985-1990	Caatinga
private_sustainable_use	100	statePB	-0.407598955	0.10297231	-3.958335555	7.55E-05	-0.609420973	-0.205776936	1985-1990	Caatinga
private_sustainable_use	100	statePE	-0.311242084	0.0909383	-3.422563235	0.000620337	-0.489477877	-0.13300629	1985-1990	Caatinga
private_sustainable_use	100	statePI	-0.432942571	0.067747538	-6.39052849	1.65E-10	-0.565725305	-0.300159837	1985-1990	Caatinga
private_sustainable_use	100	stateRN	-0.313851734	0.124685208	-2.517152914	0.011830747	-0.55823025	-0.069473217	1985-1990	Caatinga
private_sustainable_use	100	stateSE	-0.176779845	0.16236972	-1.088748841	0.276264657	-0.495018649	0.141458959	1985-1990	Caatinga
private_sustainable_use	100	travel_time	-0.000672442	0.000432798	-1.553708578	0.120253946	-0.00152071	0.000175827	1985-1990	Caatinga
private_sustainable_use	100	weights	0.035984677	0.048157651	0.747226592	0.454926795	-0.058402584	0.130371938	1985-1990	Caatinga
public_indigenous	44	area	-9.88E-06	5.60E-06	-1.764783573	0.077600146	-2.08E-05	1.09E-06	1985-1990	Caatinga
public_indigenous	44	elevation	0.000156273	0.000231154	0.676054839	0.499005828	-0.000296781	0.000609327	1985-1990	Caatinga
public_indigenous	44	pop	-0.030210149	0.038150092	-0.791876174	0.428432881	-0.104982954	0.044562657	1985-1990	Caatinga
public_indigenous	44	public_vs_indigenous	0.049719817	0.057798724	0.860223451	0.38966588	-0.063563599	0.163003234	1985-1990	Caatinga
public_indigenous	44	slope	0.020393023	0.01808901	1.127370851	0.259585718	-0.015060786	0.055846832	1985-1990	Caatinga
public_indigenous	44	stateBA	-0.303196301	0.179756101	-1.686709372	0.091659249	-0.655511786	0.049119184	1985-1990	Caatinga
public_indigenous	44	stateCE	-0.337823996	0.131657004	-2.565940175	0.010289657	-0.595866983	-0.07978101	1985-1990	Caatinga
public_indigenous	44	statePE	-0.307051008	0.193862205	-1.583862148	0.113225093	-0.687013947	0.072911931	1985-1990	Caatinga
public_indigenous	44	statePI	-0.437023715	0.14252311	-3.066335797	0.002166998	-0.716363878	-0.157683552	1985-1990	Caatinga
public_indigenous	44	stateRN	-0.384435122	0.140886055	-2.728695332	0.006358542	-0.660566717	-0.108303527	1985-1990	Caatinga
public_indigenous	44	stateSE	-0.354277	0.147880077	-2.395704734	0.016588447	-0.644116625	-0.064437376	1985-1990	Caatinga
public_indigenous	44	travel_time	0.000654541	0.000452227	1.447373583	0.14779232	-0.000231807	0.00154089	1985-1990	Caatinga
public_indigenous	44	weights	-0.012874301	0.340353941	-0.037826215	0.969826243	-0.679955768	0.654207165	1985-1990	Caatinga
public_private	10020	area	-3.99E-08	6.19E-07	-0.064344431	0.948695976	-1.25E-06	1.17E-06	1985-1990	Caatinga
public_private	10020	elevation	-9.63E-05	2.84E-05	-3.386132861	0.000708851	-0.000152018	-4.06E-05	1985-1990	Caatinga
public_private	10020	pop	0.020273091	0.00199928	10.14019746	3.66E-24	0.016354575	0.024191607	1985-1990	Caatinga
public_private	10020	public_vs_private	0.008144487	0.006545275	1.244330849	0.213377822	-0.004684015	0.02097299	1985-1990	Caatinga
public_private	10020	slope	-0.009852253	0.004189968	-2.351390769	0.01870338	-0.01806444	-0.001640066	1985-1990	Caatinga
public_private	10020	stateBA	-0.077408053	0.043108781	-1.795644662	0.072551048	-0.161899712	0.007083606	1985-1990	Caatinga
public_private	10020	stateCE	-0.205092823	0.035465545	-5.782875207	7.34E-09	-0.274604015	-0.135581632	1985-1990	Caatinga
public_private	10020	stateMG	-0.136453987	0.0532429	-2.562857897	0.010381453	-0.240808154	-0.03209982	1985-1990	Caatinga
public_private	10020	statePB	-0.181386157	0.037114666	-4.887182755	1.02E-06	-0.254129566	-0.108642748	1985-1990	Caatinga
public_private	10020	statePE	-0.163832664	0.04354732	-3.762175549	0.000168442	-0.249183843	-0.078481484	1985-1990	Caatinga
public_private	10020	statePI	-0.274808336	0.03527033	-7.791487516	6.62E-15	-0.343936912	-0.205679759	1985-1990	Caatinga
public_private	10020	stateRN	-0.180772694	0.036131631	-5.003170102	5.64E-07	-0.251589389	-0.109955999	1985-1990	Caatinga
public_private	10020	stateSE	0.031113279	0.048809416	0.637444199	0.523835546	-0.064551419	0.126777978	1985-1990	Caatinga
public_private	10020	travel_time	-0.000247111	7.65E-05	-3.231062185	0.001233311	-0.000397008	-9.72E-05	1985-1990	Caatinga
public_private	10020	weights	0.004854566	0.001853169	2.619602512	0.008803231	0.001222422	0.00848671	1985-1990	Caatinga
public_protected	52	area	1.51E-07	1.03E-06	0.146746976	0.883331738	-1.86E-06	2.16E-06	1985-1990	Caatinga
public_protected	52	elevation	-0.000614742	0.0002105	-2.920386106	0.00349598	-0.001027315	-0.000202169	1985-1990	Caatinga
public_protected	52	pop	0.01135049	0.015033511	0.755012579	0.450241435	-0.01811465	0.040815629	1985-1990	Caatinga
public_protected	52	public_vs_protected	-0.199247575	0.072001801	-2.767258222	0.005652996	-0.340368511	-0.058126639	1985-1990	Caatinga
public_protected	52	slope	0.034281566	0.05053352	0.678392595	0.497522803	-0.064762313	0.133325444	1985-1990	Caatinga
public_protected	52	stateBA	0.134872371	0.163717247	0.823812844	0.410045908	-0.186007537	0.455752278	1985-1990	Caatinga
public_protected	52	stateCE	0.075351012	0.117881027	0.639212377	0.522684781	-0.155691557	0.30639358	1985-1990	Caatinga
public_protected	52	stateMG	0.222245999	0.214711895	1.035089365	0.300627179	-0.198581582	0.643073581	1985-1990	Caatinga
public_protected	52	statePB	-0.004322777	0.045926135	-0.094124551	0.925010218	-0.094336348	0.085690794	1985-1990	Caatinga
public_protected	52	statePE	0.043837856	0.11911103	0.368041954	0.712841952	-0.189615473	0.277291186	1985-1990	Caatinga
public_protected	52	statePI	-0.031476013	0.111903353	-0.281278554	0.778496758	-0.250802554	0.187850528	1985-1990	Caatinga
public_protected	52	stateRN	-0.029923384	0.116698806	-0.256415516	0.797630008	-0.25864884	0.198802072	1985-1990	Caatinga
public_protected	52	stateSE	0.067337004	0.138052808	0.487762654	0.625717967	-0.203241528	0.337915536	1985-1990	Caatinga
public_protected	52	travel_time	-9.79E-05	0.000320786	-0.305328113	0.760116267	-0.000726673	0.000530783	1985-1990	Caatinga
public_protected	52	weights	-0.190890835	0.052161823	-3.659589043	0.00025262	-0.293126129	-0.088655541	1985-1990	Caatinga
public_quilombola	98	area	1.05E-05	3.30E-06	3.188223779	0.001431497	4.05E-06	1.70E-05	1985-1990	Caatinga
public_quilombola	98	elevation	-0.00022179	0.000143943	-1.540814582	0.123361919	-0.000503913	6.03E-05	1985-1990	Caatinga
public_quilombola	98	pop	0.13067795	0.036789625	3.552032663	0.000382267	0.05857161	0.202784291	1985-1990	Caatinga
public_quilombola	98	public_vs_quilombola	-0.021639394	0.040457308	-0.534869846	0.592739861	-0.10093426	0.057655472	1985-1990	Caatinga
public_quilombola	98	slope	0.054526275	0.013003433	4.19322164	2.75E-05	0.029040015	0.080012534	1985-1990	Caatinga
public_quilombola	98	stateBA	0.155977607	0.095443791	1.634235244	0.102209465	-0.031088786	0.343044001	1985-1990	Caatinga
public_quilombola	98	stateCE	-0.072013354	0.08895393	-0.809557867	0.418194332	-0.246359852	0.102333145	1985-1990	Caatinga
public_quilombola	98	stateMG	0.38846915	0.116883627	3.323554879	0.000888779	0.15938145	0.617556851	1985-1990	Caatinga
public_quilombola	98	statePB	-0.141970049	0.070313062	-2.019113447	0.043475429	-0.279781118	-0.00415898	1985-1990	Caatinga
public_quilombola	98	statePE	-0.1098988	0.091499828	-1.201082042	0.229719378	-0.289235167	0.069437567	1985-1990	Caatinga
public_quilombola	98	statePI	-0.142079135	0.087674119	-1.620536788	0.105117019	-0.313917251	0.02975898	1985-1990	Caatinga
public_quilombola	98	stateRN	-0.052318112	0.095177012	-0.549692731	0.582530143	-0.238861628	0.134225404	1985-1990	Caatinga
public_quilombola	98	stateSE	0	0	NA	NA	0	0	1985-1990	Caatinga
public_quilombola	98	travel_time	0.000396631	0.000329091	1.20523216	0.22811369	-0.000248375	0.001041636	1985-1990	Caatinga
public_quilombola	98	weights	0.354913146	0.17703998	2.0047062	0.044994465	0.007921161	0.701905131	1985-1990	Caatinga
public_sustainable_use	78	area	1.24E-05	8.22E-06	1.507990843	0.131556871	-3.71E-06	2.85E-05	1985-1990	Caatinga
public_sustainable_use	78	elevation	6.16E-05	9.63E-05	0.639629699	0.52241337	-0.000127105	0.000250256	1985-1990	Caatinga
public_sustainable_use	78	pop	0.032632854	0.01395635	2.338208292	0.019376446	0.00527891	0.059986798	1985-1990	Caatinga
public_sustainable_use	78	public_vs_sustainable_use	-0.157226215	0.052091957	-3.018243593	0.002542444	-0.259324574	-0.055127856	1985-1990	Caatinga
public_sustainable_use	78	slope	-0.052947001	0.02701763	-1.959720411	0.050028478	-0.105900583	6.58E-06	1985-1990	Caatinga
public_sustainable_use	78	stateBA	0.046439133	0.067714731	0.685805464	0.49283579	-0.086279302	0.179157567	1985-1990	Caatinga
public_sustainable_use	78	stateCE	0.124764937	0.025862269	4.824206839	1.41E-06	0.074075821	0.175454054	1985-1990	Caatinga
public_sustainable_use	78	statePB	0.21411364	0.12421665	1.723711272	0.084759979	-0.029346521	0.457573802	1985-1990	Caatinga
public_sustainable_use	78	statePE	0.019723222	0.008658757	2.277835254	0.022736395	0.00275237	0.036694074	1985-1990	Caatinga
public_sustainable_use	78	statePI	0.009974926	0.005610769	1.777818098	0.075433735	-0.001021978	0.020971831	1985-1990	Caatinga
public_sustainable_use	78	stateRN	0.138873291	0.06212085	2.235534287	0.025382293	0.017118662	0.260627921	1985-1990	Caatinga
public_sustainable_use	78	stateSE	0	0	NA	NA	0	0	1985-1990	Caatinga
public_sustainable_use	78	travel_time	0.000308229	0.000330231	0.933373603	0.350627105	-0.000339012	0.000955469	1985-1990	Caatinga
public_sustainable_use	78	weights	-0.208379485	0.164715402	-1.265088043	0.205839768	-0.531215741	0.11445677	1985-1990	Caatinga
private_indigenous	100	area	-7.77E-07	2.80E-07	-2.771620823	0.005577797	-1.33E-06	-2.27E-07	1985-1990	Cerrado
private_indigenous	100	elevation	-0.000211151	0.000123597	-1.708375887	0.087566619	-0.000453398	3.11E-05	1985-1990	Cerrado
private_indigenous	100	pop	0.002335801	0.002670329	0.87472418	0.381724	-0.002897947	0.00756955	1985-1990	Cerrado
private_indigenous	100	private_vs_indigenous	-0.064935486	0.027921021	-2.325684513	0.020035387	-0.119659681	-0.01021129	1985-1990	Cerrado
private_indigenous	100	slope	0.014910418	0.018039851	0.826526678	0.408505391	-0.02044704	0.050267876	1985-1990	Cerrado
private_indigenous	100	stateGO	-0.049512344	0.078867544	-0.627791124	0.530140782	-0.204089891	0.105065202	1985-1990	Cerrado
private_indigenous	100	stateMA	-0.098503568	0.06120933	-1.609290078	0.107552928	-0.218471651	0.021464515	1985-1990	Cerrado
private_indigenous	100	stateMG	0.125331244	0.084300427	1.486721346	0.137088423	-0.039894556	0.290557044	1985-1990	Cerrado
private_indigenous	100	stateMS	0.037761757	0.070843393	0.533031449	0.59401181	-0.101088743	0.176612256	1985-1990	Cerrado
private_indigenous	100	stateMT	-0.074479157	0.055608441	-1.339349854	0.180456806	-0.183469699	0.034511384	1985-1990	Cerrado
private_indigenous	100	statePI	-0.119452412	0.057281287	-2.085365376	0.037036147	-0.23172167	-0.007183153	1985-1990	Cerrado
private_indigenous	100	stateSP	0.361232549	0.163230821	2.213016793	0.026896488	0.041306018	0.68115908	1985-1990	Cerrado
private_indigenous	100	stateTO	-0.065431742	0.068953316	-0.94892814	0.342657161	-0.200577759	0.069714274	1985-1990	Cerrado
private_indigenous	100	travel_time	2.13E-05	6.70E-05	0.317867425	0.750585503	-0.000110089	0.000152709	1985-1990	Cerrado
private_indigenous	100	weights	-0.000409839	0.023236597	-0.017637634	0.985927934	-0.045952732	0.045133055	1985-1990	Cerrado
private_protected	172	area	-1.32E-06	4.09E-07	-3.21375731	0.001310104	-2.12E-06	-5.13E-07	1985-1990	Cerrado
private_protected	172	elevation	-0.000178249	7.49E-05	-2.378595316	0.017378743	-0.000325127	-3.14E-05	1985-1990	Cerrado
private_protected	172	pop	-0.001264475	0.001708212	-0.740232957	0.459158653	-0.00461251	0.00208356	1985-1990	Cerrado
private_protected	172	private_vs_protected	-0.042949039	0.021329216	-2.01362486	0.044048934	-0.084753534	-0.001144544	1985-1990	Cerrado
private_protected	172	slope	0.009839288	0.007814512	1.259104507	0.207992587	-0.005476875	0.02515545	1985-1990	Cerrado
private_protected	172	stateDF	0.06872051	0.041313221	1.663402395	0.096231914	-0.012251914	0.149692935	1985-1990	Cerrado
private_protected	172	stateGO	0.09979476	0.038557884	2.588180409	0.009648443	0.024222696	0.175366824	1985-1990	Cerrado
private_protected	172	stateMA	0.017100568	0.015760089	1.085055343	0.277897144	-0.013788638	0.047989775	1985-1990	Cerrado
private_protected	172	stateMG	0.091422132	0.027027376	3.382575173	0.000718096	0.038449448	0.144394816	1985-1990	Cerrado
private_protected	172	stateMS	0.168955761	0.043495569	3.884436111	0.000102568	0.083706011	0.25420551	1985-1990	Cerrado
private_protected	172	stateMT	0.017089608	0.012330334	1.385981029	0.165752696	-0.007077401	0.041256618	1985-1990	Cerrado
private_protected	172	statePI	-0.006699465	0.002994966	-2.236908542	0.025292318	-0.01256949	-0.000829439	1985-1990	Cerrado
private_protected	172	stateSP	0.031423781	0.010187785	3.084456779	0.002039242	0.01145609	0.051391472	1985-1990	Cerrado
private_protected	172	stateTO	0.027937493	0.026866999	1.039844197	0.298412292	-0.024720857	0.080595843	1985-1990	Cerrado
private_protected	172	travel_time	-0.000241965	7.04E-05	-3.436935015	0.000588337	-0.00037995	-0.000103981	1985-1990	Cerrado
private_protected	172	weights	-0.006919244	0.012309445	-0.562108553	0.574042061	-0.031045312	0.017206824	1985-1990	Cerrado
private_public	9670	area	3.67E-07	4.80E-08	7.645653651	2.08E-14	2.73E-07	4.61E-07	1985-1990	Cerrado
private_public	9670	elevation	-9.09E-05	3.12E-05	-2.918973116	0.003511865	-0.000151984	-2.99E-05	1985-1990	Cerrado
private_public	9670	pop	0.008474334	0.003679535	2.303099268	0.021273258	0.001262578	0.01568609	1985-1990	Cerrado
private_public	9670	private_vs_public	-0.018226725	0.007233682	-2.519702127	0.011745418	-0.032404481	-0.004048968	1985-1990	Cerrado
private_public	9670	slope	-0.024660196	0.005214493	-4.729164942	2.25E-06	-0.034880414	-0.014439978	1985-1990	Cerrado
private_public	9670	stateDF	-0.078173675	0.026873659	-2.908932997	0.003626646	-0.13084508	-0.02550227	1985-1990	Cerrado
private_public	9670	stateGO	0.029679448	0.026569451	1.117051604	0.263972262	-0.022395719	0.081754615	1985-1990	Cerrado
private_public	9670	stateMA	-0.121093877	0.026928064	-4.496939546	6.89E-06	-0.173871914	-0.068315841	1985-1990	Cerrado
private_public	9670	stateMG	0.00275666	0.025780637	0.106927548	0.914846458	-0.047772459	0.053285779	1985-1990	Cerrado
private_public	9670	stateMS	0.061306324	0.03223948	1.901591576	0.05722457	-0.001881896	0.124494545	1985-1990	Cerrado
private_public	9670	stateMT	-0.05666403	0.027782444	-2.039562448	0.041393925	-0.11111662	-0.00221144	1985-1990	Cerrado
private_public	9670	statePI	-0.13541624	0.026140356	-5.18035173	2.21E-07	-0.186650397	-0.084182083	1985-1990	Cerrado
private_public	9670	statePR	-0.06623013	0.027287031	-2.427165109	0.015217329	-0.119711729	-0.012748532	1985-1990	Cerrado
private_public	9670	stateSP	0.015993402	0.033827912	0.472787158	0.636365037	-0.050308087	0.082294891	1985-1990	Cerrado
private_public	9670	stateTO	-0.081808788	0.026954073	-3.035117901	0.002404417	-0.1346378	-0.028979777	1985-1990	Cerrado
private_public	9670	travel_time	-0.000109663	3.66E-05	-2.995854243	0.002736772	-0.000181407	-3.79E-05	1985-1990	Cerrado
private_public	9670	weights	0.039465226	0.00809068	4.877862451	1.07E-06	0.023607784	0.055322669	1985-1990	Cerrado
private_quilombola	92	area	-3.15E-06	1.49E-06	-2.111504579	0.034728965	-6.06E-06	-2.26E-07	1985-1990	Cerrado
private_quilombola	92	elevation	6.05E-05	0.00011222	0.538813854	0.590015304	-0.000159481	0.000280413	1985-1990	Cerrado
private_quilombola	92	pop	0.004243538	0.00709139	0.598407084	0.54956834	-0.00965533	0.018142406	1985-1990	Cerrado
private_quilombola	92	private_vs_quilombola	0.034157485	0.0531784	0.642318783	0.520666221	-0.070070264	0.138385234	1985-1990	Cerrado
private_quilombola	92	slope	-0.068614435	0.022153268	-3.097260181	0.001953184	-0.112034043	-0.025194828	1985-1990	Cerrado
private_quilombola	92	stateGO	-0.049455475	0.088498664	-0.558827365	0.576279544	-0.222909669	0.123998719	1985-1990	Cerrado
private_quilombola	92	stateMA	-0.126975244	0.085353221	-1.487644439	0.136844687	-0.294264483	0.040313995	1985-1990	Cerrado
private_quilombola	92	stateMG	0.102210676	0.094227756	1.084719409	0.278045949	-0.082472332	0.286893684	1985-1990	Cerrado
private_quilombola	92	stateMS	-0.029771503	0.095339389	-0.31226866	0.754836356	-0.216633271	0.157090265	1985-1990	Cerrado
private_quilombola	92	stateMT	-0.053029432	0.083957581	-0.631621729	0.527634084	-0.217583267	0.111524402	1985-1990	Cerrado
private_quilombola	92	stateSP	0.210343598	0.144285468	1.457829405	0.144887571	-0.072450723	0.493137919	1985-1990	Cerrado
private_quilombola	92	stateTO	-0.167785635	0.079568741	-2.108687816	0.034971537	-0.323737502	-0.011833768	1985-1990	Cerrado
private_quilombola	92	travel_time	-0.000376276	0.000231983	-1.621994417	0.104804544	-0.000830954	7.84E-05	1985-1990	Cerrado
private_quilombola	92	weights	0.000623548	0.005017035	0.124286096	0.901088756	-0.009209661	0.010456756	1985-1990	Cerrado
private_sustainable_use	156	area	-3.86E-08	8.15E-07	-0.047388471	0.962203617	-1.64E-06	1.56E-06	1985-1990	Cerrado
private_sustainable_use	156	elevation	8.87E-05	9.72E-05	0.912932216	0.361278193	-0.000101765	0.000279229	1985-1990	Cerrado
private_sustainable_use	156	pop	-0.001496307	0.001553225	-0.963354707	0.335369548	-0.004540573	0.001547959	1985-1990	Cerrado
private_sustainable_use	156	private_vs_sustainable_use	-0.036874946	0.034144757	-1.079959237	0.280160333	-0.103797439	0.030047548	1985-1990	Cerrado
private_sustainable_use	156	slope	-0.036356385	0.020472968	-1.775823897	0.075761948	-0.076482664	0.003769894	1985-1990	Cerrado
private_sustainable_use	156	stateDF	0.015017059	0.009133959	1.644090974	0.100157412	-0.002885171	0.03291929	1985-1990	Cerrado
private_sustainable_use	156	stateGO	0.087999811	0.041815524	2.104477056	0.035336854	0.00604289	0.169956733	1985-1990	Cerrado
private_sustainable_use	156	stateMA	0.009150157	0.01404727	0.651383331	0.514799068	-0.018381985	0.0366823	1985-1990	Cerrado
private_sustainable_use	156	stateMG	0.121198184	0.027382288	4.426152486	9.59E-06	0.067529885	0.174866483	1985-1990	Cerrado
private_sustainable_use	156	stateMS	0.285326466	0.077234814	3.694272723	0.000220517	0.133949013	0.43670392	1985-1990	Cerrado
private_sustainable_use	156	stateMT	0.040367912	0.03707878	1.088706597	0.276283292	-0.032305161	0.113040986	1985-1990	Cerrado
private_sustainable_use	156	statePI	0.328526154	0.23344245	1.407311114	0.159335155	-0.12901264	0.786064947	1985-1990	Cerrado
private_sustainable_use	156	stateSP	0.040040559	0.023867685	1.677605464	0.093424146	-0.006739244	0.086820362	1985-1990	Cerrado
private_sustainable_use	156	stateTO	0.197492072	0.108284455	1.823826634	0.068178286	-0.014741559	0.409725703	1985-1990	Cerrado
private_sustainable_use	156	travel_time	-0.000512846	0.000182794	-2.805603128	0.005022251	-0.000871115	-0.000154577	1985-1990	Cerrado
private_sustainable_use	156	weights	-0.033188391	0.02984876	-1.111885082	0.266187564	-0.091690885	0.025314104	1985-1990	Cerrado
public_indigenous	80	area	-1.10E-06	4.55E-07	-2.404915517	0.016176205	-1.99E-06	-2.03E-07	1985-1990	Cerrado
public_indigenous	80	elevation	-4.49E-05	0.000105514	-0.42527469	0.670636442	-0.000251676	0.000161931	1985-1990	Cerrado
public_indigenous	80	pop	-0.003390257	0.010978635	-0.308804928	0.757469921	-0.024907986	0.018127473	1985-1990	Cerrado
public_indigenous	80	public_vs_indigenous	-0.035570961	0.017957289	-1.980864721	0.047606446	-0.070766602	-0.000375321	1985-1990	Cerrado
public_indigenous	80	slope	0.005506521	0.012949616	0.425226558	0.670671526	-0.019874261	0.030887302	1985-1990	Cerrado
public_indigenous	80	stateGO	0.186285316	0.068949935	2.701747515	0.006897612	0.051145926	0.321424706	1985-1990	Cerrado
public_indigenous	80	stateMA	0.028339501	0.024192782	1.171403139	0.241436771	-0.019077481	0.075756483	1985-1990	Cerrado
public_indigenous	80	stateMG	0.137632262	0.082492315	1.66842527	0.095231335	-0.024049703	0.299314228	1985-1990	Cerrado
public_indigenous	80	stateMS	0.122130922	0.047103927	2.592797006	0.009519894	0.029808921	0.214452923	1985-1990	Cerrado
public_indigenous	80	stateMT	0.004864251	0.010381575	0.468546486	0.639393836	-0.015483263	0.025211764	1985-1990	Cerrado
public_indigenous	80	statePI	0.069794249	0.078193918	0.892578996	0.372082671	-0.083463014	0.223051512	1985-1990	Cerrado
public_indigenous	80	stateSP	0.511962539	0.068313019	7.494362712	6.66E-14	0.378071483	0.645853595	1985-1990	Cerrado
public_indigenous	80	stateTO	0.016548908	0.012662164	1.306957406	0.191227178	-0.008268476	0.041366293	1985-1990	Cerrado
public_indigenous	80	travel_time	-9.58E-05	7.66E-05	-1.250984822	0.210940015	-0.000245806	5.43E-05	1985-1990	Cerrado
public_indigenous	80	weights	-0.047938967	0.03029011	-1.582660726	0.113498814	-0.107306492	0.011428557	1985-1990	Cerrado
public_private	9670	area	3.68E-07	4.77E-08	7.718562221	1.18E-14	2.74E-07	4.61E-07	1985-1990	Cerrado
public_private	9670	elevation	-9.10E-05	3.09E-05	-2.945797063	0.003221237	-0.00015158	-3.05E-05	1985-1990	Cerrado
public_private	9670	pop	0.00835243	0.003664199	2.279469468	0.022639173	0.001170732	0.015534129	1985-1990	Cerrado
public_private	9670	public_vs_private	0.01808861	0.00718108	2.518926262	0.011771331	0.004013953	0.032163268	1985-1990	Cerrado
public_private	9670	slope	-0.025110872	0.005230934	-4.800456617	1.58E-06	-0.035363315	-0.01485843	1985-1990	Cerrado
public_private	9670	stateDF	-0.07785052	0.026632799	-2.923106937	0.003465575	-0.130049848	-0.025651193	1985-1990	Cerrado
public_private	9670	stateGO	0.029011728	0.026463651	1.096285891	0.272953682	-0.022856076	0.080879531	1985-1990	Cerrado
public_private	9670	stateMA	-0.120328109	0.026729792	-4.501647863	6.74E-06	-0.172717538	-0.06793868	1985-1990	Cerrado
public_private	9670	stateMG	0.002431631	0.025656749	0.094775494	0.924493152	-0.047854673	0.052717935	1985-1990	Cerrado
public_private	9670	stateMS	0.061363885	0.032136537	1.909474115	0.056200958	-0.00162257	0.12435034	1985-1990	Cerrado
public_private	9670	stateMT	-0.056429741	0.0276313	-2.04223981	0.041127749	-0.110586093	-0.002273388	1985-1990	Cerrado
public_private	9670	statePI	-0.134493589	0.025931054	-5.186583866	2.14E-07	-0.185317522	-0.083669656	1985-1990	Cerrado
public_private	9670	statePR	-0.067405971	0.027104031	-2.486935315	0.012884882	-0.120528895	-0.014283047	1985-1990	Cerrado
public_private	9670	stateSP	0.015466164	0.033648332	0.459641343	0.645773679	-0.050483354	0.081415683	1985-1990	Cerrado
public_private	9670	stateTO	-0.081470073	0.0267844	-3.041698692	0.002352472	-0.133966532	-0.028973615	1985-1990	Cerrado
public_private	9670	travel_time	-0.000108015	3.64E-05	-2.969718277	0.00298073	-0.000179303	-3.67E-05	1985-1990	Cerrado
public_private	9670	weights	0.039417531	0.008127923	4.849643843	1.24E-06	0.023487095	0.055347967	1985-1990	Cerrado
public_protected	118	area	-1.41E-06	9.98E-07	-1.411776268	0.158015848	-3.37E-06	5.47E-07	1985-1990	Cerrado
public_protected	118	elevation	-0.000172783	8.31E-05	-2.078525002	0.037661031	-0.00033571	-9.86E-06	1985-1990	Cerrado
public_protected	118	pop	0.010105376	0.005795417	1.743684139	0.081214183	-0.001253432	0.021464185	1985-1990	Cerrado
public_protected	118	public_vs_protected	-0.037292195	0.018079555	-2.062672156	0.039143787	-0.072727471	-0.001856918	1985-1990	Cerrado
public_protected	118	slope	-0.003195603	0.016257754	-0.196558728	0.844172871	-0.035060215	0.028669008	1985-1990	Cerrado
public_protected	118	stateDF	-0.0299955	0.034385014	-0.872342254	0.383021693	-0.097388889	0.037397888	1985-1990	Cerrado
public_protected	118	stateGO	0.068707716	0.045878545	1.497600162	0.134237165	-0.021212579	0.158628011	1985-1990	Cerrado
public_protected	118	stateMA	-0.041670513	0.032882262	-1.2672642	0.205060837	-0.106118561	0.022777536	1985-1990	Cerrado
public_protected	118	stateMG	0.030554292	0.034971528	0.873690499	0.382286827	-0.037988644	0.099097227	1985-1990	Cerrado
public_protected	118	stateMS	0.042476356	0.046108189	0.921232358	0.356929128	-0.047894034	0.132846746	1985-1990	Cerrado
public_protected	118	stateMT	-0.041202546	0.03080459	-1.337545682	0.181044581	-0.101578432	0.01917334	1985-1990	Cerrado
public_protected	118	statePI	-0.049904236	0.030583513	-1.631736574	0.102734992	-0.109846819	0.010038347	1985-1990	Cerrado
public_protected	118	stateSP	-0.002566736	0.032259336	-0.079565669	0.936582701	-0.065793872	0.0606604	1985-1990	Cerrado
public_protected	118	stateTO	-0.015496016	0.033953689	-0.456386825	0.648111838	-0.082044024	0.051051992	1985-1990	Cerrado
public_protected	118	travel_time	-8.88E-05	6.75E-05	-1.315074862	0.188484744	-0.000221074	4.35E-05	1985-1990	Cerrado
public_protected	118	weights	-0.043208729	0.030250105	-1.428382779	0.153181713	-0.102497845	0.016080387	1985-1990	Cerrado
public_quilombola	82	area	-6.01E-06	2.10E-06	-2.861515867	0.004216204	-1.01E-05	-1.89E-06	1985-1990	Cerrado
public_quilombola	82	elevation	0.000191921	0.000153975	1.246442984	0.212601809	-0.000109864	0.000493706	1985-1990	Cerrado
public_quilombola	82	pop	0.021860473	0.035743711	0.611589354	0.540809483	-0.048195913	0.091916859	1985-1990	Cerrado
public_quilombola	82	public_vs_quilombola	0.077542174	0.021730407	3.568371995	0.000359206	0.03495136	0.120132989	1985-1990	Cerrado
public_quilombola	82	slope	0.001278405	0.014350006	0.089087393	0.929012456	-0.02684709	0.0294039	1985-1990	Cerrado
public_quilombola	82	stateGO	0.136640065	0.172631203	0.791514297	0.428643936	-0.201710875	0.474991005	1985-1990	Cerrado
public_quilombola	82	stateMA	-0.155301407	0.067965059	-2.285018356	0.022311751	-0.288510474	-0.022092339	1985-1990	Cerrado
public_quilombola	82	stateMG	-0.005653242	0.055556515	-0.101756601	0.918949874	-0.11454201	0.103235526	1985-1990	Cerrado
public_quilombola	82	stateMS	-0.119732539	0.050170119	-2.386530865	0.01700818	-0.218064166	-0.021400911	1985-1990	Cerrado
public_quilombola	82	stateMT	-0.118563418	0.057448857	-2.06380811	0.039035914	-0.231161109	-0.005965726	1985-1990	Cerrado
public_quilombola	82	statePI	-0.057345699	0.124400041	-0.46097814	0.644814289	-0.301165299	0.1864739	1985-1990	Cerrado
public_quilombola	82	stateTO	-0.012573606	0.081317322	-0.154623958	0.877117781	-0.171952629	0.146805416	1985-1990	Cerrado
public_quilombola	82	travel_time	-9.24E-05	0.000138039	-0.669109823	0.503425424	-0.000362916	0.000178189	1985-1990	Cerrado
public_quilombola	82	weights	-0.250988852	0.125493218	-2.000019249	0.045498185	-0.496951041	-0.005026664	1985-1990	Cerrado
public_sustainable_use	88	area	1.12E-06	5.43E-06	0.206663923	0.836272334	-9.51E-06	1.18E-05	1985-1990	Cerrado
public_sustainable_use	88	elevation	0.000192844	0.000165713	1.163724728	0.244535585	-0.000131947	0.000517636	1985-1990	Cerrado
public_sustainable_use	88	pop	-0.000513937	0.014770219	-0.034795503	0.972242807	-0.029463033	0.028435159	1985-1990	Cerrado
public_sustainable_use	88	public_vs_sustainable_use	-0.046442137	0.041442309	-1.12064552	0.262438781	-0.12766757	0.034783295	1985-1990	Cerrado
public_sustainable_use	88	slope	-0.032449701	0.025082495	-1.293718992	0.195762503	-0.081610488	0.016711087	1985-1990	Cerrado
public_sustainable_use	88	stateDF	0.003287704	0.020219102	0.162603854	0.870830352	-0.036341008	0.042916415	1985-1990	Cerrado
public_sustainable_use	88	stateGO	0.065841944	0.022507603	2.925320091	0.003441021	0.021727852	0.109956036	1985-1990	Cerrado
public_sustainable_use	88	stateMA	0.070224492	0.079743072	0.880634405	0.37851573	-0.086069056	0.226518041	1985-1990	Cerrado
public_sustainable_use	88	stateMG	0.032280836	0.028588257	1.129164212	0.258828568	-0.023751117	0.08831279	1985-1990	Cerrado
public_sustainable_use	88	stateMS	0.262638246	0.059934983	4.382052583	1.18E-05	0.145167838	0.380108654	1985-1990	Cerrado
public_sustainable_use	88	stateMT	0.045833317	0.038520083	1.18985508	0.234103356	-0.029664659	0.121331292	1985-1990	Cerrado
public_sustainable_use	88	statePI	0	0	NA	NA	0	0	1985-1990	Cerrado
public_sustainable_use	88	stateSP	0.048672706	0.025502719	1.908530088	0.056322738	-0.001311704	0.098657116	1985-1990	Cerrado
public_sustainable_use	88	stateTO	0.117955898	0.060170356	1.960365639	0.049953069	2.42E-05	0.235887629	1985-1990	Cerrado
public_sustainable_use	88	travel_time	-0.00028332	0.000145566	-1.946334626	0.051614557	-0.000568623	1.98E-06	1985-1990	Cerrado
public_sustainable_use	88	weights	0.040529417	0.1542576	0.262738541	0.792752108	-0.261809924	0.342868757	1985-1990	Cerrado
private_indigenous	256	area	-2.75E-06	1.15E-06	-2.40321712	0.016251535	-5.00E-06	-5.08E-07	1985-1990	Mata Atlantica
private_indigenous	256	elevation	8.40E-05	3.07E-05	2.73373955	0.006261955	2.38E-05	0.000144201	1985-1990	Mata Atlantica
private_indigenous	256	pop	-0.007450557	0.00575183	-1.295336821	0.195204063	-0.018723936	0.003822822	1985-1990	Mata Atlantica
private_indigenous	256	private_vs_indigenous	0.024473768	0.017822252	1.373214105	0.169685796	-0.010457204	0.059404739	1985-1990	Mata Atlantica
private_indigenous	256	slope	0.003053878	0.004851226	0.629506362	0.529017605	-0.006454351	0.012562107	1985-1990	Mata Atlantica
private_indigenous	256	stateBA	0.111608271	0.114509126	0.974667044	0.329725445	-0.112825491	0.336042034	1985-1990	Mata Atlantica
private_indigenous	256	stateES	-0.15378267	0.066231446	-2.321898129	0.020238422	-0.283593919	-0.023971422	1985-1990	Mata Atlantica
private_indigenous	256	stateGO	-0.191857372	0.072285271	-2.654169626	0.007950385	-0.333533901	-0.050180843	1985-1990	Mata Atlantica
private_indigenous	256	stateMG	-0.187039277	0.073731329	-2.536768023	0.011188106	-0.331550027	-0.042528528	1985-1990	Mata Atlantica
private_indigenous	256	stateMS	0.176069293	0.116027212	1.517482752	0.129144845	-0.051339864	0.403478449	1985-1990	Mata Atlantica
private_indigenous	256	statePB	0.098410395	0.074449643	1.321838379	0.186221975	-0.047508223	0.244329014	1985-1990	Mata Atlantica
private_indigenous	256	statePE	0.062054555	0.076197725	0.814388548	0.415422397	-0.087290242	0.211399351	1985-1990	Mata Atlantica
private_indigenous	256	statePR	-0.154887991	0.073490838	-2.107582315	0.035067135	-0.298927388	-0.010848595	1985-1990	Mata Atlantica
private_indigenous	256	stateRJ	-0.173084097	0.073290531	-2.361616086	0.018195474	-0.316730899	-0.029437296	1985-1990	Mata Atlantica
private_indigenous	256	stateRS	-0.187359507	0.074452446	-2.51649902	0.011852723	-0.333283619	-0.041435394	1985-1990	Mata Atlantica
private_indigenous	256	stateSC	-0.177661247	0.074094074	-2.397779427	0.016494795	-0.322882963	-0.03243953	1985-1990	Mata Atlantica
private_indigenous	256	stateSE	0.268444778	0.106398885	2.523003679	0.011635718	0.059906796	0.476982761	1985-1990	Mata Atlantica
private_indigenous	256	stateSP	-0.189599249	0.073299179	-2.586649005	0.009691426	-0.333263	-0.045935498	1985-1990	Mata Atlantica
private_indigenous	256	travel_time	-0.000290517	0.000181157	-1.603672806	0.108786193	-0.000645579	6.45E-05	1985-1990	Mata Atlantica
private_indigenous	256	weights	-0.000158314	0.002633269	-0.060120643	0.952059549	-0.005319426	0.005002799	1985-1990	Mata Atlantica
private_protected	516	area	-1.86E-06	6.17E-07	-3.009101961	0.002620212	-3.07E-06	-6.48E-07	1985-1990	Mata Atlantica
private_protected	516	elevation	4.88E-06	1.16E-05	0.419443137	0.674892304	-1.79E-05	2.77E-05	1985-1990	Mata Atlantica
private_protected	516	pop	-0.000571193	0.000527743	-1.0823307	0.279105609	-0.001605551	0.000463165	1985-1990	Mata Atlantica
private_protected	516	private_vs_protected	-0.042912606	0.009986013	-4.297271228	1.73E-05	-0.062484832	-0.02334038	1985-1990	Mata Atlantica
private_protected	516	slope	-0.005352357	0.00249508	-2.14516433	0.03193971	-0.010242624	-0.00046209	1985-1990	Mata Atlantica
private_protected	516	stateBA	-0.018892946	0.02736638	-0.690370685	0.489961107	-0.072530065	0.034744172	1985-1990	Mata Atlantica
private_protected	516	stateES	-0.04565926	0.025270788	-1.806800008	0.070793467	-0.095189094	0.003870574	1985-1990	Mata Atlantica
private_protected	516	stateGO	0.111675634	0.158286069	0.705530401	0.48048022	-0.198559361	0.421910629	1985-1990	Mata Atlantica
private_protected	516	stateMG	-0.024614619	0.028545488	-0.862294556	0.388525448	-0.080562747	0.03133351	1985-1990	Mata Atlantica
private_protected	516	stateMS	-0.043903256	0.036777646	-1.193748395	0.232576404	-0.115986119	0.028179606	1985-1990	Mata Atlantica
private_protected	516	statePB	0.01155951	0.028536764	0.405074294	0.685422901	-0.04437152	0.06749054	1985-1990	Mata Atlantica
private_protected	516	statePE	0.058528878	0.035383455	1.65413121	0.098100856	-0.01082142	0.127879175	1985-1990	Mata Atlantica
private_protected	516	statePR	-0.068818222	0.024349454	-2.826273696	0.004709301	-0.116542275	-0.021094169	1985-1990	Mata Atlantica
private_protected	516	stateRJ	-0.03032672	0.025791193	-1.175855631	0.239652571	-0.080876529	0.02022309	1985-1990	Mata Atlantica
private_protected	516	stateRN	0.033241589	0.023400634	1.420542259	0.155449875	-0.01262281	0.079105988	1985-1990	Mata Atlantica
private_protected	516	stateRS	-0.046565333	0.028086856	-1.657904789	0.097336685	-0.10161456	0.008483893	1985-1990	Mata Atlantica
private_protected	516	stateSC	-0.05941553	0.026158897	-2.271331657	0.023126908	-0.110686026	-0.008145035	1985-1990	Mata Atlantica
private_protected	516	stateSE	0.134225596	0.04383451	3.062098679	0.00219791	0.048311535	0.220139657	1985-1990	Mata Atlantica
private_protected	516	stateSP	-0.052263144	0.025781849	-2.027129449	0.042649176	-0.102794639	-0.00173165	1985-1990	Mata Atlantica
private_protected	516	travel_time	-0.000110501	4.64E-05	-2.379484061	0.017336893	-0.000201521	-1.95E-05	1985-1990	Mata Atlantica
private_protected	516	weights	0.001153788	0.00239133	0.482488087	0.629459259	-0.003533133	0.00584071	1985-1990	Mata Atlantica
private_public	5130	area	3.98E-06	3.33E-06	1.197154206	0.231246455	-2.54E-06	1.05E-05	1985-1990	Mata Atlantica
private_public	5130	elevation	-2.76E-05	2.20E-05	-1.254790823	0.209554705	-7.06E-05	1.55E-05	1985-1990	Mata Atlantica
private_public	5130	pop	0.001477372	0.000675137	2.188254562	0.028651065	0.000154127	0.002800617	1985-1990	Mata Atlantica
private_public	5130	private_vs_public	0.086343854	0.010848193	7.959284451	1.73E-15	0.065081786	0.107605921	1985-1990	Mata Atlantica
private_public	5130	slope	-0.019819971	0.005324098	-3.722691068	0.000197111	-0.03025501	-0.009384931	1985-1990	Mata Atlantica
private_public	5130	stateBA	-0.039713363	0.018608024	-2.134206295	0.032825898	-0.07618442	-0.003242305	1985-1990	Mata Atlantica
private_public	5130	stateES	0.073585564	0.028415361	2.589640276	0.009607627	0.017892479	0.129278648	1985-1990	Mata Atlantica
private_public	5130	stateGO	-0.080759384	0.01852823	-4.35872082	1.31E-05	-0.117074048	-0.044444719	1985-1990	Mata Atlantica
private_public	5130	stateMG	0.026284295	0.025235954	1.041541563	0.297624274	-0.023177266	0.075745855	1985-1990	Mata Atlantica
private_public	5130	stateMS	0.148690099	0.044923653	3.309839862	0.000933494	0.060641356	0.236738841	1985-1990	Mata Atlantica
private_public	5130	statePB	0.160685572	0.040947702	3.924165786	8.70E-05	0.08042955	0.240941594	1985-1990	Mata Atlantica
private_public	5130	statePE	0.088637041	0.02489329	3.560679977	0.000369896	0.039847088	0.137426994	1985-1990	Mata Atlantica
private_public	5130	statePR	0.000718025	0.022778023	0.031522713	0.974852679	-0.04392608	0.04536213	1985-1990	Mata Atlantica
private_public	5130	stateRJ	-0.011037647	0.019203211	-0.574781349	0.565439182	-0.048675248	0.026599954	1985-1990	Mata Atlantica
private_public	5130	stateRN	0.393866419	0.074701464	5.272539518	1.35E-07	0.24745424	0.540278597	1985-1990	Mata Atlantica
private_public	5130	stateRS	-0.054748862	0.018634689	-2.938007846	0.003303287	-0.091272181	-0.018225543	1985-1990	Mata Atlantica
private_public	5130	stateSC	-0.012074226	0.02255468	-0.53533127	0.592420807	-0.056280587	0.032132136	1985-1990	Mata Atlantica
private_public	5130	stateSE	0.019154358	0.022131025	0.865498013	0.386765506	-0.024221654	0.06253037	1985-1990	Mata Atlantica
private_public	5130	stateSP	-0.068182633	0.017767386	-3.83751633	0.000124285	-0.103006069	-0.033359197	1985-1990	Mata Atlantica
private_public	5130	travel_time	-0.000131897	6.18E-05	-2.133874082	0.03285309	-0.000253044	-1.07E-05	1985-1990	Mata Atlantica
private_public	5130	weights	0.007421662	0.007596866	0.976937429	0.32860013	-0.007467921	0.022311246	1985-1990	Mata Atlantica
private_quilombola	218	area	-1.56E-05	5.47E-06	-2.84757994	0.004405303	-2.63E-05	-4.85E-06	1985-1990	Mata Atlantica
private_quilombola	218	elevation	7.18E-05	3.42E-05	2.102835529	0.035480149	4.88E-06	0.000138786	1985-1990	Mata Atlantica
private_quilombola	218	pop	0.000692593	0.001830972	0.378265025	0.705233724	-0.002896046	0.004281232	1985-1990	Mata Atlantica
private_quilombola	218	private_vs_quilombola	-0.059517544	0.024114617	-2.468110708	0.01358283	-0.106781325	-0.012253764	1985-1990	Mata Atlantica
private_quilombola	218	slope	-0.035769144	0.013556943	-2.638437235	0.008328912	-0.062340265	-0.009198023	1985-1990	Mata Atlantica
private_quilombola	218	stateBA	-0.149005993	0.096004783	-1.552068435	0.12064585	-0.33717191	0.039159924	1985-1990	Mata Atlantica
private_quilombola	218	stateES	-0.0239812	0.093277156	-0.257096172	0.797104532	-0.206801066	0.158838666	1985-1990	Mata Atlantica
private_quilombola	218	stateMG	-0.186506854	0.097603839	-1.910855717	0.056023125	-0.377806863	0.004793155	1985-1990	Mata Atlantica
private_quilombola	218	stateMS	-0.223003565	0.101506294	-2.196943215	0.028024502	-0.421952246	-0.024054884	1985-1990	Mata Atlantica
private_quilombola	218	statePB	0.076374524	0.066892328	1.14175311	0.253556658	-0.054732031	0.207481079	1985-1990	Mata Atlantica
private_quilombola	218	statePE	-0.137992439	0.083312822	-1.656316937	0.097657652	-0.30128257	0.025297693	1985-1990	Mata Atlantica
private_quilombola	218	statePR	-0.242625498	0.094774427	-2.56003127	0.010466275	-0.428379962	-0.056871033	1985-1990	Mata Atlantica
private_quilombola	218	stateRJ	-0.10415992	0.112623729	-0.924848798	0.355044563	-0.324898372	0.116578532	1985-1990	Mata Atlantica
private_quilombola	218	stateRS	-0.205476488	0.093095239	-2.207164297	0.027302583	-0.387939803	-0.023013172	1985-1990	Mata Atlantica
private_quilombola	218	stateSC	-0.184524984	0.09171304	-2.011981984	0.044221836	-0.364279239	-0.004770729	1985-1990	Mata Atlantica
private_quilombola	218	stateSE	0.021634719	0.105115213	0.205819101	0.836932221	-0.184387313	0.22765675	1985-1990	Mata Atlantica
private_quilombola	218	stateSP	-0.262257446	0.094209419	-2.783770979	0.005373096	-0.446904513	-0.077610378	1985-1990	Mata Atlantica
private_quilombola	218	travel_time	0.000258889	0.000169191	1.530158619	0.125977471	-7.27E-05	0.000590497	1985-1990	Mata Atlantica
private_quilombola	218	weights	0.013196257	0.006270573	2.104473882	0.035337131	0.00090616	0.025486355	1985-1990	Mata Atlantica
private_sustainable_use	756	area	4.77E-07	1.02E-06	0.465320877	0.641701686	-1.53E-06	2.49E-06	1985-1990	Mata Atlantica
private_sustainable_use	756	elevation	1.36E-05	1.53E-05	0.890757538	0.373059259	-1.64E-05	4.36E-05	1985-1990	Mata Atlantica
private_sustainable_use	756	pop	0.001083814	0.001098518	0.98661455	0.323831635	-0.001069242	0.003236871	1985-1990	Mata Atlantica
private_sustainable_use	756	private_vs_sustainable_use	-0.09951488	0.021508559	-4.626757291	3.71E-06	-0.14167088	-0.05735888	1985-1990	Mata Atlantica
private_sustainable_use	756	slope	-0.000684444	0.002495105	-0.27431478	0.783842727	-0.00557476	0.004205872	1985-1990	Mata Atlantica
private_sustainable_use	756	stateBA	0.082423126	0.058695891	1.404240145	0.160247351	-0.032618706	0.197464959	1985-1990	Mata Atlantica
private_sustainable_use	756	stateES	0.064458703	0.049855666	1.292906281	0.196043475	-0.033256606	0.162174012	1985-1990	Mata Atlantica
private_sustainable_use	756	stateGO	0.226704982	0.043235179	5.243530587	1.58E-07	0.141965589	0.311444374	1985-1990	Mata Atlantica
private_sustainable_use	756	stateMG	-0.005088411	0.03724575	-0.136617212	0.891333371	-0.078088739	0.067911918	1985-1990	Mata Atlantica
private_sustainable_use	756	stateMS	0.133000584	0.09605052	1.384694055	0.166146038	-0.055254976	0.321256144	1985-1990	Mata Atlantica
private_sustainable_use	756	statePB	0.022680066	0.036773709	0.616746768	0.537401768	-0.049395079	0.094755211	1985-1990	Mata Atlantica
private_sustainable_use	756	statePE	-0.023918905	0.03404034	-0.70266352	0.482265467	-0.090636745	0.042798935	1985-1990	Mata Atlantica
private_sustainable_use	756	statePR	-0.047009421	0.03264516	-1.440011966	0.149864014	-0.110992759	0.016973917	1985-1990	Mata Atlantica
private_sustainable_use	756	stateRJ	-0.003710348	0.03641937	-0.101878436	0.918853167	-0.075091002	0.067670305	1985-1990	Mata Atlantica
private_sustainable_use	756	stateRN	0.17650625	0.065259872	2.704667434	0.00683728	0.048599252	0.304413248	1985-1990	Mata Atlantica
private_sustainable_use	756	stateRS	-0.03389788	0.035750465	-0.948180126	0.343037763	-0.103967503	0.036171743	1985-1990	Mata Atlantica
private_sustainable_use	756	stateSC	-0.0156238	0.039916765	-0.39140946	0.695494601	-0.093859222	0.062611623	1985-1990	Mata Atlantica
private_sustainable_use	756	stateSE	0.147970432	0.054184103	2.730882777	0.006316493	0.041771543	0.254169322	1985-1990	Mata Atlantica
private_sustainable_use	756	stateSP	-0.008328229	0.034029429	-0.244736079	0.80666079	-0.075024685	0.058368226	1985-1990	Mata Atlantica
private_sustainable_use	756	travel_time	-2.10E-05	4.99E-05	-0.420182777	0.674351936	-0.000118858	7.69E-05	1985-1990	Mata Atlantica
private_sustainable_use	756	weights	0.002889168	0.011783133	0.245195261	0.806305245	-0.020205347	0.025983684	1985-1990	Mata Atlantica
public_indigenous	194	area	-1.82E-06	2.58E-06	-0.706887834	0.479636185	-6.88E-06	3.23E-06	1985-1990	Mata Atlantica
public_indigenous	194	elevation	0.000115082	6.15E-05	1.870641723	0.061394757	-5.50E-06	0.00023566	1985-1990	Mata Atlantica
public_indigenous	194	pop	0.01805676	0.006506414	2.775224444	0.005516362	0.005304422	0.030809098	1985-1990	Mata Atlantica
public_indigenous	194	public_vs_indigenous	-0.120752305	0.030731652	-3.929248812	8.52E-05	-0.180985235	-0.060519375	1985-1990	Mata Atlantica
public_indigenous	194	slope	-0.014672318	0.012226932	-1.200000046	0.230139322	-0.038636664	0.009292027	1985-1990	Mata Atlantica
public_indigenous	194	stateBA	0.160343011	0.057072701	2.809451977	0.004962592	0.048482574	0.272203449	1985-1990	Mata Atlantica
public_indigenous	194	stateES	0.152915588	0.043135142	3.545035008	0.000392561	0.068372264	0.237458913	1985-1990	Mata Atlantica
public_indigenous	194	stateMG	-0.008286993	0.02130054	-0.389050856	0.697238526	-0.050035285	0.033461298	1985-1990	Mata Atlantica
public_indigenous	194	stateMS	0.284933285	0.061993577	4.596174257	4.30E-06	0.163428106	0.406438464	1985-1990	Mata Atlantica
public_indigenous	194	statePB	0.507491565	0.079799082	6.359616551	2.02E-10	0.351088238	0.663894893	1985-1990	Mata Atlantica
public_indigenous	194	statePE	0.083049926	0.085666964	0.969451025	0.332320205	-0.084854238	0.250954091	1985-1990	Mata Atlantica
public_indigenous	194	statePR	0.075910878	0.030498773	2.488981326	0.012810969	0.01613438	0.135687375	1985-1990	Mata Atlantica
public_indigenous	194	stateRJ	0.127379371	0.073550639	1.731859464	0.083298588	-0.016777233	0.271535974	1985-1990	Mata Atlantica
public_indigenous	194	stateRN	0	0	NA	NA	0	0	1985-1990	Mata Atlantica
public_indigenous	194	stateRS	0.023724527	0.02684633	0.883715836	0.376849629	-0.028893313	0.076342368	1985-1990	Mata Atlantica
public_indigenous	194	stateSC	0.143820728	0.034548082	4.162914999	3.14E-05	0.076107732	0.211533725	1985-1990	Mata Atlantica
public_indigenous	194	stateSP	0.070959796	0.054803657	1.29480039	0.195389098	-0.036453397	0.17837299	1985-1990	Mata Atlantica
public_indigenous	194	travel_time	0.000690115	0.000342205	2.016669912	0.043729972	1.94E-05	0.001360824	1985-1990	Mata Atlantica
public_indigenous	194	weights	0.002076297	0.036588197	0.056747739	0.954746145	-0.069635252	0.073787847	1985-1990	Mata Atlantica
public_private	5130	area	4.00E-06	3.33E-06	1.20200198	0.229362761	-2.52E-06	1.05E-05	1985-1990	Mata Atlantica
public_private	5130	elevation	-2.77E-05	2.20E-05	-1.258275616	0.208292097	-7.08E-05	1.54E-05	1985-1990	Mata Atlantica
public_private	5130	pop	0.00146953	0.000673093	2.183248119	0.029017543	0.000150291	0.002788769	1985-1990	Mata Atlantica
public_private	5130	public_vs_private	-0.086422653	0.010856031	-7.960796258	1.71E-15	-0.107700084	-0.065145223	1985-1990	Mata Atlantica
public_private	5130	slope	-0.019849484	0.005319729	-3.731295822	0.000190497	-0.030275962	-0.009423006	1985-1990	Mata Atlantica
public_private	5130	stateBA	-0.039775764	0.018633383	-2.134650725	0.032789551	-0.076296522	-0.003255005	1985-1990	Mata Atlantica
public_private	5130	stateES	0.073633942	0.028439594	2.589134754	0.009621743	0.017893361	0.129374523	1985-1990	Mata Atlantica
public_private	5130	stateGO	-0.080908166	0.018538874	-4.364243822	1.28E-05	-0.117243692	-0.044572641	1985-1990	Mata Atlantica
public_private	5130	stateMG	0.026269068	0.025269585	1.039552815	0.298547708	-0.023258408	0.075796544	1985-1990	Mata Atlantica
public_private	5130	stateMS	0.148660581	0.044983584	3.304774084	0.00095053	0.060494378	0.236826785	1985-1990	Mata Atlantica
public_private	5130	statePB	0.160892363	0.040987947	3.925357964	8.66E-05	0.080557464	0.241227262	1985-1990	Mata Atlantica
public_private	5130	statePE	0.088779735	0.02491668	3.563064335	0.000366551	0.039943939	0.137615532	1985-1990	Mata Atlantica
public_private	5130	statePR	0.000689629	0.02281067	0.030232734	0.975881442	-0.044018464	0.045397721	1985-1990	Mata Atlantica
public_private	5130	stateRJ	-0.011065905	0.019230177	-0.575444805	0.564990509	-0.048756359	0.026624548	1985-1990	Mata Atlantica
public_private	5130	stateRN	0.394085401	0.074677407	5.277170403	1.31E-07	0.247720373	0.540450429	1985-1990	Mata Atlantica
public_private	5130	stateRS	-0.054842233	0.018646001	-2.941233074	0.003269085	-0.091387723	-0.018296744	1985-1990	Mata Atlantica
public_private	5130	stateSC	-0.012167061	0.022572039	-0.539032428	0.589864479	-0.056407445	0.032073323	1985-1990	Mata Atlantica
public_private	5130	stateSE	0.019158889	0.022160467	0.864552605	0.387284396	-0.024274828	0.062592607	1985-1990	Mata Atlantica
public_private	5130	stateSP	-0.068303212	0.017773446	-3.842992059	0.000121543	-0.103138526	-0.033467898	1985-1990	Mata Atlantica
public_private	5130	travel_time	-0.000131355	6.19E-05	-2.122782174	0.033772109	-0.000252635	-1.01E-05	1985-1990	Mata Atlantica
public_private	5130	weights	0.007752693	0.007456002	1.039792197	0.298436455	-0.006860803	0.022366189	1985-1990	Mata Atlantica
public_protected	328	area	-1.20E-05	4.71E-06	-2.542957023	0.010991875	-2.12E-05	-2.75E-06	1985-1990	Mata Atlantica
public_protected	328	elevation	-0.000101451	4.72E-05	-2.148927793	0.031640124	-0.000193982	-8.92E-06	1985-1990	Mata Atlantica
public_protected	328	pop	-0.003414857	0.002190505	-1.558935811	0.119011573	-0.007708169	0.000878454	1985-1990	Mata Atlantica
public_protected	328	public_vs_protected	-0.125375696	0.0310352	-4.039790154	5.35E-05	-0.186203571	-0.064547822	1985-1990	Mata Atlantica
public_protected	328	slope	-0.012369564	0.0116524	-1.061546478	0.288441622	-0.035207848	0.01046872	1985-1990	Mata Atlantica
public_protected	328	stateBA	0.012683671	0.024878252	0.50982968	0.61017079	-0.036076806	0.061444148	1985-1990	Mata Atlantica
public_protected	328	stateES	0.061795942	0.051490493	1.200142734	0.230083911	-0.039123571	0.162715454	1985-1990	Mata Atlantica
public_protected	328	stateGO	-0.033618122	0.010999126	-3.056435744	0.002239855	-0.055176013	-0.012060231	1985-1990	Mata Atlantica
public_protected	328	stateMG	0.027298917	0.028091969	0.971769442	0.331165262	-0.027760331	0.082358166	1985-1990	Mata Atlantica
public_protected	328	stateMS	0.0723644	0.08441392	0.857256724	0.39130302	-0.093083842	0.237812643	1985-1990	Mata Atlantica
public_protected	328	statePB	0.019576576	0.046630878	0.419820015	0.674616942	-0.071818266	0.110971418	1985-1990	Mata Atlantica
public_protected	328	statePE	0.070283469	0.045580485	1.541964049	0.12308233	-0.01905264	0.159619578	1985-1990	Mata Atlantica
public_protected	328	statePR	0.021755729	0.029007366	0.750007059	0.453250454	-0.035097663	0.078609121	1985-1990	Mata Atlantica
public_protected	328	stateRJ	0.011356935	0.023305445	0.487308243	0.626039907	-0.034320897	0.057034767	1985-1990	Mata Atlantica
public_protected	328	stateRN	-0.020764023	0.021797693	-0.952578951	0.340803446	-0.063486715	0.021958669	1985-1990	Mata Atlantica
public_protected	328	stateRS	0.02159041	0.052414306	0.411918264	0.680399334	-0.081139742	0.124320562	1985-1990	Mata Atlantica
public_protected	328	stateSC	0.042918942	0.044290468	0.969033385	0.332528532	-0.04388878	0.129726665	1985-1990	Mata Atlantica
public_protected	328	stateSE	0.075740421	0.032608912	2.322690839	0.020195767	0.011828128	0.139652715	1985-1990	Mata Atlantica
public_protected	328	stateSP	-0.016969187	0.024226479	-0.700439688	0.483652758	-0.064452214	0.030513839	1985-1990	Mata Atlantica
public_protected	328	travel_time	0.001046022	0.000275564	3.795928889	0.000147092	0.000505926	0.001586118	1985-1990	Mata Atlantica
public_protected	328	weights	-0.238902547	0.082272039	-2.903812138	0.003686493	-0.400152781	-0.077652312	1985-1990	Mata Atlantica
public_quilombola	148	area	-0.000121058	3.84E-05	-3.14877172	0.001639582	-0.00019641	-4.57E-05	1985-1990	Mata Atlantica
public_quilombola	148	elevation	0.000422008	0.00014264	2.958552424	0.003090877	0.000142439	0.000701577	1985-1990	Mata Atlantica
public_quilombola	148	pop	-0.004655997	0.008214944	-0.566771603	0.570869366	-0.02075699	0.011444997	1985-1990	Mata Atlantica
public_quilombola	148	public_vs_quilombola	-0.061579581	0.047545089	-1.295182798	0.195257178	-0.154766242	0.03160708	1985-1990	Mata Atlantica
public_quilombola	148	slope	-0.058408574	0.016257746	-3.592661252	0.000327318	-0.090273171	-0.026543977	1985-1990	Mata Atlantica
public_quilombola	148	stateBA	-0.022294512	0.031664919	-0.704076073	0.4813854	-0.084356613	0.039767589	1985-1990	Mata Atlantica
public_quilombola	148	stateES	0.022675569	0.034853811	0.650590802	0.51531067	-0.045636645	0.090987782	1985-1990	Mata Atlantica
public_quilombola	148	stateMG	0.035885152	0.05581666	0.642911144	0.520281758	-0.07351349	0.145283795	1985-1990	Mata Atlantica
public_quilombola	148	stateMS	0.174590777	0.139894902	1.248013866	0.21202598	-0.099598192	0.448779746	1985-1990	Mata Atlantica
public_quilombola	148	statePB	0.239111148	0.471594584	0.507026917	0.612135932	-0.685197252	1.163419548	1985-1990	Mata Atlantica
public_quilombola	148	statePE	0.038728749	0.082709337	0.468251239	0.639604934	-0.123378572	0.200836071	1985-1990	Mata Atlantica
public_quilombola	148	statePR	0.041809092	0.052258338	0.80004635	0.423683943	-0.060615368	0.144233552	1985-1990	Mata Atlantica
public_quilombola	148	stateRJ	0.111318272	0.037076909	3.002361178	0.002678941	0.038648866	0.183987678	1985-1990	Mata Atlantica
public_quilombola	148	stateRN	0	0	NA	NA	0	0	1985-1990	Mata Atlantica
public_quilombola	148	stateRS	0.096067696	0.074147993	1.295620983	0.195106097	-0.0492597	0.241395092	1985-1990	Mata Atlantica
public_quilombola	148	stateSC	0.117025908	0.118822622	0.984879022	0.324683499	-0.115862152	0.349913967	1985-1990	Mata Atlantica
public_quilombola	148	stateSE	0.603775063	0.099415586	6.073243508	1.25E-09	0.408924095	0.798626032	1985-1990	Mata Atlantica
public_quilombola	148	stateSP	0.023853525	0.056991062	0.418548522	0.675546118	-0.087846904	0.135553954	1985-1990	Mata Atlantica
public_quilombola	148	travel_time	-0.000364964	0.000430677	-0.847418038	0.396762154	-0.001209076	0.000479148	1985-1990	Mata Atlantica
public_quilombola	148	weights	-0.377243988	0.14250439	-2.647244677	0.008115061	-0.656547461	-0.097940516	1985-1990	Mata Atlantica
public_sustainable_use	406	area	-2.24E-05	7.56E-06	-2.962115348	0.003055333	-3.72E-05	-7.57E-06	1985-1990	Mata Atlantica
public_sustainable_use	406	elevation	0.00011765	5.92E-05	1.987342314	0.046884476	1.62E-06	0.00023368	1985-1990	Mata Atlantica
public_sustainable_use	406	pop	0.000276966	0.002612607	0.10601131	0.915573379	-0.004843649	0.005397581	1985-1990	Mata Atlantica
public_sustainable_use	406	public_vs_sustainable_use	-0.223666905	0.033199463	-6.737063879	1.62E-11	-0.288736658	-0.158597153	1985-1990	Mata Atlantica
public_sustainable_use	406	slope	-0.024201131	0.007403154	-3.269029634	0.00107917	-0.038711047	-0.009691215	1985-1990	Mata Atlantica
public_sustainable_use	406	stateBA	-0.06678382	0.040932211	-1.631571298	0.102769829	-0.147009479	0.013441839	1985-1990	Mata Atlantica
public_sustainable_use	406	stateES	0.141639153	0.06082504	2.328632294	0.019878554	0.022424265	0.260854041	1985-1990	Mata Atlantica
public_sustainable_use	406	stateMG	-0.086265308	0.046618522	-1.850451367	0.064248521	-0.177635932	0.005105316	1985-1990	Mata Atlantica
public_sustainable_use	406	stateMS	0.049275358	0.0654896	0.752415012	0.451801522	-0.079081899	0.177632616	1985-1990	Mata Atlantica
public_sustainable_use	406	statePB	0.042634637	0.063328401	0.673230919	0.500800394	-0.081486747	0.166756022	1985-1990	Mata Atlantica
public_sustainable_use	406	statePE	-0.011362767	0.047041883	-0.241545761	0.809132154	-0.103563163	0.080837629	1985-1990	Mata Atlantica
public_sustainable_use	406	statePR	-0.022527096	0.059421838	-0.379104672	0.704610137	-0.138991759	0.093937566	1985-1990	Mata Atlantica
public_sustainable_use	406	stateRJ	0.05055625	0.048812992	1.035712989	0.300336061	-0.045115457	0.146227957	1985-1990	Mata Atlantica
public_sustainable_use	406	stateRN	0.139342513	0.055224406	2.523205277	0.011629049	0.031104666	0.247580361	1985-1990	Mata Atlantica
public_sustainable_use	406	stateRS	-0.051013448	0.045453745	-1.122315621	0.261728267	-0.140101151	0.038074255	1985-1990	Mata Atlantica
public_sustainable_use	406	stateSC	-0.001824044	0.057314947	-0.031824931	0.974611665	-0.114159277	0.110511188	1985-1990	Mata Atlantica
public_sustainable_use	406	stateSE	-0.05847102	0.041517323	-1.40835236	0.159026759	-0.139843478	0.022901438	1985-1990	Mata Atlantica
public_sustainable_use	406	stateSP	0.040919177	0.071061985	0.575823726	0.564734335	-0.098359754	0.180198108	1985-1990	Mata Atlantica
public_sustainable_use	406	travel_time	0.000416638	0.000373991	1.114032823	0.265265106	-0.00031637	0.001149647	1985-1990	Mata Atlantica
public_sustainable_use	406	weights	-0.106556844	0.053960551	-1.97471749	0.048300217	-0.212317581	-0.000796107	1985-1990	Mata Atlantica
private_public	404	area	-2.84E-05	1.26E-05	-2.259395954	0.023858766	-5.31E-05	-3.77E-06	1985-1990	Pampa
private_public	404	elevation	8.37E-05	7.63E-05	1.096288897	0.272952367	-6.59E-05	0.000233261	1985-1990	Pampa
private_public	404	pop	0.043044606	0.032099727	1.340964838	0.179931869	-0.019869704	0.105958915	1985-1990	Pampa
private_public	404	private_vs_public	0.074800206	0.040897433	1.828970662	0.067404003	-0.005357291	0.154957702	1985-1990	Pampa
private_public	404	slope	-0.12274627	0.036380476	-3.37396003	0.000740951	-0.194050692	-0.051441849	1985-1990	Pampa
private_public	404	travel_time	7.27E-05	0.000159045	0.457402768	0.647381575	-0.000238974	0.000384469	1985-1990	Pampa
private_public	404	weights	0.014041263	0.017359795	0.808838047	0.418608308	-0.01998331	0.048065835	1985-1990	Pampa
public_private	404	area	-2.79E-05	1.27E-05	-2.188332474	0.028645393	-5.29E-05	-2.91E-06	1985-1990	Pampa
public_private	404	elevation	8.50E-05	7.65E-05	1.111605895	0.266307637	-6.49E-05	0.000234826	1985-1990	Pampa
public_private	404	pop	0.04300195	0.031917905	1.347267339	0.177894147	-0.019555993	0.105559894	1985-1990	Pampa
public_private	404	public_vs_private	-0.074579358	0.040810396	-1.827459811	0.067630663	-0.154566264	0.005407548	1985-1990	Pampa
public_private	404	slope	-0.122622903	0.036175312	-3.389684698	0.000699731	-0.193525212	-0.051720593	1985-1990	Pampa
public_private	404	travel_time	7.32E-05	0.000158282	0.462283404	0.643878099	-0.000237056	0.000383398	1985-1990	Pampa
public_private	404	weights	0.014922698	0.018843232	0.791939428	0.428395996	-0.022009357	0.051854754	1985-1990	Pampa
private_public	260	area	-1.39E-05	3.72E-06	-3.729723258	0.00019169	-2.12E-05	-6.58E-06	1985-1990	Pantanal
private_public	260	elevation	-0.00112507	0.001301288	-0.864581957	0.387268279	-0.003675547	0.001425407	1985-1990	Pantanal
private_public	260	pop	-0.109441809	0.096901217	-1.12941625	0.258722281	-0.299364704	0.080481086	1985-1990	Pantanal
private_public	260	private_vs_public	-0.091704224	0.019486472	-4.706045534	2.53E-06	-0.129897007	-0.053511441	1985-1990	Pantanal
private_public	260	slope	0.088750679	0.073769093	1.203087576	0.228942433	-0.055834086	0.233335444	1985-1990	Pantanal
private_public	260	stateMT	-0.028442953	0.026568468	-1.070553026	0.284370455	-0.080516193	0.023630286	1985-1990	Pantanal
private_public	260	travel_time	-0.000191515	0.000137514	-1.392688139	0.163714117	-0.000461038	7.80E-05	1985-1990	Pantanal
private_public	260	weights	-0.561028293	0.410654234	-1.366181685	0.171881944	-1.365895802	0.243839215	1985-1990	Pantanal
public_private	260	area	-5.66E-06	1.53E-06	-3.707522988	0.000209296	-8.64E-06	-2.67E-06	1985-1990	Pantanal
public_private	260	elevation	0.010720451	0.008838707	1.212898175	0.225168753	-0.006603095	0.028043998	1985-1990	Pantanal
public_private	260	pop	0.327390613	0.293322376	1.116146055	0.264359621	-0.24751068	0.902291906	1985-1990	Pantanal
public_private	260	public_vs_private	0.08796737	0.010204385	8.620546383	6.66E-18	0.067967144	0.107967597	1985-1990	Pantanal
public_private	260	slope	-0.732536304	0.631552068	-1.159898512	0.246090128	-1.970355611	0.505283003	1985-1990	Pantanal
public_private	260	stateMT	-0.046940404	0.032358869	-1.450619433	0.146885861	-0.110362622	0.016481814	1985-1990	Pantanal
public_private	260	travel_time	-0.000156892	0.000147365	-1.064653343	0.287032831	-0.000445722	0.000131937	1985-1990	Pantanal
public_private	260	weights	3.20236465	3.077418741	1.04060088	0.298060823	-2.829265247	9.233994548	1985-1990	Pantanal
private_communal	1462	area	-1.27E-06	7.77E-07	-1.635479706	0.101948526	-2.79E-06	2.52E-07	1985-2018	Amazonia
private_communal	1462	elevation	0.000993489	0.000351918	2.823069844	0.004756621	0.000303742	0.001683235	1985-2018	Amazonia
private_communal	1462	pop	0.001450333	0.002678519	0.54146814	0.588184952	-0.003799469	0.006700135	1985-2018	Amazonia
private_communal	1462	private_vs_communal	-0.106872512	0.040395433	-2.645658295	0.008153213	-0.186046106	-0.027698919	1985-2018	Amazonia
private_communal	1462	slope	-0.030833552	0.043486804	-0.70903237	0.47830439	-0.116066121	0.054399018	1985-2018	Amazonia
private_communal	1462	stateAM	-0.11268352	0.067757012	-1.663053259	0.096301775	-0.245484824	0.020117784	1985-2018	Amazonia
private_communal	1462	stateAP	-0.090793616	0.105179713	-0.863223653	0.388014511	-0.296942066	0.115354834	1985-2018	Amazonia
private_communal	1462	stateMA	0.307221838	0.077699419	3.953978589	7.69E-05	0.154933776	0.459509901	1985-2018	Amazonia
private_communal	1462	stateMT	-0.075152989	0.054497754	-1.379010761	0.167891436	-0.181966623	0.031660646	1985-2018	Amazonia
private_communal	1462	statePA	-0.040602468	0.069006032	-0.588390121	0.556270467	-0.175851806	0.09464687	1985-2018	Amazonia
private_communal	1462	stateRO	0.185126542	0.163523632	1.132108795	0.257588698	-0.135373887	0.50562697	1985-2018	Amazonia
private_communal	1462	stateRR	0.050418627	0.051150534	0.985691109	0.324284714	-0.049834578	0.150671832	1985-2018	Amazonia
private_communal	1462	travel_time	-0.000168017	3.31E-05	-5.078460321	3.81E-07	-0.000232861	-0.000103173	1985-2018	Amazonia
private_communal	1462	weights	-0.004264773	0.005303445	-0.804151385	0.421309552	-0.014659334	0.006129789	1985-2018	Amazonia
private_indigenous	402	area	-2.10E-07	1.00E-07	-2.103807394	0.035395252	-4.06E-07	-1.44E-08	1985-2018	Amazonia
private_indigenous	402	elevation	0.000275357	0.000132488	2.078359144	0.037676293	1.57E-05	0.000535029	1985-2018	Amazonia
private_indigenous	402	pop	0.029170612	0.007867312	3.707824399	0.000209048	0.013750963	0.04459026	1985-2018	Amazonia
private_indigenous	402	private_vs_indigenous	-0.102141825	0.030485736	-3.350479261	0.000806718	-0.16189277	-0.042390881	1985-2018	Amazonia
private_indigenous	402	slope	-0.093152032	0.039541604	-2.355797986	0.018482966	-0.170652152	-0.015651911	1985-2018	Amazonia
private_indigenous	402	stateAM	0.00998082	0.010967068	0.910071901	0.362784592	-0.011514238	0.031475878	1985-2018	Amazonia
private_indigenous	402	stateAP	0.108978311	0.025767457	4.229300229	2.34E-05	0.058475024	0.159481598	1985-2018	Amazonia
private_indigenous	402	stateMA	0.17815653	0.070913003	2.512325274	0.011993848	0.039169598	0.317143462	1985-2018	Amazonia
private_indigenous	402	stateMT	0.11739173	0.038845587	3.022009462	0.002511027	0.04125578	0.193527681	1985-2018	Amazonia
private_indigenous	402	statePA	0.096356391	0.029967494	3.21536361	0.001302794	0.037621181	0.1550916	1985-2018	Amazonia
private_indigenous	402	stateRO	0.175642896	0.056227282	3.123801989	0.001785306	0.065439448	0.285846343	1985-2018	Amazonia
private_indigenous	402	stateRR	0.148243024	0.044384631	3.339962977	0.000837896	0.061250746	0.235235302	1985-2018	Amazonia
private_indigenous	402	stateTO	0.041375664	0.021256484	1.946496132	0.051595172	-0.000286279	0.083037608	1985-2018	Amazonia
private_indigenous	402	travel_time	-8.50E-05	1.74E-05	-4.886081266	1.03E-06	-0.000119144	-5.09E-05	1985-2018	Amazonia
private_indigenous	402	weights	-0.00118612	0.001075307	-1.103052185	0.270004504	-0.003293684	0.000921444	1985-2018	Amazonia
private_protected	70	area	-1.23E-07	8.77E-08	-1.404698301	0.160111011	-2.95E-07	4.87E-08	1985-2018	Amazonia
private_protected	70	elevation	0.000232152	0.000133987	1.732641278	0.083159448	-3.05E-05	0.000494762	1985-2018	Amazonia
private_protected	70	pop	0.002914421	0.001583121	1.840933081	0.065631366	-0.00018844	0.006017282	1985-2018	Amazonia
private_protected	70	private_vs_protected	-0.149525494	0.02472222	-6.048222653	1.46E-09	-0.197980155	-0.101070832	1985-2018	Amazonia
private_protected	70	slope	0.026551805	0.019595419	1.355000644	0.175417352	-0.01185451	0.064958121	1985-2018	Amazonia
private_protected	70	stateAM	-0.008762295	0.006238653	-1.404517042	0.160164941	-0.020989831	0.003465241	1985-2018	Amazonia
private_protected	70	stateAP	0.606827633	0.05824593	10.41836966	2.04E-25	0.492667707	0.720987558	1985-2018	Amazonia
private_protected	70	stateMA	0.508983907	0.069311823	7.343392326	2.08E-13	0.373135231	0.644832584	1985-2018	Amazonia
private_protected	70	stateMT	0.12993493	0.031517529	4.122624293	3.75E-05	0.068161709	0.191708151	1985-2018	Amazonia
private_protected	70	statePA	0.08668243	0.023703231	3.656987918	0.000255196	0.04022495	0.133139909	1985-2018	Amazonia
private_protected	70	stateRO	0.089424185	0.028419416	3.146587654	0.001651877	0.033723152	0.145125217	1985-2018	Amazonia
private_protected	70	stateRR	0.13794472	0.046528183	2.964756231	0.003029229	0.046751157	0.229138283	1985-2018	Amazonia
private_protected	70	travel_time	1.46E-05	2.73E-05	0.536138564	0.591862789	-3.89E-05	6.82E-05	1985-2018	Amazonia
private_protected	70	weights	0.109174943	0.042161343	2.58945601	0.00961277	0.026540229	0.191809657	1985-2018	Amazonia
private_public	8064	area	-1.97E-07	1.94E-07	-1.017413263	0.308956875	-5.77E-07	1.83E-07	1985-2018	Amazonia
private_public	8064	elevation	0.001226209	0.000140359	8.736259805	2.41E-18	0.000951111	0.001501307	1985-2018	Amazonia
private_public	8064	pop	0.013484673	0.006327912	2.130982936	0.033090548	0.001082193	0.025887153	1985-2018	Amazonia
private_public	8064	private_vs_public	0.162134096	0.015438654	10.50182827	8.47E-26	0.13187489	0.192393303	1985-2018	Amazonia
private_public	8064	slope	-0.01054096	0.016879336	-0.624489037	0.532306468	-0.043623851	0.02254193	1985-2018	Amazonia
private_public	8064	stateAM	-0.073098785	0.040329507	-1.812538512	0.069903029	-0.152143168	0.005945597	1985-2018	Amazonia
private_public	8064	stateAP	0.016525498	0.054782135	0.30165852	0.762912392	-0.090845515	0.12389651	1985-2018	Amazonia
private_public	8064	stateMA	0.248157786	0.03947682	6.286164513	3.25E-10	0.17078464	0.325530932	1985-2018	Amazonia
private_public	8064	stateMT	0.153193605	0.032096654	4.77288393	1.82E-06	0.090285319	0.216101891	1985-2018	Amazonia
private_public	8064	statePA	0.165877891	0.033116833	5.008869418	5.48E-07	0.100970091	0.23078569	1985-2018	Amazonia
private_public	8064	stateRO	0.286856457	0.045117329	6.358010587	2.04E-10	0.198428117	0.375284798	1985-2018	Amazonia
private_public	8064	stateRR	0.019243768	0.034606812	0.556068795	0.578163826	-0.048584336	0.087071873	1985-2018	Amazonia
private_public	8064	stateTO	0.153406328	0.041391727	3.70620744	0.000210386	0.072280033	0.234532623	1985-2018	Amazonia
private_public	8064	travel_time	-0.000247455	2.33E-05	-10.6323132	2.11E-26	-0.00029307	-0.000201839	1985-2018	Amazonia
private_public	8064	weights	-0.003431663	0.004518586	-0.759455073	0.447580379	-0.012287929	0.005424603	1985-2018	Amazonia
private_quilombola	226	area	-2.36E-06	9.38E-07	-2.513518954	0.011953335	-4.20E-06	-5.19E-07	1985-2018	Amazonia
private_quilombola	226	elevation	-0.000623439	0.001145695	-0.544157779	0.586332903	-0.002868959	0.001622082	1985-2018	Amazonia
private_quilombola	226	pop	0.002788366	0.00690956	0.403551901	0.686542262	-0.010754123	0.016330855	1985-2018	Amazonia
private_quilombola	226	private_vs_quilombola	-0.110871373	0.026841325	-4.130622162	3.62E-05	-0.163479403	-0.058263342	1985-2018	Amazonia
private_quilombola	226	slope	0.057749918	0.044771669	1.28987636	0.19709359	-0.030000942	0.145500777	1985-2018	Amazonia
private_quilombola	226	stateAM	-0.313771055	0.217130098	-1.445083188	0.148434521	-0.739338227	0.111796118	1985-2018	Amazonia
private_quilombola	226	stateAP	-0.326878142	0.218113187	-1.498662905	0.133961105	-0.754372132	0.100615849	1985-2018	Amazonia
private_quilombola	226	stateMA	-0.085459795	0.225842298	-0.378404736	0.705129951	-0.528102564	0.357182975	1985-2018	Amazonia
private_quilombola	226	stateMT	-0.025906691	0.136401759	-0.189929305	0.849364528	-0.293249226	0.241435843	1985-2018	Amazonia
private_quilombola	226	statePA	-0.180122404	0.224787511	-0.80130076	0.422957551	-0.62069783	0.260453023	1985-2018	Amazonia
private_quilombola	226	stateRO	0.010743518	0.098976661	0.108545974	0.913562614	-0.183247172	0.204734208	1985-2018	Amazonia
private_quilombola	226	stateRR	-0.342871981	0.205219711	-1.670755596	0.094769963	-0.745095223	0.059351262	1985-2018	Amazonia
private_quilombola	226	stateTO	0.028277304	0.094895913	0.297982315	0.765716662	-0.157715268	0.214269875	1985-2018	Amazonia
private_quilombola	226	travel_time	-0.000140449	7.52E-05	-1.868363615	0.061711405	-0.000287784	6.89E-06	1985-2018	Amazonia
private_quilombola	226	weights	0.026743183	0.026002722	1.028476301	0.303725833	-0.024221215	0.077707581	1985-2018	Amazonia
private_sustainable_use	178	area	-5.33E-07	1.80E-07	-2.965573024	0.003021196	-8.86E-07	-1.81E-07	1985-2018	Amazonia
private_sustainable_use	178	elevation	0.000540762	0.000494961	1.092534765	0.274598119	-0.000429343	0.001510867	1985-2018	Amazonia
private_sustainable_use	178	pop	0.034902684	0.036076694	0.96745795	0.333315153	-0.035806336	0.105611705	1985-2018	Amazonia
private_sustainable_use	178	private_vs_sustainable_use	-0.13070261	0.037028437	-3.52979007	0.00041589	-0.203277013	-0.058128206	1985-2018	Amazonia
private_sustainable_use	178	slope	-0.052718586	0.045057576	-1.170027131	0.241990051	-0.141029812	0.03559264	1985-2018	Amazonia
private_sustainable_use	178	stateAM	-0.024725778	0.029935111	-0.825979144	0.408815923	-0.083397517	0.033945962	1985-2018	Amazonia
private_sustainable_use	178	stateAP	0.110370421	0.062838166	1.756423323	0.079016153	-0.012790122	0.233530963	1985-2018	Amazonia
private_sustainable_use	178	stateMA	0.352327688	0.061111992	5.765279068	8.15E-09	0.232550384	0.472104991	1985-2018	Amazonia
private_sustainable_use	178	stateMT	0.077707671	0.034715754	2.238397868	0.025195121	0.009666042	0.145749299	1985-2018	Amazonia
private_sustainable_use	178	statePA	0.147132611	0.060769058	2.42117644	0.015470366	0.028027446	0.266237775	1985-2018	Amazonia
private_sustainable_use	178	stateRO	0.158934132	0.044332289	3.585064893	0.000336994	0.072044443	0.245823822	1985-2018	Amazonia
private_sustainable_use	178	stateRR	0.112605438	0.031631926	3.559866676	0.000371043	0.050608003	0.174602873	1985-2018	Amazonia
private_sustainable_use	178	travel_time	-0.000101415	4.08E-05	-2.486484379	0.012901223	-0.000181354	-2.15E-05	1985-2018	Amazonia
private_sustainable_use	178	weights	0.079841725	0.019568319	4.080152541	4.50E-05	0.041488525	0.118194925	1985-2018	Amazonia
public_communal	912	area	-7.97E-08	2.10E-07	-0.378856064	0.704794752	-4.92E-07	3.33E-07	1985-2018	Amazonia
public_communal	912	elevation	0.000685689	0.000433321	1.582402941	0.113557614	-0.000163605	0.001534983	1985-2018	Amazonia
public_communal	912	pop	-0.010600106	0.005930279	-1.787454825	0.073864007	-0.02222324	0.001023027	1985-2018	Amazonia
public_communal	912	public_vs_communal	-0.121353256	0.034314987	-3.536450604	0.000405542	-0.188609394	-0.054097118	1985-2018	Amazonia
public_communal	912	slope	-0.016671147	0.069135185	-0.241138382	0.809447866	-0.15217362	0.118831326	1985-2018	Amazonia
public_communal	912	stateAM	-0.083639883	0.096840191	-0.86368978	0.387758329	-0.273443169	0.106163403	1985-2018	Amazonia
public_communal	912	stateAP	0.204809069	0.117875995	1.737495982	0.082299663	-0.026223637	0.435841774	1985-2018	Amazonia
public_communal	912	stateMA	0.194399717	0.160619336	1.21031329	0.2261587	-0.120408396	0.50920783	1985-2018	Amazonia
public_communal	912	stateMT	-0.128011586	0.054575493	-2.345587355	0.018997126	-0.234977586	-0.021045585	1985-2018	Amazonia
public_communal	912	statePA	-0.034984195	0.09556163	-0.366090392	0.714297627	-0.222281548	0.152313159	1985-2018	Amazonia
public_communal	912	stateRO	0.291494126	0.057930713	5.031771787	4.86E-07	0.177952016	0.405036237	1985-2018	Amazonia
public_communal	912	stateRR	-0.168293019	0.084156647	-1.999759072	0.045526286	-0.333237016	-0.003349021	1985-2018	Amazonia
public_communal	912	stateTO	0.80652767	0.083620646	9.645078189	5.16E-22	0.642634215	0.970421124	1985-2018	Amazonia
public_communal	912	travel_time	-0.000215871	4.36E-05	-4.947607857	7.51E-07	-0.000301387	-0.000130355	1985-2018	Amazonia
public_communal	912	weights	0.00111786	0.003346339	0.334054665	0.738338309	-0.005440844	0.007676564	1985-2018	Amazonia
public_indigenous	456	area	1.94E-08	1.66E-08	1.167531101	0.242995956	-1.32E-08	5.20E-08	1985-2018	Amazonia
public_indigenous	456	elevation	0.000206598	0.000158053	1.30714228	0.191164394	-0.000103181	0.000516377	1985-2018	Amazonia
public_indigenous	456	pop	0.016044856	0.014329982	1.11967036	0.26285426	-0.012041392	0.044131104	1985-2018	Amazonia
public_indigenous	456	public_vs_indigenous	-0.142756128	0.015164338	-9.413937481	4.78E-21	-0.172477684	-0.113034572	1985-2018	Amazonia
public_indigenous	456	slope	0.013260222	0.022864048	0.579959494	0.561941934	-0.031552489	0.058072932	1985-2018	Amazonia
public_indigenous	456	stateAM	-0.039352843	0.024423528	-1.611267739	0.107121379	-0.087222078	0.008516392	1985-2018	Amazonia
public_indigenous	456	stateAP	0.088632394	0.092010129	0.963289529	0.335402247	-0.091704145	0.268968932	1985-2018	Amazonia
public_indigenous	456	stateMA	0.079780816	0.041287105	1.932342207	0.053317282	-0.001140423	0.160702055	1985-2018	Amazonia
public_indigenous	456	stateMT	0.119832093	0.032768447	3.656935335	0.000255249	0.055607116	0.184057069	1985-2018	Amazonia
public_indigenous	456	statePA	0.047933909	0.033098746	1.448209232	0.147558543	-0.016938441	0.112806259	1985-2018	Amazonia
public_indigenous	456	stateRO	0.065409608	0.025626696	2.552401114	0.010698327	0.015182206	0.11563701	1985-2018	Amazonia
public_indigenous	456	stateRR	0.045681647	0.02486353	1.837295286	0.066166315	-0.003049977	0.09441327	1985-2018	Amazonia
public_indigenous	456	stateTO	0.071554893	0.040508579	1.766413335	0.07732653	-0.007840462	0.150950248	1985-2018	Amazonia
public_indigenous	456	travel_time	-7.07E-05	2.19E-05	-3.222940611	0.001268819	-0.000113724	-2.77E-05	1985-2018	Amazonia
public_indigenous	456	weights	0.029714458	0.04575926	0.649364918	0.516102534	-0.059972044	0.11940096	1985-2018	Amazonia
public_private	8064	area	-1.97E-07	1.94E-07	-1.016459318	0.309410711	-5.77E-07	1.83E-07	1985-2018	Amazonia
public_private	8064	elevation	0.001226909	0.000140543	8.729764568	2.55E-18	0.000951449	0.001502368	1985-2018	Amazonia
public_private	8064	pop	0.0134791	0.006331575	2.128869935	0.033265023	0.001069441	0.025888759	1985-2018	Amazonia
public_private	8064	public_vs_private	-0.162253282	0.015445837	-10.50466092	8.22E-26	-0.192526566	-0.131979997	1985-2018	Amazonia
public_private	8064	slope	-0.010643523	0.017061257	-0.62384169	0.532731558	-0.044082973	0.022795926	1985-2018	Amazonia
public_private	8064	stateAM	-0.073244559	0.040407716	-1.812637957	0.069887679	-0.152442227	0.005953108	1985-2018	Amazonia
public_private	8064	stateAP	0.016567042	0.05487658	0.301896392	0.762731047	-0.090989079	0.124123162	1985-2018	Amazonia
public_private	8064	stateMA	0.248408628	0.03952485	6.284872048	3.28E-10	0.170941345	0.325875911	1985-2018	Amazonia
public_private	8064	stateMT	0.153387968	0.03214949	4.771085561	1.83E-06	0.090376126	0.216399811	1985-2018	Amazonia
public_private	8064	statePA	0.166094669	0.03316674	5.007868374	5.50E-07	0.101089053	0.231100285	1985-2018	Amazonia
public_private	8064	stateRO	0.287081229	0.045130411	6.361148181	2.00E-10	0.198627249	0.375535208	1985-2018	Amazonia
public_private	8064	stateRR	0.019262092	0.034658314	0.555771172	0.578367295	-0.048666955	0.087191139	1985-2018	Amazonia
public_private	8064	stateTO	0.153472486	0.041448577	3.702720242	0.0002133	0.072234767	0.234710205	1985-2018	Amazonia
public_private	8064	travel_time	-0.000247543	2.33E-05	-10.62676648	2.24E-26	-0.000293199	-0.000201887	1985-2018	Amazonia
public_private	8064	weights	-0.002812964	0.004955655	-0.567627103	0.570288199	-0.012525869	0.006899941	1985-2018	Amazonia
public_protected	108	area	-5.25E-09	9.75E-08	-0.053814402	0.957083035	-1.96E-07	1.86E-07	1985-2018	Amazonia
public_protected	108	elevation	0.00027025	0.00018444	1.46524539	0.14285398	-9.12E-05	0.000631745	1985-2018	Amazonia
public_protected	108	pop	0.000542595	0.00154816	0.35047715	0.725980635	-0.002491743	0.003576932	1985-2018	Amazonia
public_protected	108	public_vs_protected	-0.116061709	0.037951414	-3.058165623	0.002226965	-0.190445113	-0.041678305	1985-2018	Amazonia
public_protected	108	slope	-0.004793018	0.04798551	-0.099884686	0.920435875	-0.098842888	0.089256853	1985-2018	Amazonia
public_protected	108	stateAM	-0.025728342	0.026053187	-0.987531483	0.323382157	-0.07679165	0.025334965	1985-2018	Amazonia
public_protected	108	stateAP	0.336278162	0.122859585	2.737093411	0.006198469	0.095477799	0.577078524	1985-2018	Amazonia
public_protected	108	stateMA	0.201809322	0.070663852	2.855906035	0.004291421	0.063310717	0.340307927	1985-2018	Amazonia
public_protected	108	stateMT	0.090665454	0.055601726	1.630623015	0.10296989	-0.018311926	0.199642834	1985-2018	Amazonia
public_protected	108	statePA	0.016613788	0.047250414	0.351611481	0.725129654	-0.075995322	0.109222898	1985-2018	Amazonia
public_protected	108	stateRO	0.082127152	0.070975677	1.157116857	0.24722462	-0.056982618	0.221236923	1985-2018	Amazonia
public_protected	108	stateRR	0.057868677	0.076694847	0.754531482	0.450530149	-0.092450462	0.208187815	1985-2018	Amazonia
public_protected	108	travel_time	-5.90E-05	2.16E-05	-2.736592583	0.006207912	-0.000101295	-1.68E-05	1985-2018	Amazonia
public_protected	108	weights	0.035461925	0.053955537	0.657243485	0.511024369	-0.070288984	0.141212835	1985-2018	Amazonia
public_quilombola	230	area	-9.18E-07	3.69E-07	-2.490509011	0.012756026	-1.64E-06	-1.96E-07	1985-2018	Amazonia
public_quilombola	230	elevation	0.000151295	0.001526696	0.099099757	0.921059065	-0.002840975	0.003143565	1985-2018	Amazonia
public_quilombola	230	pop	-0.000325341	0.003505183	-0.092816989	0.926048954	-0.007195374	0.006544693	1985-2018	Amazonia
public_quilombola	230	public_vs_quilombola	-0.186143426	0.039756439	-4.68209506	2.84E-06	-0.264064614	-0.108222237	1985-2018	Amazonia
public_quilombola	230	slope	0.076275193	0.047897448	1.592468826	0.111279402	-0.01760208	0.170152466	1985-2018	Amazonia
public_quilombola	230	stateAM	-0.257728845	0.290878924	-0.886034788	0.375598782	-0.827841059	0.312383369	1985-2018	Amazonia
public_quilombola	230	stateAP	-0.082603714	0.297808292	-0.277372108	0.781494397	-0.666297241	0.501089814	1985-2018	Amazonia
public_quilombola	230	stateMA	-0.079935321	0.299575216	-0.266828887	0.789600912	-0.667091955	0.507221312	1985-2018	Amazonia
public_quilombola	230	statePA	-0.169086339	0.296661029	-0.569964785	0.568701583	-0.750531271	0.412358592	1985-2018	Amazonia
public_quilombola	230	stateRO	0.199358195	0.236708413	0.842210011	0.399670411	-0.26458177	0.66329816	1985-2018	Amazonia
public_quilombola	230	stateRR	-0.334839518	0.294230129	-1.138019139	0.25511249	-0.911519975	0.241840938	1985-2018	Amazonia
public_quilombola	230	stateTO	0.181603561	0.389731243	0.465971265	0.641236069	-0.58225564	0.945462761	1985-2018	Amazonia
public_quilombola	230	travel_time	-0.000157563	6.42E-05	-2.454507078	0.014107789	-0.00028338	-3.17E-05	1985-2018	Amazonia
public_quilombola	230	weights	-0.034189632	0.064509126	-0.529996833	0.596114127	-0.160625196	0.092245931	1985-2018	Amazonia
public_sustainable_use	246	area	8.29E-10	1.40E-07	0.00593041	0.995268245	-2.73E-07	2.75E-07	1985-2018	Amazonia
public_sustainable_use	246	elevation	0.000489752	0.000330866	1.480212379	0.138816578	-0.000158733	0.001138237	1985-2018	Amazonia
public_sustainable_use	246	pop	0.015653932	0.005481505	2.85577286	0.004293222	0.00491038	0.026397483	1985-2018	Amazonia
public_sustainable_use	246	public_vs_sustainable_use	-0.172063836	0.032418081	-5.307650318	1.11E-07	-0.235602107	-0.108525566	1985-2018	Amazonia
public_sustainable_use	246	slope	0.041563082	0.033607202	1.236731387	0.216186822	-0.024305824	0.107431987	1985-2018	Amazonia
public_sustainable_use	246	stateAM	-0.035425626	0.041807804	-0.847344823	0.39680295	-0.117367416	0.046516164	1985-2018	Amazonia
public_sustainable_use	246	stateAP	0.00466093	0.06522728	0.071456758	0.943034238	-0.123182191	0.132504051	1985-2018	Amazonia
public_sustainable_use	246	stateMA	0.189656153	0.07371631	2.572784124	0.010088411	0.04517484	0.334137466	1985-2018	Amazonia
public_sustainable_use	246	stateMT	0.133764562	0.037651851	3.552668951	0.000381344	0.05996829	0.207560834	1985-2018	Amazonia
public_sustainable_use	246	statePA	0.05493286	0.049642538	1.106568319	0.268480611	-0.042364727	0.152230446	1985-2018	Amazonia
public_sustainable_use	246	stateRO	0.212529145	0.073730926	2.882496616	0.003945374	0.068019185	0.357039105	1985-2018	Amazonia
public_sustainable_use	246	stateRR	0.027839061	0.037030277	0.751791857	0.45217624	-0.044738949	0.100417071	1985-2018	Amazonia
public_sustainable_use	246	stateTO	0.027261736	0.038948326	0.699946289	0.483960848	-0.04907558	0.103599052	1985-2018	Amazonia
public_sustainable_use	246	travel_time	-8.42E-05	1.49E-05	-5.646228621	1.64E-08	-0.000113435	-5.50E-05	1985-2018	Amazonia
public_sustainable_use	246	weights	0.039022582	0.065380508	0.596853456	0.550605225	-0.089120858	0.167166022	1985-2018	Amazonia
private_communal	1522	area	7.36E-08	7.25E-08	1.014267227	0.310455258	-6.86E-08	2.16E-07	1985-2018	Brazil
private_communal	1522	elevation	0.001274191	0.000422806	3.013653495	0.002581224	0.000445506	0.002102875	1985-2018	Brazil
private_communal	1522	pop	-0.00192886	0.011920333	-0.161812575	0.87145345	-0.025292283	0.021434563	1985-2018	Brazil
private_communal	1522	private_vs_communal	-0.137047266	0.04841983	-2.830395434	0.004649051	-0.231948389	-0.042146143	1985-2018	Brazil
private_communal	1522	slope	-0.119428988	0.058592772	-2.038288757	0.041521064	-0.23426871	-0.004589265	1985-2018	Brazil
private_communal	1522	stateAL	0.820453318	0.05996363	13.68251595	1.29E-42	0.702926764	0.937979872	1985-2018	Brazil
private_communal	1522	stateAM	-0.110340576	0.063596594	-1.735007639	0.082739452	-0.234987609	0.014306457	1985-2018	Brazil
private_communal	1522	stateAP	-0.117133346	0.069843031	-1.677094241	0.093524055	-0.254023172	0.01975648	1985-2018	Brazil
private_communal	1522	stateBA	0.093988541	0.039564223	2.375594257	0.017520717	0.016444089	0.171532993	1985-2018	Brazil
private_communal	1522	stateES	0.821368683	0.060404857	13.59772589	4.13E-42	0.702977339	0.939760026	1985-2018	Brazil
private_communal	1522	stateGO	0.823357794	0.061966887	13.28706083	2.75E-40	0.701904928	0.94481066	1985-2018	Brazil
private_communal	1522	stateMA	0.170981615	0.089651194	1.90718725	0.056496344	-0.004731497	0.346694727	1985-2018	Brazil
private_communal	1522	stateMG	0.824034771	0.060812959	13.55031529	7.89E-42	0.704843561	0.94322598	1985-2018	Brazil
private_communal	1522	stateMT	-0.010240206	0.076661564	-0.133576793	0.893737236	-0.160494111	0.140013699	1985-2018	Brazil
private_communal	1522	statePA	0.063803538	0.068261309	0.934695499	0.349945247	-0.069986169	0.197593246	1985-2018	Brazil
private_communal	1522	statePE	0.618396011	0.265039247	2.333224299	0.019636376	0.098928633	1.137863389	1985-2018	Brazil
private_communal	1522	statePI	-0.131632542	0.054684579	-2.407123609	0.016078727	-0.238812348	-0.024452736	1985-2018	Brazil
private_communal	1522	statePR	-0.044941611	0.134295783	-0.334646483	0.737891776	-0.308156509	0.218273286	1985-2018	Brazil
private_communal	1522	stateRN	0.238406034	0.175233858	1.360502111	0.173671085	-0.105046017	0.581858085	1985-2018	Brazil
private_communal	1522	stateRO	0.270598702	0.130541189	2.072899023	0.038181678	0.014742674	0.52645473	1985-2018	Brazil
private_communal	1522	stateRR	-0.090653322	0.070337574	-1.288832081	0.197456471	-0.228512434	0.04720579	1985-2018	Brazil
private_communal	1522	stateRS	-0.070392994	0.077291127	-0.910751299	0.362426428	-0.221880819	0.081094831	1985-2018	Brazil
private_communal	1522	stateSC	0.253300017	0.107503608	2.356200151	0.018462967	0.042596817	0.464003216	1985-2018	Brazil
private_communal	1522	stateSE	0.056588403	0.085881088	0.658915766	0.509949861	-0.111735436	0.224912242	1985-2018	Brazil
private_communal	1522	stateSP	-0.082959306	0.077938009	-1.064426806	0.287135396	-0.235714998	0.069796385	1985-2018	Brazil
private_communal	1522	travel_time	-0.000224777	3.32E-05	-6.778945696	1.21E-11	-0.000289766	-0.000159788	1985-2018	Brazil
private_communal	1522	weights	-0.075229477	0.076613245	-0.981938277	0.326130257	-0.225388678	0.074929723	1985-2018	Brazil
private_indigenous	906	area	-4.75E-07	1.11E-07	-4.295564939	1.74E-05	-6.91E-07	-2.58E-07	1985-2018	Brazil
private_indigenous	906	elevation	8.30E-05	9.21E-05	0.9011002	0.367535046	-9.75E-05	0.00026351	1985-2018	Brazil
private_indigenous	906	pop	0.022159902	0.007450815	2.97415826	0.002937935	0.007556573	0.03676323	1985-2018	Brazil
private_indigenous	906	private_vs_indigenous	-0.167559681	0.02479345	-6.758223807	1.40E-11	-0.216153949	-0.118965413	1985-2018	Brazil
private_indigenous	906	slope	-0.022718302	0.016618263	-1.367068396	0.171603868	-0.055289498	0.009852895	1985-2018	Brazil
private_indigenous	906	stateAL	0.214705192	0.066689174	3.219490949	0.001284184	0.083996813	0.345413571	1985-2018	Brazil
private_indigenous	906	stateAM	-0.013259809	0.010328173	-1.283848507	0.199194967	-0.033502656	0.006983037	1985-2018	Brazil
private_indigenous	906	stateAP	0.103068323	0.038421922	2.682539487	0.007306553	0.02776274	0.178373907	1985-2018	Brazil
private_indigenous	906	stateBA	0.064331355	0.049819931	1.291277485	0.196607475	-0.033313915	0.161976624	1985-2018	Brazil
private_indigenous	906	stateCE	0.101691158	0.038521309	2.639867661	0.008293841	0.02619078	0.177191537	1985-2018	Brazil
private_indigenous	906	stateDF	-0.022270512	0.018059934	-1.233144714	0.217521778	-0.057667333	0.013126308	1985-2018	Brazil
private_indigenous	906	stateES	0.15126029	0.045289529	3.339851258	0.000838233	0.062494444	0.240026135	1985-2018	Brazil
private_indigenous	906	stateGO	0.203376448	0.063897266	3.182866175	0.00145825	0.078140107	0.328612789	1985-2018	Brazil
private_indigenous	906	stateMA	0.235187556	0.041572799	5.657246164	1.54E-08	0.153706367	0.316668744	1985-2018	Brazil
private_indigenous	906	stateMG	0.068393554	0.045723829	1.495796714	0.134706638	-0.021223505	0.158010612	1985-2018	Brazil
private_indigenous	906	stateMS	0.235935491	0.028329152	8.328364022	8.20E-17	0.180411373	0.291459608	1985-2018	Brazil
private_indigenous	906	stateMT	0.219948087	0.039701963	5.539980118	3.03E-08	0.142133669	0.297762505	1985-2018	Brazil
private_indigenous	906	statePA	0.15669995	0.038820335	4.036542992	5.42E-05	0.080613492	0.232786408	1985-2018	Brazil
private_indigenous	906	statePB	0.195903331	0.069435041	2.82139001	0.004781603	0.059813151	0.33199351	1985-2018	Brazil
private_indigenous	906	statePE	0.149950272	0.039543968	3.791988531	0.000149446	0.07244552	0.227455025	1985-2018	Brazil
private_indigenous	906	statePI	-0.003300638	0.016608392	-0.19873313	0.842471507	-0.035852488	0.029251212	1985-2018	Brazil
private_indigenous	906	statePR	0.036793442	0.034848869	1.055800178	0.291059517	-0.031509086	0.10509597	1985-2018	Brazil
private_indigenous	906	stateRJ	-0.011894141	0.022273209	-0.534011098	0.593333856	-0.055548828	0.031760546	1985-2018	Brazil
private_indigenous	906	stateRN	0.105308579	0.025120911	4.192068481	2.76E-05	0.056072498	0.15454466	1985-2018	Brazil
private_indigenous	906	stateRO	0.08993036	0.043528867	2.065993566	0.038829087	0.004615348	0.175245372	1985-2018	Brazil
private_indigenous	906	stateRR	0.245010229	0.046889371	5.225282887	1.74E-07	0.15310875	0.336911708	1985-2018	Brazil
private_indigenous	906	stateRS	0.047400354	0.028684468	1.652474544	0.09843785	-0.008820171	0.103620879	1985-2018	Brazil
private_indigenous	906	stateSC	0.172091761	0.067994117	2.530980154	0.011374428	0.03882574	0.305357782	1985-2018	Brazil
private_indigenous	906	stateSE	0.150874203	0.044456914	3.393717418	0.000689508	0.063740253	0.238008154	1985-2018	Brazil
private_indigenous	906	stateSP	0.002710068	0.022809874	0.11881117	0.905424959	-0.041996464	0.0474166	1985-2018	Brazil
private_indigenous	906	stateTO	0.047201812	0.031371377	1.504613954	0.132423357	-0.014284958	0.108688581	1985-2018	Brazil
private_indigenous	906	travel_time	-6.36E-05	2.75E-05	-2.316528357	0.020529438	-0.000117459	-9.79E-06	1985-2018	Brazil
private_indigenous	906	weights	0.006031574	0.006389862	0.943928716	0.345206076	-0.006492325	0.018555474	1985-2018	Brazil
private_protected	908	area	-6.38E-08	9.39E-08	-0.679895199	0.496570822	-2.48E-07	1.20E-07	1985-2018	Brazil
private_protected	908	elevation	7.25E-05	4.32E-05	1.67926879	0.093099671	-1.21E-05	0.000157045	1985-2018	Brazil
private_protected	908	pop	0.001175597	0.000951745	1.23520148	0.216755529	-0.000689789	0.003040984	1985-2018	Brazil
private_protected	908	private_vs_protected	-0.110681307	0.017796157	-6.219393568	4.99E-10	-0.145561134	-0.075801479	1985-2018	Brazil
private_protected	908	slope	-0.015921299	0.008289861	-1.920574932	0.054785318	-0.032169127	0.00032653	1985-2018	Brazil
private_protected	908	stateAL	0.184941986	0.080323624	2.302460699	0.021309205	0.027510577	0.342373396	1985-2018	Brazil
private_protected	908	stateAM	-0.062539566	0.031089844	-2.011575415	0.044264713	-0.123474542	-0.001604591	1985-2018	Brazil
private_protected	908	stateAP	0.34445902	0.087508649	3.936285423	8.28E-05	0.172945219	0.515972821	1985-2018	Brazil
private_protected	908	stateBA	0.033179945	0.04971671	0.66738015	0.504529342	-0.064263015	0.130622905	1985-2018	Brazil
private_protected	908	stateCE	0.061530502	0.037882926	1.62422781	0.104327198	-0.012718669	0.135779673	1985-2018	Brazil
private_protected	908	stateDF	-0.014603894	0.047523037	-0.307301364	0.758613998	-0.107747335	0.078539547	1985-2018	Brazil
private_protected	908	stateES	0.011173061	0.045138475	0.247528546	0.804499202	-0.077296724	0.099642846	1985-2018	Brazil
private_protected	908	stateGO	0.046939754	0.03885913	1.207946581	0.227067811	-0.029222742	0.123102249	1985-2018	Brazil
private_protected	908	stateMA	0.329404541	0.0573447	5.744289187	9.23E-09	0.217010994	0.441798088	1985-2018	Brazil
private_protected	908	stateMG	0.002117708	0.041474815	0.051060094	0.959277635	-0.079171436	0.083406852	1985-2018	Brazil
private_protected	908	stateMS	0.210379942	0.032475144	6.478183583	9.28E-11	0.14672983	0.274030053	1985-2018	Brazil
private_protected	908	stateMT	0.086026686	0.04260672	2.019087272	0.04347815	0.002519049	0.169534323	1985-2018	Brazil
private_protected	908	statePA	0.106690765	0.051678643	2.064504007	0.038969954	0.005402486	0.207979043	1985-2018	Brazil
private_protected	908	statePB	0.091113314	0.047675571	1.911111121	0.055990302	-0.002329088	0.184555716	1985-2018	Brazil
private_protected	908	statePE	0.115429491	0.043489622	2.654184742	0.007950029	0.030191398	0.200667584	1985-2018	Brazil
private_protected	908	statePI	0.075489334	0.06678709	1.130298291	0.258350554	-0.055410957	0.206389624	1985-2018	Brazil
private_protected	908	statePR	-0.043702881	0.035671789	-1.225138451	0.22052306	-0.113618303	0.026212542	1985-2018	Brazil
private_protected	908	stateRJ	0.012399467	0.042498486	0.291762558	0.770468174	-0.070896035	0.09569497	1985-2018	Brazil
private_protected	908	stateRN	0.010596512	0.061530413	0.172215839	0.863267846	-0.110000881	0.131193904	1985-2018	Brazil
private_protected	908	stateRO	0.165008801	0.065798659	2.50778366	0.012149102	0.0360458	0.293971803	1985-2018	Brazil
private_protected	908	stateRR	0.14565063	0.100060915	1.455619605	0.145497805	-0.05046516	0.34176642	1985-2018	Brazil
private_protected	908	stateRS	-0.029566313	0.035417822	-0.83478632	0.40383803	-0.098983969	0.039851342	1985-2018	Brazil
private_protected	908	stateSC	-0.019796296	0.037181212	-0.532427405	0.594430009	-0.092670132	0.05307754	1985-2018	Brazil
private_protected	908	stateSE	0.082934345	0.052090337	1.592125326	0.111356548	-0.01916084	0.18502953	1985-2018	Brazil
private_protected	908	stateSP	-0.028226257	0.036607397	-0.771053377	0.440675294	-0.099975438	0.043522923	1985-2018	Brazil
private_protected	908	stateTO	0.088680729	0.096926773	0.914925005	0.360231002	-0.101292256	0.278653714	1985-2018	Brazil
private_protected	908	travel_time	-8.70E-05	2.64E-05	-3.297238461	0.000976406	-0.000138685	-3.53E-05	1985-2018	Brazil
private_protected	908	weights	0.019631016	0.004440824	4.42057948	9.84E-06	0.010927161	0.028334871	1985-2018	Brazil
private_public	34216	area	-1.24E-07	1.84E-07	-0.670734813	0.502389481	-4.85E-07	2.38E-07	1985-2018	Brazil
private_public	34216	elevation	0.000338622	4.87E-05	6.955090836	3.52E-12	0.000243197	0.000434047	1985-2018	Brazil
private_public	34216	pop	0.015035419	0.003613451	4.160957823	3.17E-05	0.007953184	0.022117653	1985-2018	Brazil
private_public	34216	private_vs_public	0.123812543	0.009831474	12.59348692	2.29E-36	0.104543208	0.143081879	1985-2018	Brazil
private_public	34216	slope	0.004624736	0.007336548	0.630369458	0.528452889	-0.009754634	0.019004105	1985-2018	Brazil
private_public	34216	stateAL	-0.078675739	0.037603385	-2.092251511	0.036416023	-0.15237702	-0.004974459	1985-2018	Brazil
private_public	34216	stateAM	-0.188357562	0.037852371	-4.976110063	6.49E-07	-0.262546846	-0.114168279	1985-2018	Brazil
private_public	34216	stateAP	-0.144848604	0.047946511	-3.021045768	0.002519033	-0.238822039	-0.050875169	1985-2018	Brazil
private_public	34216	stateBA	-0.166298887	0.03534845	-4.704559525	2.54E-06	-0.235580576	-0.097017198	1985-2018	Brazil
private_public	34216	stateCE	-0.183235774	0.033464467	-5.475532443	4.36E-08	-0.248824924	-0.117646624	1985-2018	Brazil
private_public	34216	stateDF	-0.281734123	0.03338574	-8.43875634	3.21E-17	-0.34716897	-0.216299275	1985-2018	Brazil
private_public	34216	stateES	-0.196014289	0.034485294	-5.683996453	1.32E-08	-0.263604224	-0.128424355	1985-2018	Brazil
private_public	34216	stateGO	-0.099601977	0.045874178	-2.171199179	0.029916119	-0.189513714	-0.009690241	1985-2018	Brazil
private_public	34216	stateMA	0.032301437	0.038310019	0.843158992	0.39913953	-0.042784821	0.107387695	1985-2018	Brazil
private_public	34216	stateMG	-0.203644303	0.036808289	-5.532566344	3.16E-08	-0.275787224	-0.131501381	1985-2018	Brazil
private_public	34216	stateMS	0.040649164	0.061919237	0.656486829	0.511510939	-0.080710311	0.162008639	1985-2018	Brazil
private_public	34216	stateMT	0.168177185	0.035908785	4.683455141	2.82E-06	0.097797259	0.238557111	1985-2018	Brazil
private_public	34216	statePA	0.13269532	0.0385331	3.443670998	0.000573874	0.057171831	0.208218809	1985-2018	Brazil
private_public	34216	statePB	-0.198135185	0.035175267	-5.632798267	1.77E-08	-0.267077442	-0.129192928	1985-2018	Brazil
private_public	34216	statePE	-0.162822349	0.034692438	-4.69330952	2.69E-06	-0.230818278	-0.09482642	1985-2018	Brazil
private_public	34216	statePI	-0.249402998	0.032550734	-7.661977729	1.83E-14	-0.313201265	-0.185604732	1985-2018	Brazil
private_public	34216	statePR	-0.191342807	0.042528847	-4.499129952	6.82E-06	-0.274697815	-0.1079878	1985-2018	Brazil
private_public	34216	stateRJ	-0.205344786	0.044194167	-4.646422858	3.38E-06	-0.291963761	-0.118725811	1985-2018	Brazil
private_public	34216	stateRN	-0.058598368	0.034283891	-1.709209958	0.087412065	-0.125793561	0.008596824	1985-2018	Brazil
private_public	34216	stateRO	0.317582359	0.04630209	6.858920624	6.94E-12	0.22683193	0.408332787	1985-2018	Brazil
private_public	34216	stateRR	-0.044552292	0.033221849	-1.341053952	0.179902936	-0.109665919	0.020561336	1985-2018	Brazil
private_public	34216	stateRS	-0.213094836	0.034641269	-6.151473235	7.68E-10	-0.280990475	-0.145199198	1985-2018	Brazil
private_public	34216	stateSC	-0.215072507	0.038715053	-5.555268301	2.77E-08	-0.290952617	-0.139192397	1985-2018	Brazil
private_public	34216	stateSE	0.108241815	0.048535325	2.230165641	0.025736448	0.013114325	0.203369304	1985-2018	Brazil
private_public	34216	stateSP	-0.231561227	0.035576711	-6.508786775	7.58E-11	-0.301290299	-0.161832154	1985-2018	Brazil
private_public	34216	stateTO	-0.038592283	0.036475998	-1.058018562	0.29004698	-0.110083927	0.03289936	1985-2018	Brazil
private_public	34216	travel_time	-0.000160262	1.74E-05	-9.211654621	3.21E-20	-0.00019436	-0.000126163	1985-2018	Brazil
private_public	34216	weights	-0.041041185	0.00784652	-5.230495039	1.69E-07	-0.056420083	-0.025662288	1985-2018	Brazil
private_quilombola	702	area	-2.10E-06	5.50E-07	-3.810897926	0.000138463	-3.18E-06	-1.02E-06	1985-2018	Brazil
private_quilombola	702	elevation	7.83E-05	5.63E-05	1.390817505	0.164280774	-3.20E-05	0.000188647	1985-2018	Brazil
private_quilombola	702	pop	0.001666935	0.002166589	0.769381965	0.441666592	-0.002579502	0.005913372	1985-2018	Brazil
private_quilombola	702	private_vs_quilombola	-0.092160519	0.023000097	-4.006962191	6.15E-05	-0.137239881	-0.047081158	1985-2018	Brazil
private_quilombola	702	slope	-0.052124118	0.014471243	-3.6019101	0.000315888	-0.080487233	-0.023761002	1985-2018	Brazil
private_quilombola	702	stateAL	0.229587537	0.128160915	1.791400579	0.073229036	-0.02160324	0.480778315	1985-2018	Brazil
private_quilombola	702	stateAM	-0.074143004	0.071939986	-1.030623	0.302717646	-0.215142787	0.066856778	1985-2018	Brazil
private_quilombola	702	stateAP	-0.024183079	0.076634038	-0.315565767	0.752332125	-0.174383034	0.126016876	1985-2018	Brazil
private_quilombola	702	stateBA	0.195195752	0.096134378	2.030446917	0.042311132	0.006775833	0.38361567	1985-2018	Brazil
private_quilombola	702	stateCE	0.070528191	0.075358637	0.93590057	0.349324384	-0.077172023	0.218228406	1985-2018	Brazil
private_quilombola	702	stateES	-0.05567972	0.074215284	-0.750246001	0.453106558	-0.201139003	0.089779564	1985-2018	Brazil
private_quilombola	702	stateGO	-7.60E-05	0.088068038	-0.000863138	0.999311315	-0.172686198	0.172534168	1985-2018	Brazil
private_quilombola	702	stateMA	0.074711225	0.074247483	1.006245904	0.314297296	-0.070811167	0.220233618	1985-2018	Brazil
private_quilombola	702	stateMG	0.132675566	0.127781111	1.038303434	0.299128811	-0.117770809	0.383121941	1985-2018	Brazil
private_quilombola	702	stateMS	0.06917934	0.081114769	0.852857509	0.393738328	-0.089802686	0.228161366	1985-2018	Brazil
private_quilombola	702	stateMT	0.176327193	0.080813601	2.18189996	0.029116917	0.017935445	0.33471894	1985-2018	Brazil
private_quilombola	702	statePA	0.118244859	0.073355652	1.611939311	0.106975147	-0.025529577	0.262019296	1985-2018	Brazil
private_quilombola	702	statePB	0.048388503	0.078930732	0.613050221	0.539843133	-0.106312889	0.203089894	1985-2018	Brazil
private_quilombola	702	statePE	0.113915191	0.080573799	1.413799425	0.157420802	-0.044006554	0.271836936	1985-2018	Brazil
private_quilombola	702	statePI	0.040521026	0.088575675	0.457473521	0.64733073	-0.133084107	0.21412616	1985-2018	Brazil
private_quilombola	702	statePR	-0.08351463	0.075814246	-1.101569102	0.270649047	-0.232107821	0.06507856	1985-2018	Brazil
private_quilombola	702	stateRJ	-0.049445924	0.079407228	-0.622687944	0.533489607	-0.205081231	0.106189384	1985-2018	Brazil
private_quilombola	702	stateRN	0.087047651	0.104131842	0.835936918	0.403190392	-0.117047009	0.291142312	1985-2018	Brazil
private_quilombola	702	stateRO	0.158513595	0.09644436	1.643575579	0.100263902	-0.030513877	0.347541067	1985-2018	Brazil
private_quilombola	702	stateRR	-0.002311012	0.077741292	-0.029726954	0.976284815	-0.154681144	0.15005912	1985-2018	Brazil
private_quilombola	702	stateRS	-0.066266512	0.072835856	-0.909806172	0.362924739	-0.209022167	0.076489144	1985-2018	Brazil
private_quilombola	702	stateSC	0.033116412	0.089555502	0.369786456	0.711541608	-0.142409147	0.208641971	1985-2018	Brazil
private_quilombola	702	stateSE	0.189835201	0.133889867	1.417845918	0.156235755	-0.072584116	0.452254519	1985-2018	Brazil
private_quilombola	702	stateSP	-0.014014761	0.08337231	-0.168098505	0.866505786	-0.177421486	0.149391965	1985-2018	Brazil
private_quilombola	702	stateTO	-0.005522873	0.076957342	-0.071765384	0.942788622	-0.156356491	0.145310745	1985-2018	Brazil
private_quilombola	702	travel_time	-0.000167997	4.57E-05	-3.672708776	0.000239993	-0.00025765	-7.83E-05	1985-2018	Brazil
private_quilombola	702	weights	0.015232178	0.007976645	1.909597141	0.056185104	-0.000401758	0.030866114	1985-2018	Brazil
private_sustainable_use	1232	area	-6.17E-07	1.34E-07	-4.607234568	4.08E-06	-8.79E-07	-3.54E-07	1985-2018	Brazil
private_sustainable_use	1232	elevation	9.64E-05	0.000105808	0.911291319	0.362141899	-0.000110958	0.000303802	1985-2018	Brazil
private_sustainable_use	1232	pop	0.001611828	0.002205908	0.73068679	0.464970486	-0.002711672	0.005935328	1985-2018	Brazil
private_sustainable_use	1232	private_vs_sustainable_use	-0.148807436	0.026291139	-5.65998447	1.51E-08	-0.200337121	-0.097277752	1985-2018	Brazil
private_sustainable_use	1232	slope	-0.008175826	0.012792093	-0.639131209	0.522737579	-0.033247867	0.016896216	1985-2018	Brazil
private_sustainable_use	1232	stateAL	0.089488591	0.095291762	0.939101025	0.347678878	-0.09727983	0.276257013	1985-2018	Brazil
private_sustainable_use	1232	stateAM	-0.05696993	0.026018161	-2.189621691	0.028551685	-0.107964589	-0.005975271	1985-2018	Brazil
private_sustainable_use	1232	stateAP	0.091156368	0.055950889	1.629221079	0.103266226	-0.01850536	0.200818096	1985-2018	Brazil
private_sustainable_use	1232	stateBA	0.102182934	0.056258687	1.816304992	0.0693236	-0.008082066	0.212447934	1985-2018	Brazil
private_sustainable_use	1232	stateCE	0.02285475	0.105580842	0.216466826	0.828623881	-0.184079897	0.229789397	1985-2018	Brazil
private_sustainable_use	1232	stateDF	0.136860621	0.157447287	0.869247247	0.38471191	-0.171730392	0.445451634	1985-2018	Brazil
private_sustainable_use	1232	stateES	0.002396981	0.035147323	0.068198118	0.945627925	-0.066490506	0.071284469	1985-2018	Brazil
private_sustainable_use	1232	stateGO	0.035021126	0.058976786	0.593812047	0.55263783	-0.080571251	0.150613503	1985-2018	Brazil
private_sustainable_use	1232	stateMA	0.43121228	0.104463597	4.127871243	3.66E-05	0.226467391	0.635957168	1985-2018	Brazil
private_sustainable_use	1232	stateMG	0.062370547	0.083681956	0.745328502	0.456073155	-0.101643073	0.226384168	1985-2018	Brazil
private_sustainable_use	1232	stateMS	-0.010020304	0.051348302	-0.195143817	0.845280361	-0.110661127	0.090620519	1985-2018	Brazil
private_sustainable_use	1232	stateMT	0.090820672	0.059833731	1.517884161	0.129043604	-0.026451285	0.20809263	1985-2018	Brazil
private_sustainable_use	1232	statePA	0.220758458	0.08224604	2.684122628	0.007272043	0.059559181	0.381957734	1985-2018	Brazil
private_sustainable_use	1232	statePB	-0.012516903	0.030164508	-0.414954651	0.678175101	-0.071638253	0.046604447	1985-2018	Brazil
private_sustainable_use	1232	statePE	0.062370544	0.052243717	1.193838195	0.232541268	-0.040025259	0.164766348	1985-2018	Brazil
private_sustainable_use	1232	statePI	0.041029546	0.050937985	0.805480351	0.420542541	-0.05880707	0.140866162	1985-2018	Brazil
private_sustainable_use	1232	statePR	-0.050373809	0.035340698	-1.425376738	0.154048329	-0.119640305	0.018892687	1985-2018	Brazil
private_sustainable_use	1232	stateRJ	0.012258571	0.056613067	0.216532541	0.828572663	-0.098701002	0.123218144	1985-2018	Brazil
private_sustainable_use	1232	stateRN	0.371219726	0.149210352	2.487895249	0.012850158	0.07877281	0.663666642	1985-2018	Brazil
private_sustainable_use	1232	stateRO	0.274738802	0.079226291	3.467773111	0.00052479	0.119458125	0.430019479	1985-2018	Brazil
private_sustainable_use	1232	stateRR	0.156148036	0.051428685	3.036205098	0.002395763	0.055349666	0.256946407	1985-2018	Brazil
private_sustainable_use	1232	stateRS	-0.007256456	0.032091075	-0.226120677	0.821107563	-0.070153807	0.055640896	1985-2018	Brazil
private_sustainable_use	1232	stateSC	-0.017781838	0.051746515	-0.34363353	0.731121906	-0.119203144	0.083639469	1985-2018	Brazil
private_sustainable_use	1232	stateSE	0.159082366	0.070579225	2.25395454	0.024199028	0.020749626	0.297415106	1985-2018	Brazil
private_sustainable_use	1232	stateSP	0.062871273	0.050839856	1.236653244	0.216215844	-0.036773014	0.162515561	1985-2018	Brazil
private_sustainable_use	1232	stateTO	0.358405813	0.179249843	1.999476296	0.045556844	0.007082576	0.70972905	1985-2018	Brazil
private_sustainable_use	1232	travel_time	-2.02E-05	2.53E-05	-0.797743265	0.425019491	-6.98E-05	2.94E-05	1985-2018	Brazil
private_sustainable_use	1232	weights	0.043380692	0.018222383	2.38062671	0.017283216	0.007665477	0.079095908	1985-2018	Brazil
public_communal	1146	area	-2.44E-07	1.44E-07	-1.695921967	0.089900659	-5.27E-07	3.80E-08	1985-2018	Brazil
public_communal	1146	elevation	-0.000403771	0.000432018	-0.934615133	0.349986677	-0.001250511	0.000442969	1985-2018	Brazil
public_communal	1146	pop	-0.006450446	0.002361446	-2.731566844	0.006303395	-0.011078795	-0.001822098	1985-2018	Brazil
public_communal	1146	public_vs_communal	-0.1195715	0.024111058	-4.959197509	7.08E-07	-0.166828306	-0.072314694	1985-2018	Brazil
public_communal	1146	slope	0.020331893	0.070477691	0.28848693	0.772974034	-0.117801843	0.158465629	1985-2018	Brazil
public_communal	1146	stateAL	-0.362227896	0.124616859	-2.906732674	0.003652252	-0.606472451	-0.11798334	1985-2018	Brazil
public_communal	1146	stateAM	-0.406020867	0.114499115	-3.546061199	0.000391035	-0.630435008	-0.181606727	1985-2018	Brazil
public_communal	1146	stateAP	-0.178833892	0.144112857	-1.240929478	0.214631802	-0.461289901	0.103622117	1985-2018	Brazil
public_communal	1146	stateBA	-0.344153943	0.178772742	-1.925091824	0.054217872	-0.694542078	0.006234192	1985-2018	Brazil
public_communal	1146	stateCE	-0.404329708	0.131137553	-3.083248844	0.002047539	-0.661354588	-0.147304828	1985-2018	Brazil
public_communal	1146	stateGO	-0.158900501	0.203268127	-0.781728564	0.434374111	-0.557298708	0.239497707	1985-2018	Brazil
public_communal	1146	stateMA	-0.219556475	0.093753687	-2.341843632	0.019188752	-0.403310325	-0.035802625	1985-2018	Brazil
public_communal	1146	stateMG	0	0	NA	NA	0	0	1985-2018	Brazil
public_communal	1146	stateMS	-0.48006066	0.084774591	-5.662789451	1.49E-08	-0.646215805	-0.313905515	1985-2018	Brazil
public_communal	1146	stateMT	-0.286037646	0.084421299	-3.388216577	0.000703487	-0.451500353	-0.12057494	1985-2018	Brazil
public_communal	1146	statePA	-0.383124572	0.112237569	-3.41351453	0.000641307	-0.603106164	-0.163142979	1985-2018	Brazil
public_communal	1146	statePB	0.479873194	0.106728132	4.496220298	6.92E-06	0.270689899	0.689056489	1985-2018	Brazil
public_communal	1146	statePE	-0.494713146	0.11224253	-4.40753738	1.05E-05	-0.714704463	-0.27472183	1985-2018	Brazil
public_communal	1146	statePI	-0.410885925	0.057371427	-7.161856494	7.96E-13	-0.523331855	-0.298439995	1985-2018	Brazil
public_communal	1146	stateRJ	-0.412080419	0.15284111	-2.696135993	0.007014902	-0.711643491	-0.112517347	1985-2018	Brazil
public_communal	1146	stateRN	-0.350921622	0.109524659	-3.20404212	0.001355127	-0.565586009	-0.136257234	1985-2018	Brazil
public_communal	1146	stateRO	0.214299427	0.108030385	1.983695849	0.047289757	0.002563762	0.426035091	1985-2018	Brazil
public_communal	1146	stateRR	-0.080139561	0.162924553	-0.491881425	0.62280317	-0.399465817	0.239186695	1985-2018	Brazil
public_communal	1146	stateRS	-0.511551124	0.106992713	-4.781177216	1.74E-06	-0.721252989	-0.301849259	1985-2018	Brazil
public_communal	1146	stateSE	-0.342910616	0.189536917	-1.80920224	0.07041959	-0.714396148	0.028574916	1985-2018	Brazil
public_communal	1146	stateSP	-0.520048458	0.106675966	-4.875029287	1.09E-06	-0.72912951	-0.310967407	1985-2018	Brazil
public_communal	1146	stateTO	-0.452663277	0.082505356	-5.486471446	4.10E-08	-0.614370803	-0.290955752	1985-2018	Brazil
public_communal	1146	travel_time	-0.000158852	3.18E-05	-4.990660499	6.02E-07	-0.000221237	-9.65E-05	1985-2018	Brazil
public_communal	1146	weights	0.02149909	0.011884133	1.809058412	0.070441929	-0.001793382	0.044791563	1985-2018	Brazil
public_indigenous	902	area	5.81E-08	1.98E-08	2.938570873	0.003297293	1.94E-08	9.69E-08	1985-2018	Brazil
public_indigenous	902	elevation	0.000285348	0.000128193	2.225927729	0.026019023	3.41E-05	0.000536601	1985-2018	Brazil
public_indigenous	902	pop	0.022249756	0.008797559	2.529082709	0.011436107	0.005006856	0.039492655	1985-2018	Brazil
public_indigenous	902	public_vs_indigenous	-0.231693312	0.018033568	-12.84789097	8.84E-38	-0.267038455	-0.196348169	1985-2018	Brazil
public_indigenous	902	slope	0.022032455	0.015386287	1.431953939	0.152157004	-0.008124114	0.052189024	1985-2018	Brazil
public_indigenous	902	stateAL	0.019932603	0.093161945	0.213956491	0.830580987	-0.162661455	0.202526661	1985-2018	Brazil
public_indigenous	902	stateAM	-0.099722579	0.042333831	-2.355623747	0.018491637	-0.182695364	-0.016749794	1985-2018	Brazil
public_indigenous	902	stateAP	0.160852689	0.046696149	3.444667106	0.000571763	0.069329918	0.252375459	1985-2018	Brazil
public_indigenous	902	stateBA	-0.005345459	0.075101149	-0.071176788	0.943257055	-0.152541006	0.141850088	1985-2018	Brazil
public_indigenous	902	stateCE	-0.124088554	0.04695543	-2.642688036	0.008225078	-0.216119506	-0.032057602	1985-2018	Brazil
public_indigenous	902	stateES	0.091394414	0.060655684	1.506774101	0.13186857	-0.027488542	0.21027737	1985-2018	Brazil
public_indigenous	902	stateGO	-0.134003655	0.052932938	-2.531574121	0.011355182	-0.237750306	-0.030257004	1985-2018	Brazil
public_indigenous	902	stateMA	0.082525039	0.049736065	1.659259514	0.09706351	-0.014955857	0.180005935	1985-2018	Brazil
public_indigenous	902	stateMG	-0.053960799	0.066076072	-0.816646601	0.414130415	-0.18346752	0.075545921	1985-2018	Brazil
public_indigenous	902	stateMS	0.097210427	0.068173946	1.425917577	0.153892135	-0.036408051	0.230828906	1985-2018	Brazil
public_indigenous	902	stateMT	0.12550896	0.046222353	2.715330402	0.006620968	0.034914813	0.216103108	1985-2018	Brazil
public_indigenous	902	statePA	0.059029787	0.043427304	1.359278194	0.174058451	-0.026086164	0.144145738	1985-2018	Brazil
public_indigenous	902	statePB	0.139380574	0.083367125	1.671888938	0.094546225	-0.024015988	0.302777136	1985-2018	Brazil
public_indigenous	902	statePE	0.032968933	0.071519824	0.460976147	0.644815719	-0.107207346	0.173145212	1985-2018	Brazil
public_indigenous	902	statePI	-0.16399852	0.041003316	-3.999640444	6.34E-05	-0.244363542	-0.083633498	1985-2018	Brazil
public_indigenous	902	statePR	-0.062959144	0.062376062	-1.009347861	0.312807834	-0.185213979	0.05929569	1985-2018	Brazil
public_indigenous	902	stateRJ	-0.178586674	0.046737453	-3.821061311	0.000132879	-0.270190399	-0.086982949	1985-2018	Brazil
public_indigenous	902	stateRO	0.126719889	0.055801208	2.270916604	0.023152027	0.017351532	0.236088246	1985-2018	Brazil
public_indigenous	902	stateRR	0.031087092	0.054221081	0.573339586	0.566414787	-0.075184274	0.137358458	1985-2018	Brazil
public_indigenous	902	stateRS	-0.101692652	0.054188477	-1.876647177	0.060566467	-0.207900114	0.004514811	1985-2018	Brazil
public_indigenous	902	stateSC	-0.014688317	0.086997663	-0.16883576	0.86592583	-0.185200602	0.155823969	1985-2018	Brazil
public_indigenous	902	stateSE	0.05461808	0.061814227	0.883584282	0.376920667	-0.06653558	0.175771739	1985-2018	Brazil
public_indigenous	902	stateSP	-0.181213689	0.044154118	-4.104117488	4.06E-05	-0.26775417	-0.094673207	1985-2018	Brazil
public_indigenous	902	stateTO	-0.083319338	0.051212125	-1.626945527	0.103748667	-0.183693258	0.017054583	1985-2018	Brazil
public_indigenous	902	travel_time	-0.00015953	3.02E-05	-5.27782127	1.31E-07	-0.000218773	-0.000100287	1985-2018	Brazil
public_indigenous	902	weights	-0.057532846	0.046413103	-1.239581993	0.215130044	-0.148500856	0.033435163	1985-2018	Brazil
public_private	34216	area	-1.23E-07	1.85E-07	-0.667336775	0.504557041	-4.85E-07	2.39E-07	1985-2018	Brazil
public_private	34216	elevation	0.000338438	4.88E-05	6.938400213	3.97E-12	0.000242836	0.000434041	1985-2018	Brazil
public_private	34216	pop	0.015019379	0.003621069	4.147774723	3.36E-05	0.007922214	0.022116544	1985-2018	Brazil
public_private	34216	public_vs_private	-0.124156734	0.009850777	-12.60375048	2.01E-36	-0.143463902	-0.104849566	1985-2018	Brazil
public_private	34216	slope	0.004245584	0.007318859	0.580088276	0.56185509	-0.010099116	0.018590285	1985-2018	Brazil
public_private	34216	stateAL	-0.079896702	0.037678264	-2.120498493	0.033964028	-0.153744742	-0.006048662	1985-2018	Brazil
public_private	34216	stateAM	-0.18921193	0.037999454	-4.979332825	6.38E-07	-0.263689492	-0.114734368	1985-2018	Brazil
public_private	34216	stateAP	-0.145333363	0.048117198	-3.020403677	0.00252438	-0.239641338	-0.051025387	1985-2018	Brazil
public_private	34216	stateBA	-0.166827287	0.035456076	-4.70518195	2.54E-06	-0.236319918	-0.097334656	1985-2018	Brazil
public_private	34216	stateCE	-0.184264287	0.033566836	-5.489474384	4.03E-08	-0.250054076	-0.118474497	1985-2018	Brazil
public_private	34216	stateDF	-0.283704238	0.033477586	-8.474453288	2.36E-17	-0.349319101	-0.218089375	1985-2018	Brazil
public_private	34216	stateES	-0.197440713	0.034512534	-5.720840862	1.06E-08	-0.265084037	-0.12979739	1985-2018	Brazil
public_private	34216	stateGO	-0.100069064	0.046007825	-2.175044464	0.029626785	-0.190242744	-0.009895385	1985-2018	Brazil
public_private	34216	stateMA	0.032503232	0.038398984	0.846460718	0.397295779	-0.042757394	0.107763858	1985-2018	Brazil
public_private	34216	stateMG	-0.204685079	0.036931147	-5.542342862	2.98E-08	-0.277068798	-0.132301361	1985-2018	Brazil
public_private	34216	stateMS	0.040969852	0.062093339	0.659810744	0.509375288	-0.080730856	0.16267056	1985-2018	Brazil
public_private	34216	stateMT	0.168579154	0.035982635	4.685014196	2.80E-06	0.098054486	0.239103822	1985-2018	Brazil
public_private	34216	statePA	0.132981669	0.03860246	3.444901383	0.000571268	0.057322237	0.208641101	1985-2018	Brazil
public_private	34216	statePB	-0.199500683	0.035274083	-5.655729858	1.55E-08	-0.268636614	-0.130364751	1985-2018	Brazil
public_private	34216	statePE	-0.163872756	0.034795186	-4.709638788	2.48E-06	-0.232070067	-0.095675445	1985-2018	Brazil
public_private	34216	statePI	-0.250469941	0.032655912	-7.669972225	1.72E-14	-0.314474353	-0.186465529	1985-2018	Brazil
public_private	34216	statePR	-0.193378048	0.042670182	-4.53192465	5.84E-06	-0.277010068	-0.109746029	1985-2018	Brazil
public_private	34216	stateRJ	-0.207467004	0.043938164	-4.721795054	2.34E-06	-0.293584222	-0.121349785	1985-2018	Brazil
public_private	34216	stateRN	-0.059109838	0.034369531	-1.71983256	0.085462882	-0.12647288	0.008253204	1985-2018	Brazil
public_private	34216	stateRO	0.317768508	0.046316578	6.860794213	6.85E-12	0.226989684	0.408547332	1985-2018	Brazil
public_private	34216	stateRR	-0.044723462	0.033299326	-1.343074104	0.17924798	-0.109988942	0.020542017	1985-2018	Brazil
public_private	34216	stateRS	-0.214639789	0.034749949	-6.176693667	6.55E-10	-0.282748437	-0.146531141	1985-2018	Brazil
public_private	34216	stateSC	-0.218757714	0.038661565	-5.658273571	1.53E-08	-0.29453299	-0.142982438	1985-2018	Brazil
public_private	34216	stateSE	0.107399922	0.048688644	2.205851565	0.027394394	0.011971933	0.202827911	1985-2018	Brazil
public_private	34216	stateSP	-0.232900749	0.035667335	-6.529805211	6.59E-11	-0.302807441	-0.162994057	1985-2018	Brazil
public_private	34216	stateTO	-0.038663024	0.036569278	-1.057254226	0.290395578	-0.110337492	0.033011444	1985-2018	Brazil
public_private	34216	travel_time	-0.000160359	1.74E-05	-9.195699528	3.73E-20	-0.000194538	-0.00012618	1985-2018	Brazil
public_private	34216	weights	-0.038756542	0.007748771	-5.00163698	5.68E-07	-0.053943855	-0.023569229	1985-2018	Brazil
public_protected	740	area	1.33E-07	8.83E-08	1.501275861	0.133284226	-4.05E-08	3.06E-07	1985-2018	Brazil
public_protected	740	elevation	9.96E-05	7.04E-05	1.415540322	0.156910135	-3.83E-05	0.00023758	1985-2018	Brazil
public_protected	740	pop	0.004142463	0.002057943	2.012914824	0.044123591	0.00010897	0.008175957	1985-2018	Brazil
public_protected	740	public_vs_protected	-0.226782938	0.025254566	-8.979878657	2.71E-19	-0.276280978	-0.177284898	1985-2018	Brazil
public_protected	740	slope	0.030256017	0.012755286	2.372037459	0.017690297	0.005256115	0.055255918	1985-2018	Brazil
public_protected	740	stateAL	-0.267383328	0.098457842	-2.715713872	0.006613305	-0.460357153	-0.074409503	1985-2018	Brazil
public_protected	740	stateAM	-0.335820759	0.049643662	-6.764625026	1.34E-11	-0.433120548	-0.238520969	1985-2018	Brazil
public_protected	740	stateAP	0.161405687	0.079740406	2.024139256	0.042955825	0.005117362	0.317694011	1985-2018	Brazil
public_protected	740	stateBA	-0.260054541	0.073295852	-3.548011714	0.000388151	-0.403711771	-0.116397311	1985-2018	Brazil
public_protected	740	stateCE	-0.305719917	0.062806279	-4.867664868	1.13E-06	-0.428817962	-0.182621873	1985-2018	Brazil
public_protected	740	stateDF	-0.318054082	0.097215767	-3.271630636	0.001069292	-0.508593485	-0.12751468	1985-2018	Brazil
public_protected	740	stateES	-0.314294082	0.069856333	-4.499149458	6.82E-06	-0.451209978	-0.177378186	1985-2018	Brazil
public_protected	740	stateGO	-0.280898182	0.079826444	-3.518861256	0.000433403	-0.437355138	-0.124441226	1985-2018	Brazil
public_protected	740	stateMA	0.043604019	0.072785512	0.599075524	0.549122523	-0.099052963	0.186261001	1985-2018	Brazil
public_protected	740	stateMG	-0.283142844	0.072111898	-3.92643728	8.62E-05	-0.424479567	-0.141806122	1985-2018	Brazil
public_protected	740	stateMS	-0.149370221	0.10890563	-1.371556474	0.170201551	-0.362821333	0.06408089	1985-2018	Brazil
public_protected	740	stateMT	-0.008077919	0.053166422	-0.151936486	0.87923703	-0.112282193	0.096126354	1985-2018	Brazil
public_protected	740	statePA	-0.132703059	0.060468845	-2.194569088	0.028194523	-0.251219818	-0.0141863	1985-2018	Brazil
public_protected	740	statePB	-0.362963491	0.058410798	-6.213979355	5.17E-10	-0.477446551	-0.248480431	1985-2018	Brazil
public_protected	740	statePE	-0.32253051	0.063516994	-5.077861661	3.82E-07	-0.447021531	-0.198039489	1985-2018	Brazil
public_protected	740	statePI	-0.308604252	0.064128101	-4.812309196	1.49E-06	-0.434293021	-0.182915483	1985-2018	Brazil
public_protected	740	statePR	-0.25410854	0.090680171	-2.80225034	0.005074748	-0.43183841	-0.076378671	1985-2018	Brazil
public_protected	740	stateRJ	-0.31510503	0.084241853	-3.740480733	0.000183669	-0.480216029	-0.149994031	1985-2018	Brazil
public_protected	740	stateRN	-0.306805809	0.058936422	-5.205708098	1.93E-07	-0.422319073	-0.191292544	1985-2018	Brazil
public_protected	740	stateRO	0.023476624	0.060690517	0.38682524	0.69888559	-0.095474604	0.142427851	1985-2018	Brazil
public_protected	740	stateRR	-0.102899287	0.105995927	-0.970785294	0.331655207	-0.310647487	0.104848913	1985-2018	Brazil
public_protected	740	stateRS	-0.348510468	0.064897919	-5.370133209	7.87E-08	-0.475708052	-0.221312885	1985-2018	Brazil
public_protected	740	stateSC	-0.269700995	0.085252642	-3.163549999	0.001558576	-0.436793102	-0.102608887	1985-2018	Brazil
public_protected	740	stateSE	-0.272206428	0.064602714	-4.213544776	2.51E-05	-0.398825421	-0.145587435	1985-2018	Brazil
public_protected	740	stateSP	-0.368090157	0.064895398	-5.67205334	1.41E-08	-0.495282799	-0.240897515	1985-2018	Brazil
public_protected	740	stateTO	-0.186922487	0.084352896	-2.215958133	0.02669437	-0.352251126	-0.021593848	1985-2018	Brazil
public_protected	740	travel_time	-0.000167744	2.76E-05	-6.080433907	1.20E-09	-0.000221814	-0.000113673	1985-2018	Brazil
public_protected	740	weights	0.005463185	0.019499641	0.280168461	0.779348262	-0.03275541	0.04368178	1985-2018	Brazil
public_quilombola	634	area	-1.96E-06	3.57E-07	-5.478534823	4.29E-08	-2.66E-06	-1.26E-06	1985-2018	Brazil
public_quilombola	634	elevation	0.000541301	0.000160744	3.367466069	0.000758624	0.000226248	0.000856354	1985-2018	Brazil
public_quilombola	634	pop	0.005230029	0.004017072	1.301950724	0.192933231	-0.002643286	0.013103345	1985-2018	Brazil
public_quilombola	634	public_vs_quilombola	-0.136172367	0.026508981	-5.136839068	2.79E-07	-0.188129015	-0.08421572	1985-2018	Brazil
public_quilombola	634	slope	-0.0659177	0.017607173	-3.743798003	0.000181259	-0.100427125	-0.031408275	1985-2018	Brazil
public_quilombola	634	stateAL	0.047846394	0.064619194	0.740436252	0.459035329	-0.078804899	0.174497686	1985-2018	Brazil
public_quilombola	634	stateAM	-0.146963218	0.031364024	-4.685725815	2.79E-06	-0.208435576	-0.08549086	1985-2018	Brazil
public_quilombola	634	stateAP	0.057037427	0.114010198	0.500283554	0.616875433	-0.166418454	0.280493308	1985-2018	Brazil
public_quilombola	634	stateBA	0.021076114	0.059084839	0.356709345	0.721309409	-0.094728042	0.13688027	1985-2018	Brazil
public_quilombola	634	stateCE	-0.140085145	0.030610222	-4.576417085	4.73E-06	-0.200080078	-0.080090211	1985-2018	Brazil
public_quilombola	634	stateES	-0.120536098	0.040596043	-2.969158809	0.002986162	-0.200102879	-0.040969316	1985-2018	Brazil
public_quilombola	634	stateGO	-0.038230029	0.058512152	-0.653369041	0.513518393	-0.152911739	0.076451682	1985-2018	Brazil
public_quilombola	634	stateMA	0.083072118	0.037037097	2.24294355	0.024900455	0.010480742	0.155663495	1985-2018	Brazil
public_quilombola	634	stateMG	-0.084429373	0.030409242	-2.776437932	0.005495813	-0.144030392	-0.024828354	1985-2018	Brazil
public_quilombola	634	stateMS	-0.193975728	0.032388356	-5.989057636	2.11E-09	-0.257455738	-0.130495718	1985-2018	Brazil
public_quilombola	634	stateMT	0.01897117	0.033749127	0.562123272	0.574032034	-0.047175904	0.085118243	1985-2018	Brazil
public_quilombola	634	statePA	-0.0192495	0.050328701	-0.382475607	0.702108619	-0.117891942	0.079392941	1985-2018	Brazil
public_quilombola	634	statePB	-0.071077146	0.080832684	-0.879311962	0.379232152	-0.229506295	0.087352003	1985-2018	Brazil
public_quilombola	634	statePE	-0.039312278	0.050293522	-0.78165689	0.434416243	-0.137885771	0.059261214	1985-2018	Brazil
public_quilombola	634	statePI	-0.138550627	0.033261958	-4.165438059	3.11E-05	-0.203742868	-0.073358387	1985-2018	Brazil
public_quilombola	634	statePR	-0.004863053	0.054251151	-0.089639633	0.928573589	-0.111193356	0.101467249	1985-2018	Brazil
public_quilombola	634	stateRJ	0.171696243	0.117618297	1.459774943	0.144351937	-0.058831383	0.402223869	1985-2018	Brazil
public_quilombola	634	stateRN	-0.035236412	0.041239448	-0.854434635	0.392864212	-0.116064245	0.04559142	1985-2018	Brazil
public_quilombola	634	stateRO	-0.08568389	0.06719071	-1.275234184	0.202226365	-0.217375262	0.046007481	1985-2018	Brazil
public_quilombola	634	stateRR	-0.238240185	0.018309174	-13.01206621	1.04E-38	-0.274125507	-0.202354863	1985-2018	Brazil
public_quilombola	634	stateRS	-0.151586596	0.039171858	-3.869783146	0.000108932	-0.228362027	-0.074811165	1985-2018	Brazil
public_quilombola	634	stateSE	0.124428959	0.094355213	1.318729036	0.187259716	-0.06050386	0.309361778	1985-2018	Brazil
public_quilombola	634	stateSP	-0.102408906	0.068185197	-1.501922855	0.133117033	-0.236049436	0.031231625	1985-2018	Brazil
public_quilombola	634	stateTO	-0.104298812	0.037024233	-2.817041822	0.004846821	-0.176864975	-0.031732649	1985-2018	Brazil
public_quilombola	634	travel_time	-5.38E-05	5.41E-05	-0.995305797	0.319587559	-0.000159804	5.22E-05	1985-2018	Brazil
public_quilombola	634	weights	-0.08851945	0.032456412	-2.727333163	0.006384854	-0.152132849	-0.024906051	1985-2018	Brazil
public_sustainable_use	960	area	7.28E-08	7.15E-08	1.018341731	0.308515583	-6.73E-08	2.13E-07	1985-2018	Brazil
public_sustainable_use	960	elevation	0.000590705	0.000196946	2.999322367	0.002705809	0.000204698	0.000976712	1985-2018	Brazil
public_sustainable_use	960	pop	0.014827681	0.004415274	3.358270059	0.000784319	0.006173904	0.023481458	1985-2018	Brazil
public_sustainable_use	960	public_vs_sustainable_use	-0.200101611	0.037782595	-5.296132092	1.18E-07	-0.274154136	-0.126049087	1985-2018	Brazil
public_sustainable_use	960	slope	0.022787969	0.02667973	0.854130397	0.393032743	-0.029503342	0.07507928	1985-2018	Brazil
public_sustainable_use	960	stateAL	-0.089360844	0.096947871	-0.921741175	0.356663597	-0.27937518	0.100653491	1985-2018	Brazil
public_sustainable_use	960	stateAM	-0.109284994	0.076976831	-1.41971282	0.155691304	-0.26015681	0.041586823	1985-2018	Brazil
public_sustainable_use	960	stateAP	0.098210655	0.10718098	0.916306749	0.359506029	-0.111860205	0.308281515	1985-2018	Brazil
public_sustainable_use	960	stateBA	-0.185709882	0.092857542	-1.999943976	0.045506314	-0.367707319	-0.003712444	1985-2018	Brazil
public_sustainable_use	960	stateCE	-0.283421761	0.077057011	-3.678078851	0.000234997	-0.434450727	-0.132392796	1985-2018	Brazil
public_sustainable_use	960	stateDF	-0.361803463	0.056802088	-6.369545177	1.90E-10	-0.473133509	-0.250473417	1985-2018	Brazil
public_sustainable_use	960	stateES	-0.156536047	0.088892938	-1.760950308	0.078246814	-0.330763004	0.01769091	1985-2018	Brazil
public_sustainable_use	960	stateGO	-0.264249724	0.056857242	-4.6476001	3.36E-06	-0.375687871	-0.152811578	1985-2018	Brazil
public_sustainable_use	960	stateMA	0.09769046	0.060876691	1.604726835	0.108553934	-0.021625662	0.217006581	1985-2018	Brazil
public_sustainable_use	960	stateMG	-0.32970039	0.058000306	-5.684459511	1.31E-08	-0.443378901	-0.21602188	1985-2018	Brazil
public_sustainable_use	960	stateMS	-0.106556884	0.062143968	-1.714677808	0.086404314	-0.228356824	0.015243056	1985-2018	Brazil
public_sustainable_use	960	stateMT	0.078913042	0.075172473	1.049759819	0.293828553	-0.068422298	0.226248381	1985-2018	Brazil
public_sustainable_use	960	statePA	0.097737903	0.052568505	1.85924829	0.062991953	-0.005294474	0.200770279	1985-2018	Brazil
public_sustainable_use	960	statePB	-0.264449683	0.054526335	-4.849944236	1.23E-06	-0.371319336	-0.157580031	1985-2018	Brazil
public_sustainable_use	960	statePE	-0.228013615	0.066173231	-3.445707741	0.000569566	-0.357710765	-0.098316465	1985-2018	Brazil
public_sustainable_use	960	statePI	-0.165082075	0.123721934	-1.33429918	0.182105826	-0.407572609	0.077408459	1985-2018	Brazil
public_sustainable_use	960	statePR	-0.297269595	0.061356453	-4.844960542	1.27E-06	-0.417526034	-0.177013157	1985-2018	Brazil
public_sustainable_use	960	stateRJ	-0.252363289	0.089053492	-2.833839332	0.004599245	-0.426904927	-0.077821651	1985-2018	Brazil
public_sustainable_use	960	stateRN	0.152278429	0.13706433	1.110999699	0.266568479	-0.116362721	0.420919578	1985-2018	Brazil
public_sustainable_use	960	stateRO	0.204565265	0.077274208	2.647264467	0.008114586	0.0531106	0.356019929	1985-2018	Brazil
public_sustainable_use	960	stateRR	-0.005992486	0.061678324	-0.097157078	0.922601654	-0.12687978	0.114894809	1985-2018	Brazil
public_sustainable_use	960	stateRS	-0.218515889	0.076669954	-2.850085029	0.004370754	-0.368786237	-0.06824554	1985-2018	Brazil
public_sustainable_use	960	stateSC	-0.327954314	0.057397365	-5.713752076	1.11E-08	-0.440451082	-0.215457545	1985-2018	Brazil
public_sustainable_use	960	stateSE	0.087388808	0.097037716	0.900565386	0.367819445	-0.102801621	0.277579237	1985-2018	Brazil
public_sustainable_use	960	stateSP	-0.256070842	0.080794616	-3.169404756	0.001527515	-0.41442538	-0.097716303	1985-2018	Brazil
public_sustainable_use	960	stateTO	-0.038547232	0.077758077	-0.495732833	0.620082919	-0.190950262	0.113855798	1985-2018	Brazil
public_sustainable_use	960	travel_time	-0.000103266	2.20E-05	-4.696289136	2.65E-06	-0.000146363	-6.02E-05	1985-2018	Brazil
public_sustainable_use	960	weights	0.042863816	0.046653457	0.918770421	0.358215667	-0.048575279	0.134302911	1985-2018	Brazil
private_indigenous	54	area	4.68E-06	1.78E-06	2.631717844	0.008495438	1.19E-06	8.16E-06	1985-2018	Caatinga
private_indigenous	54	elevation	-0.000572279	0.000145909	-3.922164839	8.78E-05	-0.000858255	-0.000286303	1985-2018	Caatinga
private_indigenous	54	pop	-0.000552361	0.004893697	-0.112872018	0.910132021	-0.010143832	0.009039109	1985-2018	Caatinga
private_indigenous	54	private_vs_indigenous	-0.022852063	0.044651068	-0.511792081	0.608796533	-0.110366549	0.064662423	1985-2018	Caatinga
private_indigenous	54	slope	0.003624314	0.018126076	0.199950302	0.841519449	-0.031902141	0.03915077	1985-2018	Caatinga
private_indigenous	54	stateBA	-0.00703017	0.056585353	-0.12424011	0.901125165	-0.117935424	0.103875083	1985-2018	Caatinga
private_indigenous	54	stateCE	-0.025650512	0.034714328	-0.738902726	0.459966067	-0.093689345	0.042388321	1985-2018	Caatinga
private_indigenous	54	statePB	-0.070817497	0.043749957	-1.618687218	0.105514578	-0.156565837	0.014930844	1985-2018	Caatinga
private_indigenous	54	statePE	0.197969507	0.082299093	2.405488331	0.016150868	0.03666625	0.359272765	1985-2018	Caatinga
private_indigenous	54	statePI	-0.109021246	0.039023599	-2.793726057	0.00521046	-0.185506096	-0.032536397	1985-2018	Caatinga
private_indigenous	54	stateRN	-0.048492607	0.06752513	-0.718141627	0.472669965	-0.18083943	0.083854216	1985-2018	Caatinga
private_indigenous	54	stateSE	-0.140009509	0.030368323	-4.610379957	4.02E-06	-0.199530329	-0.080488689	1985-2018	Caatinga
private_indigenous	54	travel_time	0.021372768	0.012700371	1.682845978	0.092404912	-0.003519502	0.046265038	1985-2018	Caatinga
private_indigenous	54	weights	-249.768519	148.5461427	-1.681420429	0.09268128	-540.9136088	41.37657081	1985-2018	Caatinga
private_protected	58	area	0	0	NA	NA	0	0	1985-2018	Caatinga
private_protected	58	elevation	0	0	NA	NA	0	0	1985-2018	Caatinga
private_protected	58	pop	0	0	NA	NA	0	0	1985-2018	Caatinga
private_protected	58	private_vs_protected	0	0	NA	NA	0	0	1985-2018	Caatinga
private_protected	58	slope	0	0	NA	NA	0	0	1985-2018	Caatinga
private_protected	58	stateBA	-0.120689655	0	#NAME?	0	-0.120689655	-0.120689655	1985-2018	Caatinga
private_protected	58	stateCE	-0.017241379	0	#NAME?	0	-0.017241379	-0.017241379	1985-2018	Caatinga
private_protected	58	stateMG	-0.120689655	0	#NAME?	0	-0.120689655	-0.120689655	1985-2018	Caatinga
private_protected	58	statePB	-0.103448276	0	#NAME?	0	-0.103448276	-0.103448276	1985-2018	Caatinga
private_protected	58	statePE	-0.120689655	0	#NAME?	0	-0.120689655	-0.120689655	1985-2018	Caatinga
private_protected	58	statePI	-0.051724138	0	#NAME?	0	-0.051724138	-0.051724138	1985-2018	Caatinga
private_protected	58	stateRN	-0.189655172	0	#NAME?	0	-0.189655172	-0.189655172	1985-2018	Caatinga
private_protected	58	stateSE	0	0	NA	NA	0	0	1985-2018	Caatinga
private_protected	58	travel_time	0	0	NA	NA	0	0	1985-2018	Caatinga
private_protected	58	weights	0	0	NA	NA	0	0	1985-2018	Caatinga
private_public	10020	area	4.16E-07	5.43E-07	0.765171255	0.444169574	-6.49E-07	1.48E-06	1985-2018	Caatinga
private_public	10020	elevation	-3.03E-05	3.63E-05	-0.8342185	0.404157868	-0.000101394	4.09E-05	1985-2018	Caatinga
private_public	10020	pop	0.030067513	0.003324664	9.043775001	1.51E-19	0.023551291	0.036583735	1985-2018	Caatinga
private_public	10020	private_vs_public	0.013732163	0.009179806	1.495909854	0.134677148	-0.004259927	0.031724252	1985-2018	Caatinga
private_public	10020	slope	-0.044085211	0.006511122	-6.77075534	1.28E-11	-0.056846775	-0.031323647	1985-2018	Caatinga
private_public	10020	stateBA	-0.011092392	0.050679821	-0.21887196	0.826749789	-0.110423016	0.088238232	1985-2018	Caatinga
private_public	10020	stateCE	-0.211057752	0.040118389	-5.260873079	1.43E-07	-0.289688349	-0.132427155	1985-2018	Caatinga
private_public	10020	stateMG	0.034980512	0.057342917	0.610023227	0.541846421	-0.077409541	0.147370564	1985-2018	Caatinga
private_public	10020	statePB	-0.182153913	0.042669063	-4.268992531	1.96E-05	-0.265783741	-0.098524086	1985-2018	Caatinga
private_public	10020	statePE	-0.127813548	0.044917308	-2.845530009	0.004433758	-0.215849855	-0.039777242	1985-2018	Caatinga
private_public	10020	statePI	-0.293518941	0.040572699	-7.234395262	4.68E-13	-0.37303997	-0.213997912	1985-2018	Caatinga
private_public	10020	stateRN	-0.133755224	0.040973167	-3.264459002	0.001096733	-0.214061156	-0.053449292	1985-2018	Caatinga
private_public	10020	stateSE	0.156928636	0.064596522	2.429366629	0.015125229	0.030321778	0.283535493	1985-2018	Caatinga
private_public	10020	travel_time	-0.000478649	8.09E-05	-5.919321628	3.23E-09	-0.000637136	-0.000320162	1985-2018	Caatinga
private_public	10020	weights	0.010452376	0.003049486	3.427585603	0.000608974	0.004475492	0.01642926	1985-2018	Caatinga
private_quilombola	124	area	-1.54E-06	1.17E-06	-1.322090031	0.186138173	-3.83E-06	7.44E-07	1985-2018	Caatinga
private_quilombola	124	elevation	0.000282028	7.05E-05	4.00149248	6.29E-05	0.000143888	0.000420168	1985-2018	Caatinga
private_quilombola	124	pop	0.039172116	0.016809904	2.33029977	0.019790313	0.006225309	0.072118923	1985-2018	Caatinga
private_quilombola	124	private_vs_quilombola	0.047614725	0.03689109	1.290683615	0.196813409	-0.024690482	0.119919932	1985-2018	Caatinga
private_quilombola	124	slope	-0.074149732	0.016009705	-4.631549054	3.63E-06	-0.105528177	-0.042771288	1985-2018	Caatinga
private_quilombola	124	stateBA	-0.35394501	0.08701574	-4.067597562	4.75E-05	-0.524492726	-0.183397295	1985-2018	Caatinga
private_quilombola	124	stateCE	-0.250856171	0.054329152	-4.617340061	3.89E-06	-0.357339353	-0.144372989	1985-2018	Caatinga
private_quilombola	124	stateMG	-0.141804692	0.140120914	-1.01201661	0.311530111	-0.416436637	0.132827252	1985-2018	Caatinga
private_quilombola	124	statePB	-0.210940973	0.055244027	-3.81834896	0.000134348	-0.319217277	-0.10266467	1985-2018	Caatinga
private_quilombola	124	statePE	-0.184454297	0.091351494	-2.019171093	0.04346944	-0.363499936	-0.005408658	1985-2018	Caatinga
private_quilombola	124	statePI	-0.255907389	0.081213185	-3.15105716	0.001626806	-0.415082307	-0.096732471	1985-2018	Caatinga
private_quilombola	124	stateRN	-0.256198023	0.077926794	-3.28767566	0.001010181	-0.408931732	-0.103464314	1985-2018	Caatinga
private_quilombola	124	stateSE	-0.062596014	0.118757854	-0.527089466	0.598131461	-0.295357131	0.170165103	1985-2018	Caatinga
private_quilombola	124	travel_time	-0.00028983	0.00028691	-1.010179633	0.312409235	-0.000852163	0.000272502	1985-2018	Caatinga
private_quilombola	124	weights	-0.034764901	0.035362519	-0.983100245	0.325558104	-0.104074166	0.034544363	1985-2018	Caatinga
private_sustainable_use	100	area	0	0	NA	NA	0	0	1985-2018	Caatinga
private_sustainable_use	100	elevation	0	0	NA	NA	0	0	1985-2018	Caatinga
private_sustainable_use	100	pop	0	0	NA	NA	0	0	1985-2018	Caatinga
private_sustainable_use	100	private_vs_sustainable_use	0	0	NA	NA	0	0	1985-2018	Caatinga
private_sustainable_use	100	slope	0	0	NA	NA	0	0	1985-2018	Caatinga
private_sustainable_use	100	stateBA	-0.26	0	#NAME?	0	-0.26	-0.26	1985-2018	Caatinga
private_sustainable_use	100	stateCE	-0.25	0	#NAME?	0	-0.25	-0.25	1985-2018	Caatinga
private_sustainable_use	100	stateMG	0	0	NA	NA	0	0	1985-2018	Caatinga
private_sustainable_use	100	statePB	-0.23	0	#NAME?	0	-0.23	-0.23	1985-2018	Caatinga
private_sustainable_use	100	statePE	0.29	0	Inf	0	0.29	0.29	1985-2018	Caatinga
private_sustainable_use	100	statePI	-0.03	0	#NAME?	0	-0.03	-0.03	1985-2018	Caatinga
private_sustainable_use	100	stateRN	0.14	0	Inf	0	0.14	0.14	1985-2018	Caatinga
private_sustainable_use	100	stateSE	-0.26	0	#NAME?	0	-0.26	-0.26	1985-2018	Caatinga
private_sustainable_use	100	travel_time	0	0	NA	NA	0	0	1985-2018	Caatinga
private_sustainable_use	100	weights	0	0	NA	NA	0	0	1985-2018	Caatinga
public_indigenous	44	area	-1.23E-05	7.39E-06	-1.662741003	0.096364291	-2.68E-05	2.20E-06	1985-2018	Caatinga
public_indigenous	44	elevation	0.000186392	0.000249219	0.747905171	0.454517358	-0.000302068	0.000674852	1985-2018	Caatinga
public_indigenous	44	pop	-0.035062533	0.059718339	-0.587131757	0.55711522	-0.152108326	0.08198326	1985-2018	Caatinga
public_indigenous	44	public_vs_indigenous	0.002618616	0.109965927	0.023812979	0.981001788	-0.21291064	0.218147873	1985-2018	Caatinga
public_indigenous	44	slope	0.016896729	0.03759367	0.449456764	0.653102191	-0.05678551	0.090578968	1985-2018	Caatinga
public_indigenous	44	stateBA	-0.095540288	0.255625783	-0.373750592	0.708589882	-0.596557616	0.405477041	1985-2018	Caatinga
public_indigenous	44	stateCE	-0.179000854	0.222777813	-0.803494979	0.421688698	-0.615637343	0.257635635	1985-2018	Caatinga
public_indigenous	44	statePE	-0.216941824	0.233192763	-0.930311132	0.352210016	-0.673991241	0.240107594	1985-2018	Caatinga
public_indigenous	44	statePI	-0.376414265	0.201418969	-1.868812393	0.06164892	-0.77118819	0.018359659	1985-2018	Caatinga
public_indigenous	44	stateRN	-0.193082468	0.270215922	-0.714548819	0.47488788	-0.722695944	0.336531008	1985-2018	Caatinga
public_indigenous	44	stateSE	-0.315468179	0.200487999	-1.573501558	0.115602728	-0.708417437	0.077481079	1985-2018	Caatinga
public_indigenous	44	travel_time	0.0009936	0.000536403	1.852338455	0.063977237	-5.77E-05	0.002044932	1985-2018	Caatinga
public_indigenous	44	weights	-0.681961067	0.8445345	-0.807499358	0.419378844	-2.33721827	0.973296137	1985-2018	Caatinga
public_private	10020	area	4.11E-07	5.42E-07	0.757786378	0.448578879	-6.52E-07	1.47E-06	1985-2018	Caatinga
public_private	10020	elevation	-2.94E-05	3.62E-05	-0.812786219	0.416340638	-0.000100295	4.15E-05	1985-2018	Caatinga
public_private	10020	pop	0.030063215	0.003322885	9.047324174	1.47E-19	0.023550481	0.036575949	1985-2018	Caatinga
public_private	10020	public_vs_private	-0.013723144	0.009172887	-1.496055153	0.134639283	-0.031701671	0.004255383	1985-2018	Caatinga
public_private	10020	slope	-0.04404842	0.006505196	-6.77126681	1.28E-11	-0.056798371	-0.03129847	1985-2018	Caatinga
public_private	10020	stateBA	-0.011368994	0.050671828	-0.224365187	0.822473157	-0.110683952	0.087945964	1985-2018	Caatinga
public_private	10020	stateCE	-0.21097563	0.040124655	-5.258004828	1.46E-07	-0.289618509	-0.132332751	1985-2018	Caatinga
public_private	10020	stateMG	0.034667543	0.057330468	0.604696668	0.545380562	-0.077698109	0.147033195	1985-2018	Caatinga
public_private	10020	statePB	-0.182238013	0.042672508	-4.270618784	1.95E-05	-0.265874591	-0.098601435	1985-2018	Caatinga
public_private	10020	statePE	-0.127974775	0.044917588	-2.849101683	0.004384287	-0.216011629	-0.039937921	1985-2018	Caatinga
public_private	10020	statePI	-0.293405261	0.040566359	-7.232723482	4.73E-13	-0.372913864	-0.213896657	1985-2018	Caatinga
public_private	10020	stateRN	-0.133718267	0.040976028	-3.263329192	0.001101115	-0.214029805	-0.053406729	1985-2018	Caatinga
public_private	10020	stateSE	0.156871816	0.064614994	2.427792774	0.01519102	0.030228754	0.283514877	1985-2018	Caatinga
public_private	10020	travel_time	-0.000478379	8.07E-05	-5.924733636	3.13E-09	-0.000636631	-0.000320126	1985-2018	Caatinga
public_private	10020	weights	0.009975331	0.002777496	3.591483362	0.000328801	0.004531538	0.015419123	1985-2018	Caatinga
public_protected	52	area	-4.57E-07	7.60E-07	-0.601326127	0.547622791	-1.95E-06	1.03E-06	1985-2018	Caatinga
public_protected	52	elevation	-0.000469014	0.000126566	-3.705687052	0.000210818	-0.000717079	-0.000220949	1985-2018	Caatinga
public_protected	52	pop	0.003262497	0.009079736	0.359316287	0.719358492	-0.014533459	0.021058453	1985-2018	Caatinga
public_protected	52	public_vs_protected	-0.106763975	0.030710414	-3.47647459	0.000508052	-0.16695528	-0.046572669	1985-2018	Caatinga
public_protected	52	slope	-0.010956071	0.047223233	-0.232005957	0.816533387	-0.103511907	0.081599764	1985-2018	Caatinga
public_protected	52	stateBA	0.091258975	0.21879377	0.417100426	0.676604953	-0.337568935	0.520086885	1985-2018	Caatinga
public_protected	52	stateCE	-0.037199535	0.190713172	-0.195054881	0.845349984	-0.410990482	0.336591413	1985-2018	Caatinga
public_protected	52	stateMG	-0.108958189	0.198959404	-0.54764031	0.583938905	-0.498911455	0.280995076	1985-2018	Caatinga
public_protected	52	statePB	0.256845168	0.163434925	1.571543959	0.116056352	-0.063481398	0.577171734	1985-2018	Caatinga
public_protected	52	statePE	-0.023609117	0.179082042	-0.131834082	0.895115528	-0.374603469	0.327385236	1985-2018	Caatinga
public_protected	52	statePI	-0.122026733	0.190203645	-0.641558329	0.521159997	-0.494819026	0.250765561	1985-2018	Caatinga
public_protected	52	stateRN	-0.064331376	0.197524787	-0.325687611	0.744660719	-0.451472844	0.322810092	1985-2018	Caatinga
public_protected	52	stateSE	0.582749779	0.244341193	2.38498377	0.017079875	0.103849841	1.061649716	1985-2018	Caatinga
public_protected	52	travel_time	0.000272919	0.000238377	1.144902819	0.252249416	-0.000194292	0.00074013	1985-2018	Caatinga
public_protected	52	weights	-0.06466875	0.024361727	-2.654522369	0.007942077	-0.112416858	-0.016920642	1985-2018	Caatinga
public_quilombola	98	area	9.22E-06	4.56E-06	2.023390626	0.04303289	2.89E-07	1.82E-05	1985-2018	Caatinga
public_quilombola	98	elevation	3.73E-05	0.000219548	0.170023236	0.864991863	-0.000392977	0.000467634	1985-2018	Caatinga
public_quilombola	98	pop	0.112210469	0.059543745	1.884504733	0.059496735	-0.004493126	0.228914064	1985-2018	Caatinga
public_quilombola	98	public_vs_quilombola	-0.105417816	0.048667752	-2.166071192	0.030305747	-0.200804858	-0.010030775	1985-2018	Caatinga
public_quilombola	98	slope	0.025344207	0.021548669	1.176137911	0.239539771	-0.016890409	0.067578823	1985-2018	Caatinga
public_quilombola	98	stateBA	0.170080684	0.193020548	0.881153255	0.378234876	-0.208232638	0.548394007	1985-2018	Caatinga
public_quilombola	98	stateCE	-0.139290046	0.19536528	-0.712972368	0.475862856	-0.522198958	0.243618866	1985-2018	Caatinga
public_quilombola	98	stateMG	0.015450845	0.244316421	0.063241122	0.9495745	-0.463400541	0.49430223	1985-2018	Caatinga
public_quilombola	98	statePB	-0.204055259	0.153342786	-1.330713136	0.183283419	-0.504601596	0.096491078	1985-2018	Caatinga
public_quilombola	98	statePE	-0.128657738	0.197257519	-0.652232364	0.514251284	-0.515275372	0.257959895	1985-2018	Caatinga
public_quilombola	98	statePI	-0.143438094	0.192142246	-0.746520333	0.455353153	-0.520029976	0.233153789	1985-2018	Caatinga
public_quilombola	98	stateRN	-0.065738949	0.201374013	-0.326451998	0.744082402	-0.460424762	0.328946865	1985-2018	Caatinga
public_quilombola	98	stateSE	0	0	NA	NA	0	0	1985-2018	Caatinga
public_quilombola	98	travel_time	0.000145795	0.000599361	0.243250813	0.807811106	-0.001028931	0.001320521	1985-2018	Caatinga
public_quilombola	98	weights	0.184297872	0.183999218	1.001623125	0.316525648	-0.176333969	0.544929713	1985-2018	Caatinga
public_sustainable_use	80	area	3.75E-05	7.66E-06	4.896408568	9.76E-07	2.25E-05	5.25E-05	1985-2018	Caatinga
public_sustainable_use	80	elevation	8.44E-05	0.000142613	0.591963984	0.553874706	-0.000195094	0.000363938	1985-2018	Caatinga
public_sustainable_use	80	pop	0.001362228	0.000631995	2.155439895	0.031127427	0.00012354	0.002600916	1985-2018	Caatinga
public_sustainable_use	80	public_vs_sustainable_use	-0.276285821	0.063265457	-4.367088044	1.26E-05	-0.400283839	-0.152287804	1985-2018	Caatinga
public_sustainable_use	80	slope	0.021845342	0.047050588	0.464294763	0.642436575	-0.070372117	0.1140628	1985-2018	Caatinga
public_sustainable_use	80	stateBA	0.031236746	0.029133868	1.072179828	0.283639269	-0.025864587	0.088338079	1985-2018	Caatinga
public_sustainable_use	80	stateCE	0.138954024	0.029445361	4.719046365	2.37E-06	0.081242177	0.196665871	1985-2018	Caatinga
public_sustainable_use	80	statePB	0.189366055	0.084279446	2.246883009	0.024647505	0.024181376	0.354550734	1985-2018	Caatinga
public_sustainable_use	80	statePE	0.045898527	0.017096193	2.684722167	0.007259012	0.012390606	0.079406449	1985-2018	Caatinga
public_sustainable_use	80	statePI	0.121225757	0.044157727	2.745289762	0.006045749	0.034678202	0.207773312	1985-2018	Caatinga
public_sustainable_use	80	stateRN	0.25288699	0.107028688	2.362796324	0.018137635	0.043114617	0.462659363	1985-2018	Caatinga
public_sustainable_use	80	stateSE	0	0	NA	NA	0	0	1985-2018	Caatinga
public_sustainable_use	80	travel_time	0.000392418	0.00040398	0.971380008	0.33135908	-0.000399368	0.001184204	1985-2018	Caatinga
public_sustainable_use	80	weights	0.097374343	0.306098737	0.31811416	0.750398343	-0.502568158	0.697316844	1985-2018	Caatinga
private_indigenous	100	area	1.90E-07	5.15E-07	0.368102009	0.712797173	-8.20E-07	1.20E-06	1985-2018	Cerrado
private_indigenous	100	elevation	0.000304456	0.000208524	1.460055241	0.144274893	-0.000104243	0.000713155	1985-2018	Cerrado
private_indigenous	100	pop	0.041216936	0.028315875	1.45561231	0.145499823	-0.014281159	0.096715032	1985-2018	Cerrado
private_indigenous	100	private_vs_indigenous	-0.282118133	0.061796005	-4.565313432	4.99E-06	-0.403236078	-0.161000188	1985-2018	Cerrado
private_indigenous	100	slope	-0.00673167	0.050354126	-0.133686565	0.89365043	-0.105423945	0.091960604	1985-2018	Cerrado
private_indigenous	100	stateGO	-0.047880902	0.141831946	-0.33758898	0.735672948	-0.325866408	0.230104604	1985-2018	Cerrado
private_indigenous	100	stateMA	-0.164463791	0.129642467	-1.268595044	0.204585533	-0.418558356	0.089630775	1985-2018	Cerrado
private_indigenous	100	stateMG	-0.22157769	0.106825004	-2.074211857	0.03805964	-0.430950852	-0.012204529	1985-2018	Cerrado
private_indigenous	100	stateMS	0.075376705	0.145929816	0.516527105	0.605486313	-0.210640478	0.361393889	1985-2018	Cerrado
private_indigenous	100	stateMT	-0.125752471	0.114198807	-1.101171498	0.270822024	-0.34957802	0.098073077	1985-2018	Cerrado
private_indigenous	100	statePI	-0.247973851	0.117294666	-2.11411022	0.034505854	-0.477867172	-0.018080531	1985-2018	Cerrado
private_indigenous	100	stateSP	-0.144344717	0.159423249	-0.905418232	0.36524386	-0.456808544	0.168119111	1985-2018	Cerrado
private_indigenous	100	stateTO	-0.172616734	0.122967914	-1.403754266	0.160392037	-0.413629416	0.068395949	1985-2018	Cerrado
private_indigenous	100	travel_time	-0.00020407	0.00012881	-1.584276564	0.113130797	-0.000456533	4.84E-05	1985-2018	Cerrado
private_indigenous	100	weights	-0.021344618	0.052237587	-0.408606512	0.682828451	-0.123728408	0.081039171	1985-2018	Cerrado
private_protected	172	area	-4.16E-07	4.52E-07	-0.921357888	0.356863608	-1.30E-06	4.69E-07	1985-2018	Cerrado
private_protected	172	elevation	5.99E-05	0.000115693	0.517926627	0.604509463	-0.000166834	0.000286675	1985-2018	Cerrado
private_protected	172	pop	0.000819708	0.00172549	0.475057906	0.634745701	-0.00256219	0.004201605	1985-2018	Cerrado
private_protected	172	private_vs_protected	-0.177914391	0.035332073	-5.035492515	4.77E-07	-0.247163982	-0.1086648	1985-2018	Cerrado
private_protected	172	slope	-0.033515002	0.016748985	-2.001016933	0.045390565	-0.06634241	-0.000687595	1985-2018	Cerrado
private_protected	172	stateDF	-0.119181609	0.104722678	-1.138068758	0.255091773	-0.324434287	0.086071069	1985-2018	Cerrado
private_protected	172	stateGO	0.023875132	0.110214899	0.21662345	0.828501809	-0.192142101	0.239892364	1985-2018	Cerrado
private_protected	172	stateMA	-0.089236296	0.114045902	-0.782459469	0.433944596	-0.312762156	0.134289564	1985-2018	Cerrado
private_protected	172	stateMG	-0.160364182	0.096107204	-1.668596891	0.095197295	-0.34873084	0.028002477	1985-2018	Cerrado
private_protected	172	stateMS	0.178712239	0.113910183	1.5688873	0.116674202	-0.044547617	0.401972094	1985-2018	Cerrado
private_protected	172	stateMT	-0.023715615	0.111307263	-0.213064395	0.831276736	-0.241873842	0.194442613	1985-2018	Cerrado
private_protected	172	statePI	-0.068690133	0.117046986	-0.586859475	0.557298089	-0.298098009	0.160717744	1985-2018	Cerrado
private_protected	172	stateSP	-0.094618148	0.102447458	-0.923577307	0.355706434	-0.295411477	0.106175181	1985-2018	Cerrado
private_protected	172	stateTO	-0.02808381	0.159917289	-0.175614597	0.860596734	-0.341515938	0.285348317	1985-2018	Cerrado
private_protected	172	travel_time	-0.000239656	8.66E-05	-2.768212582	0.005636468	-0.000409339	-7.00E-05	1985-2018	Cerrado
private_protected	172	weights	0.047668632	0.018887063	2.523877403	0.01160684	0.010650668	0.084686595	1985-2018	Cerrado
private_public	9672	area	9.61E-07	8.04E-08	11.95237995	6.31E-33	8.03E-07	1.12E-06	1985-2018	Cerrado
private_public	9672	elevation	-9.55E-06	6.73E-05	-0.141876846	0.887177284	-0.000141512	0.000122407	1985-2018	Cerrado
private_public	9672	pop	0.011768454	0.004027002	2.922386291	0.003473604	0.003875676	0.019661232	1985-2018	Cerrado
private_public	9672	private_vs_public	0.035007963	0.014534277	2.408648383	0.016011716	0.006521303	0.063494623	1985-2018	Cerrado
private_public	9672	slope	-0.054049934	0.01005418	-5.375867007	7.62E-08	-0.073755764	-0.034344103	1985-2018	Cerrado
private_public	9672	stateDF	-0.050783134	0.044234786	-1.14803617	0.250953633	-0.137481721	0.035915453	1985-2018	Cerrado
private_public	9672	stateGO	0.114486718	0.046445914	2.464947038	0.01370335	0.023454399	0.205519037	1985-2018	Cerrado
private_public	9672	stateMA	-0.123443188	0.050940406	-2.423286285	0.0153808	-0.223284549	-0.023601826	1985-2018	Cerrado
private_public	9672	stateMG	-0.025041653	0.044565481	-0.561906941	0.574179424	-0.11238839	0.062305084	1985-2018	Cerrado
private_public	9672	stateMS	0.264874498	0.062980936	4.205629748	2.60E-05	0.141434132	0.388314864	1985-2018	Cerrado
private_public	9672	stateMT	0.121675158	0.048319242	2.51815123	0.011797266	0.026971184	0.216379131	1985-2018	Cerrado
private_public	9672	statePI	-0.152789521	0.063132819	-2.420128306	0.015515032	-0.276527572	-0.029051471	1985-2018	Cerrado
private_public	9672	statePR	-0.070933712	0.047045882	-1.507756029	0.13161698	-0.163141946	0.021274522	1985-2018	Cerrado
private_public	9672	stateSP	0.021193333	0.063290621	0.334857407	0.737732653	-0.102854005	0.145240671	1985-2018	Cerrado
private_public	9672	stateTO	-0.034259043	0.049251415	-0.695595101	0.486682435	-0.130790044	0.062271957	1985-2018	Cerrado
private_public	9672	travel_time	-4.31E-05	5.05E-05	-0.852326967	0.394032643	-0.000142061	5.60E-05	1985-2018	Cerrado
private_public	9672	weights	0.04711755	0.015147921	3.110496254	0.001867733	0.017428172	0.076806929	1985-2018	Cerrado
private_quilombola	92	area	3.20E-06	1.31E-06	2.441223655	0.014637586	6.30E-07	5.76E-06	1985-2018	Cerrado
private_quilombola	92	elevation	0.00059998	0.000102473	5.855006073	4.77E-09	0.000399137	0.000800824	1985-2018	Cerrado
private_quilombola	92	pop	0.00809656	0.011049094	0.732780464	0.463692339	-0.013559266	0.029752386	1985-2018	Cerrado
private_quilombola	92	private_vs_quilombola	0.034074791	0.048644829	0.700481253	0.483626809	-0.061267323	0.129416905	1985-2018	Cerrado
private_quilombola	92	slope	-0.055699728	0.021673562	-2.569938807	0.010171648	-0.09817913	-0.013220327	1985-2018	Cerrado
private_quilombola	92	stateGO	-0.07230627	0.048355906	-1.495293483	0.134837865	-0.167082104	0.022469563	1985-2018	Cerrado
private_quilombola	92	stateMA	0.119721332	0.067273049	1.779632917	0.075136055	-0.012131421	0.251574084	1985-2018	Cerrado
private_quilombola	92	stateMG	-0.040919416	0.040378096	-1.013406281	0.31086614	-0.120059029	0.038220198	1985-2018	Cerrado
private_quilombola	92	stateMS	0.041265006	0.064254049	0.642216433	0.520732665	-0.084670616	0.167200628	1985-2018	Cerrado
private_quilombola	92	stateMT	0.086748355	0.047938979	1.809557844	0.070364382	-0.007210317	0.180707026	1985-2018	Cerrado
private_quilombola	92	stateSP	-0.009383948	0.05341164	-0.175691074	0.860536648	-0.114068839	0.095300943	1985-2018	Cerrado
private_quilombola	92	stateTO	-0.10650055	0.035960527	-2.961595928	0.003060491	-0.176981887	-0.036019212	1985-2018	Cerrado
private_quilombola	92	travel_time	-0.000314558	0.000199243	-1.578768887	0.114389077	-0.000705067	7.60E-05	1985-2018	Cerrado
private_quilombola	92	weights	0.015200078	0.013219568	1.149816551	0.250219437	-0.010709799	0.041109954	1985-2018	Cerrado
private_sustainable_use	156	area	9.74E-07	1.85E-06	0.527786146	0.597647774	-2.64E-06	4.59E-06	1985-2018	Cerrado
private_sustainable_use	156	elevation	-0.000190626	0.000133162	-1.431538352	0.152275983	-0.000451618	7.04E-05	1985-2018	Cerrado
private_sustainable_use	156	pop	-0.004081876	0.001728314	-2.361767305	0.018188054	-0.00746931	-0.000694442	1985-2018	Cerrado
private_sustainable_use	156	private_vs_sustainable_use	-0.112976813	0.043917753	-2.572463386	0.010097764	-0.199054028	-0.026899598	1985-2018	Cerrado
private_sustainable_use	156	slope	0.017581039	0.011972903	1.468402283	0.141994982	-0.005885421	0.041047498	1985-2018	Cerrado
private_sustainable_use	156	stateDF	0.440872142	0.178300747	2.472632048	0.013412215	0.091409099	0.790335184	1985-2018	Cerrado
private_sustainable_use	156	stateGO	0.085796945	0.058079845	1.477224081	0.139615581	-0.028037459	0.199631349	1985-2018	Cerrado
private_sustainable_use	156	stateMA	0.000109548	0.009112555	0.012021612	0.990408372	-0.017750731	0.017969826	1985-2018	Cerrado
private_sustainable_use	156	stateMG	0.053303629	0.032122618	1.659379981	0.097039248	-0.009655545	0.116262804	1985-2018	Cerrado
private_sustainable_use	156	stateMS	0.142087541	0.075006726	1.894330653	0.058181135	-0.004922941	0.289098023	1985-2018	Cerrado
private_sustainable_use	156	stateMT	0.312669203	0.120145086	2.602430234	0.009256565	0.077189163	0.548149244	1985-2018	Cerrado
private_sustainable_use	156	statePI	-0.003248249	0.007091722	-0.458033861	0.646928114	-0.017147769	0.010651271	1985-2018	Cerrado
private_sustainable_use	156	stateSP	0.036492899	0.033275173	1.096700517	0.27277233	-0.028725241	0.101711039	1985-2018	Cerrado
private_sustainable_use	156	stateTO	0.219480056	0.171538469	1.279480089	0.200728047	-0.116729166	0.555689278	1985-2018	Cerrado
private_sustainable_use	156	travel_time	-0.000155024	0.000277188	-0.559274323	0.575974517	-0.000698304	0.000388255	1985-2018	Cerrado
private_sustainable_use	156	weights	-0.04935519	0.044466088	-1.109951229	0.267020043	-0.136507121	0.037796742	1985-2018	Cerrado
public_indigenous	80	area	-1.93E-06	7.99E-07	-2.415154487	0.015728537	-3.49E-06	-3.63E-07	1985-2018	Cerrado
public_indigenous	80	elevation	-0.000337877	0.00017947	-1.882634273	0.059749948	-0.000689632	1.39E-05	1985-2018	Cerrado
public_indigenous	80	pop	0.009345518	0.008879127	1.052526608	0.29255801	-0.008057252	0.026748288	1985-2018	Cerrado
public_indigenous	80	public_vs_indigenous	-0.19739166	0.036103387	-5.46740005	4.57E-08	-0.268152998	-0.126630321	1985-2018	Cerrado
public_indigenous	80	slope	0.094494111	0.029458928	3.207656089	0.001338214	0.036755672	0.152232549	1985-2018	Cerrado
public_indigenous	80	stateGO	0.186236973	0.10711857	1.73860586	0.082104115	-0.023711566	0.396185511	1985-2018	Cerrado
public_indigenous	80	stateMA	-0.103361039	0.117897511	-0.876702473	0.380648263	-0.334435915	0.127713836	1985-2018	Cerrado
public_indigenous	80	stateMG	0.163001483	0.081783642	1.99308175	0.046252496	0.002708491	0.323294475	1985-2018	Cerrado
public_indigenous	80	stateMS	0.032421779	0.124853097	0.259679416	0.795111071	-0.212285794	0.277129353	1985-2018	Cerrado
public_indigenous	80	stateMT	-0.10035398	0.093861889	-1.069166424	0.284994685	-0.284319902	0.083611942	1985-2018	Cerrado
public_indigenous	80	statePI	-0.224730903	0.093457107	-2.4046422	0.016188307	-0.407903467	-0.04155834	1985-2018	Cerrado
public_indigenous	80	stateSP	0.286072667	0.083127268	3.441381792	0.000578751	0.123146215	0.448999119	1985-2018	Cerrado
public_indigenous	80	stateTO	-0.125546677	0.107889011	-1.16366511	0.244559754	-0.337005253	0.085911898	1985-2018	Cerrado
public_indigenous	80	travel_time	4.13E-05	0.00011144	0.370486668	0.711019908	-0.000177131	0.000259704	1985-2018	Cerrado
public_indigenous	80	weights	-0.161033462	0.119279311	-1.350053593	0.176998793	-0.394816616	0.072749691	1985-2018	Cerrado
public_private	9672	area	9.56E-07	7.99E-08	11.96328338	5.53E-33	7.99E-07	1.11E-06	1985-2018	Cerrado
public_private	9672	elevation	-9.99E-06	6.75E-05	-0.148108053	0.882257494	-0.000142235	0.000122249	1985-2018	Cerrado
public_private	9672	pop	0.011709438	0.004032481	2.903779959	0.003686872	0.00380592	0.019612956	1985-2018	Cerrado
public_private	9672	public_vs_private	-0.034935583	0.014508753	-2.40789695	0.016044709	-0.063372216	-0.006498949	1985-2018	Cerrado
public_private	9672	slope	-0.053324262	0.009955574	-5.356221848	8.50E-08	-0.072836828	-0.033811696	1985-2018	Cerrado
public_private	9672	stateDF	-0.051706336	0.044135978	-1.171523508	0.241388414	-0.138211264	0.034798592	1985-2018	Cerrado
public_private	9672	stateGO	0.114822607	0.046398251	2.474718435	0.013334125	0.023883706	0.205761508	1985-2018	Cerrado
public_private	9672	stateMA	-0.123292685	0.050942338	-2.420240028	0.015510265	-0.223137832	-0.023447538	1985-2018	Cerrado
public_private	9672	stateMG	-0.024694823	0.04454156	-0.554422052	0.579290038	-0.111994676	0.06260503	1985-2018	Cerrado
public_private	9672	stateMS	0.264179232	0.062930116	4.197977811	2.69E-05	0.14083847	0.387519993	1985-2018	Cerrado
public_private	9672	stateMT	0.121699582	0.048267293	2.52136747	0.01168997	0.027097426	0.216301737	1985-2018	Cerrado
public_private	9672	statePI	-0.152526439	0.063057618	-2.418842392	0.015569985	-0.276117098	-0.028935779	1985-2018	Cerrado
public_private	9672	statePR	-0.068644566	0.047100953	-1.457392292	0.145008124	-0.160960738	0.023671606	1985-2018	Cerrado
public_private	9672	stateSP	0.021958599	0.063310412	0.346840244	0.728711342	-0.102127529	0.146044727	1985-2018	Cerrado
public_private	9672	stateTO	-0.034040647	0.049232026	-0.691432985	0.489293481	-0.130533644	0.062452351	1985-2018	Cerrado
public_private	9672	travel_time	-4.48E-05	5.04E-05	-0.8889709	0.374018719	-0.000143684	5.40E-05	1985-2018	Cerrado
public_private	9672	weights	0.045590714	0.01451463	3.141018053	0.001683617	0.017142563	0.074038866	1985-2018	Cerrado
public_protected	116	area	-2.33E-06	1.31E-06	-1.772502101	0.076311247	-4.90E-06	2.46E-07	1985-2018	Cerrado
public_protected	116	elevation	-0.000154309	0.00010582	-1.458224065	0.144778793	-0.000361712	5.31E-05	1985-2018	Cerrado
public_protected	116	pop	0.031630306	0.006381697	4.956409724	7.18E-07	0.01912241	0.044138203	1985-2018	Cerrado
public_protected	116	public_vs_protected	-0.240648887	0.042188563	-5.704126156	1.17E-08	-0.323336952	-0.157960823	1985-2018	Cerrado
public_protected	116	slope	-0.020527301	0.030240349	-0.678805033	0.497261404	-0.079797296	0.038742694	1985-2018	Cerrado
public_protected	116	stateDF	-0.053573417	0.035490371	-1.509519779	0.131166005	-0.123133266	0.015986432	1985-2018	Cerrado
public_protected	116	stateGO	0.075458437	0.047620377	1.584582936	0.113061124	-0.017875787	0.168792661	1985-2018	Cerrado
public_protected	116	stateMA	0.013958071	0.083194046	0.167777285	0.866758493	-0.149099262	0.177015405	1985-2018	Cerrado
public_protected	116	stateMG	0.099379754	0.048940946	2.030605515	0.042295028	0.003457263	0.195302246	1985-2018	Cerrado
public_protected	116	stateMS	0.142910538	0.053288795	2.68181218	0.007322456	0.03846642	0.247354656	1985-2018	Cerrado
public_protected	116	stateMT	0.135101265	0.064335252	2.099957029	0.035732621	0.009006488	0.261196041	1985-2018	Cerrado
public_protected	116	statePI	0.109447274	0.042619537	2.568007082	0.010228507	0.025914516	0.192980033	1985-2018	Cerrado
public_protected	116	stateSP	-0.022479152	0.040844005	-0.550366026	0.582068346	-0.10253193	0.057573625	1985-2018	Cerrado
public_protected	116	stateTO	0.02038282	0.079379444	0.256777058	0.797350881	-0.135198031	0.175963671	1985-2018	Cerrado
public_protected	116	travel_time	-5.65E-05	5.66E-05	-0.996911735	0.318807355	-0.000167439	5.45E-05	1985-2018	Cerrado
public_protected	116	weights	-0.040658319	0.035225127	-1.154241931	0.248400996	-0.1096983	0.028381662	1985-2018	Cerrado
public_quilombola	82	area	1.54E-06	1.48E-06	1.041231045	0.297768331	-1.36E-06	4.45E-06	1985-2018	Cerrado
public_quilombola	82	elevation	4.84E-05	0.000143871	0.336238848	0.73669076	-0.000233607	0.000330357	1985-2018	Cerrado
public_quilombola	82	pop	0.035468269	0.054713824	0.648250591	0.516822885	-0.071768856	0.142705394	1985-2018	Cerrado
public_quilombola	82	public_vs_quilombola	0.006309219	0.03669217	0.171950015	0.863476826	-0.065606113	0.078224551	1985-2018	Cerrado
public_quilombola	82	slope	-0.07279651	0.025037445	-2.907505587	0.003643238	-0.121869	-0.02372402	1985-2018	Cerrado
public_quilombola	82	stateGO	0.13760828	0.090305313	1.523811564	0.12755579	-0.039386881	0.314603441	1985-2018	Cerrado
public_quilombola	82	stateMA	-0.21797088	0.091068466	-2.393483594	0.016689228	-0.396461793	-0.039479966	1985-2018	Cerrado
public_quilombola	82	stateMG	0.051321874	0.044310808	1.158224756	0.246772328	-0.035525713	0.138169462	1985-2018	Cerrado
public_quilombola	82	stateMS	-0.224137349	0.070767958	-3.167215146	0.001539064	-0.362839998	-0.0854347	1985-2018	Cerrado
public_quilombola	82	stateMT	-0.029693688	0.088830089	-0.334275108	0.738171972	-0.203797462	0.144410087	1985-2018	Cerrado
public_quilombola	82	statePI	0.071750781	0.129327401	0.554799526	0.579031792	-0.181726268	0.32522783	1985-2018	Cerrado
public_quilombola	82	stateTO	-0.0002214	0.103718021	-0.002134633	0.998296811	-0.203504986	0.203062186	1985-2018	Cerrado
public_quilombola	82	travel_time	-0.00052194	0.000264466	-1.973558638	0.048431951	-0.001040284	-3.60E-06	1985-2018	Cerrado
public_quilombola	82	weights	0.031191393	0.026415562	1.180796137	0.237683719	-0.020582156	0.082964943	1985-2018	Cerrado
public_sustainable_use	88	area	-2.54E-05	1.23E-05	-2.059038349	0.039490565	-4.95E-05	-1.22E-06	1985-2018	Cerrado
public_sustainable_use	88	elevation	-0.000454751	0.000285114	-1.594977686	0.110717226	-0.001013564	0.000104063	1985-2018	Cerrado
public_sustainable_use	88	pop	0.004013423	0.018842601	0.212997301	0.831329068	-0.032917396	0.040944242	1985-2018	Cerrado
public_sustainable_use	88	public_vs_sustainable_use	-0.134954338	0.090988754	-1.483197997	0.138021813	-0.31328902	0.043380343	1985-2018	Cerrado
public_sustainable_use	88	slope	-0.036122743	0.044552398	-0.810792327	0.417484942	-0.123443838	0.051198353	1985-2018	Cerrado
public_sustainable_use	88	stateDF	-0.149887866	0.116280848	-1.289015931	0.197392548	-0.37779414	0.078018409	1985-2018	Cerrado
public_sustainable_use	88	stateGO	-0.049546368	0.134492444	-0.368395181	0.71257859	-0.313146714	0.214053978	1985-2018	Cerrado
public_sustainable_use	88	stateMA	-0.182074699	0.152823531	-1.191404874	0.23349468	-0.481603316	0.117453917	1985-2018	Cerrado
public_sustainable_use	88	stateMG	0.023435931	0.119177356	0.196647518	0.844103383	-0.210147395	0.257019258	1985-2018	Cerrado
public_sustainable_use	88	stateMS	-0.100706447	0.130152656	-0.773756372	0.439074877	-0.355800964	0.154388071	1985-2018	Cerrado
public_sustainable_use	88	stateMT	0.068880824	0.241710947	0.284971887	0.775665681	-0.404863926	0.542625574	1985-2018	Cerrado
public_sustainable_use	88	statePI	0	0	NA	NA	0	0	1985-2018	Cerrado
public_sustainable_use	88	stateSP	-0.250248349	0.113622974	-2.202444983	0.027633891	-0.472945286	-0.027551412	1985-2018	Cerrado
public_sustainable_use	88	stateTO	-0.024297039	0.208173125	-0.116715542	0.907085474	-0.432308867	0.383714789	1985-2018	Cerrado
public_sustainable_use	88	travel_time	-0.00013383	0.000356434	-0.375468304	0.707312214	-0.000832428	0.000564769	1985-2018	Cerrado
public_sustainable_use	88	weights	-0.168961763	0.165792753	-1.019114284	0.308148713	-0.493909588	0.155986062	1985-2018	Cerrado
private_indigenous	256	area	-5.58E-06	1.45E-06	-3.840719661	0.000122674	-8.43E-06	-2.73E-06	1985-2018	Mata Atlantica
private_indigenous	256	elevation	0.00017959	5.41E-05	3.322114688	0.00089338	7.36E-05	0.000285544	1985-2018	Mata Atlantica
private_indigenous	256	pop	0.003082994	0.004509926	0.683601936	0.494226562	-0.005756298	0.011922286	1985-2018	Mata Atlantica
private_indigenous	256	private_vs_indigenous	0.033109933	0.028324606	1.168945933	0.242425416	-0.022405275	0.088625141	1985-2018	Mata Atlantica
private_indigenous	256	slope	-0.018571494	0.006674697	-2.782372736	0.005396302	-0.031653659	-0.005489329	1985-2018	Mata Atlantica
private_indigenous	256	stateBA	0.19206023	0.136085353	1.411321836	0.158149739	-0.07466216	0.45878262	1985-2018	Mata Atlantica
private_indigenous	256	stateES	-0.13254762	0.101524798	-1.305568907	0.1916992	-0.331532567	0.066437328	1985-2018	Mata Atlantica
private_indigenous	256	stateGO	-0.208033034	0.102026967	-2.039000471	0.041449981	-0.408002215	-0.008063853	1985-2018	Mata Atlantica
private_indigenous	256	stateMG	-0.222604122	0.10779976	-2.064977895	0.038925092	-0.433887771	-0.011320474	1985-2018	Mata Atlantica
private_indigenous	256	stateMS	0.182153012	0.133943264	1.359926638	0.17385314	-0.08037096	0.444676985	1985-2018	Mata Atlantica
private_indigenous	256	statePB	0.086459797	0.107743057	0.802462815	0.42228529	-0.124712715	0.297632308	1985-2018	Mata Atlantica
private_indigenous	256	statePE	0.121936694	0.116131752	1.049985836	0.293724625	-0.105677356	0.349550745	1985-2018	Mata Atlantica
private_indigenous	256	statePR	-0.189881281	0.103332041	-1.837583775	0.066123761	-0.392408359	0.012645797	1985-2018	Mata Atlantica
private_indigenous	256	stateRJ	-0.176154118	0.103368367	-1.70413951	0.088355027	-0.378752395	0.026444158	1985-2018	Mata Atlantica
private_indigenous	256	stateRS	-0.23317257	0.107234341	-2.174420688	0.029673556	-0.443348017	-0.022997123	1985-2018	Mata Atlantica
private_indigenous	256	stateSC	-0.23060395	0.108005881	-2.135105497	0.032752394	-0.442291586	-0.018916313	1985-2018	Mata Atlantica
private_indigenous	256	stateSE	0.148006002	0.112432927	1.316393748	0.18804192	-0.072358485	0.368370489	1985-2018	Mata Atlantica
private_indigenous	256	stateSP	-0.19749317	0.106109661	-1.861217618	0.062713451	-0.405464283	0.010477943	1985-2018	Mata Atlantica
private_indigenous	256	travel_time	-0.000115374	0.0001963	-0.587741632	0.556705727	-0.000500115	0.000269367	1985-2018	Mata Atlantica
private_indigenous	256	weights	0.001989607	0.003409649	0.583522545	0.559541585	-0.004693183	0.008672398	1985-2018	Mata Atlantica
private_protected	516	area	-3.14E-06	1.08E-06	-2.912098817	0.00359009	-5.25E-06	-1.03E-06	1985-2018	Mata Atlantica
private_protected	516	elevation	-2.18E-05	2.12E-05	-1.02981327	0.30309767	-6.33E-05	1.97E-05	1985-2018	Mata Atlantica
private_protected	516	pop	-0.00019919	0.00052813	-0.377160646	0.706054224	-0.001234305	0.000835926	1985-2018	Mata Atlantica
private_protected	516	private_vs_protected	-0.068806133	0.017740136	-3.878557213	0.000105078	-0.103576161	-0.034036105	1985-2018	Mata Atlantica
private_protected	516	slope	-0.004747331	0.003806026	-1.247319676	0.212280306	-0.012207004	0.002712342	1985-2018	Mata Atlantica
private_protected	516	stateBA	0.010679447	0.044022488	0.242590732	0.808322462	-0.075603043	0.096961938	1985-2018	Mata Atlantica
private_protected	516	stateES	-0.06228656	0.037141965	-1.67698613	0.093545194	-0.135083473	0.010510354	1985-2018	Mata Atlantica
private_protected	516	stateGO	0.118267091	0.142711775	0.828712913	0.407266877	-0.161442849	0.397977031	1985-2018	Mata Atlantica
private_protected	516	stateMG	0.024524596	0.050493978	0.485693482	0.627184505	-0.074441783	0.123490975	1985-2018	Mata Atlantica
private_protected	516	stateMS	0.534219422	0.172193372	3.102438942	0.001919331	0.196726615	0.87171223	1985-2018	Mata Atlantica
private_protected	516	statePB	0.010154937	0.045978736	0.220861601	0.825200197	-0.079961729	0.100271604	1985-2018	Mata Atlantica
private_protected	516	statePE	0.078132167	0.040948846	1.908043222	0.05638563	-0.002126095	0.15839043	1985-2018	Mata Atlantica
private_protected	516	statePR	-0.07242369	0.036863634	-1.964637833	0.04945617	-0.144675086	-0.000172295	1985-2018	Mata Atlantica
private_protected	516	stateRJ	-0.024423397	0.038708894	-0.630950529	0.528072872	-0.100291436	0.051444641	1985-2018	Mata Atlantica
private_protected	516	stateRN	0.071753884	0.036238556	1.980042597	0.047698742	0.00072762	0.142780148	1985-2018	Mata Atlantica
private_protected	516	stateRS	-0.045026222	0.043408779	-1.03726075	0.299614353	-0.130105865	0.04005342	1985-2018	Mata Atlantica
private_protected	516	stateSC	-0.03080611	0.0414427	-0.743342249	0.457274499	-0.11203231	0.05042009	1985-2018	Mata Atlantica
private_protected	516	stateSE	0.008942431	0.047075185	0.189960621	0.849339988	-0.083323235	0.101208098	1985-2018	Mata Atlantica
private_protected	516	stateSP	-0.055966648	0.037409796	-1.496042592	0.134642556	-0.129288501	0.017355205	1985-2018	Mata Atlantica
private_protected	516	travel_time	-4.90E-05	8.65E-05	-0.567123958	0.570629966	-0.000218474	0.000120415	1985-2018	Mata Atlantica
private_protected	516	weights	0.00450637	0.002716163	1.659094394	0.097096773	-0.000817211	0.009829951	1985-2018	Mata Atlantica
private_public	5134	area	1.00E-05	4.60E-06	2.185150909	0.028877784	1.04E-06	1.91E-05	1985-2018	Mata Atlantica
private_public	5134	elevation	3.56E-05	2.93E-05	1.214636794	0.224504649	-2.18E-05	9.31E-05	1985-2018	Mata Atlantica
private_public	5134	pop	0.004631466	0.001478549	3.132439353	0.001733602	0.001733563	0.00752937	1985-2018	Mata Atlantica
private_public	5134	private_vs_public	0.220912678	0.015298275	14.44036563	2.88E-47	0.190928611	0.250896745	1985-2018	Mata Atlantica
private_public	5134	slope	-0.038885516	0.005684305	-6.840857327	7.87E-12	-0.050026549	-0.027744484	1985-2018	Mata Atlantica
private_public	5134	stateBA	-0.072985697	0.033061712	-2.207559539	0.027274992	-0.137785461	-0.008185933	1985-2018	Mata Atlantica
private_public	5134	stateES	0.024606849	0.034925962	0.704543189	0.481094564	-0.04384678	0.093060478	1985-2018	Mata Atlantica
private_public	5134	stateGO	0.080053909	0.068980556	1.160528608	0.245833653	-0.055145497	0.215253315	1985-2018	Mata Atlantica
private_public	5134	stateMG	0.02427001	0.041670129	0.582431854	0.56027583	-0.057401941	0.105941962	1985-2018	Mata Atlantica
private_public	5134	stateMS	0.163533595	0.050368795	3.246724397	0.001167414	0.064812571	0.262254618	1985-2018	Mata Atlantica
private_public	5134	statePB	0.104479853	0.058324513	1.79135405	0.073236498	-0.009834092	0.218793799	1985-2018	Mata Atlantica
private_public	5134	statePE	0.034153642	0.036284303	0.941278715	0.346562047	-0.036962285	0.105269569	1985-2018	Mata Atlantica
private_public	5134	statePR	0.036559285	0.037228334	0.9820285	0.326085808	-0.036406909	0.109525478	1985-2018	Mata Atlantica
private_public	5134	stateRJ	0.062320691	0.043674688	1.426929258	0.153600287	-0.023280126	0.147921507	1985-2018	Mata Atlantica
private_public	5134	stateRN	0.325463454	0.084732021	3.841091587	0.000122488	0.159391744	0.491535163	1985-2018	Mata Atlantica
private_public	5134	stateRS	-0.013147696	0.046666477	-0.281737487	0.778144808	-0.10461231	0.078316918	1985-2018	Mata Atlantica
private_public	5134	stateSC	0.022981027	0.041439561	0.554567349	0.579190628	-0.058239019	0.104201074	1985-2018	Mata Atlantica
private_public	5134	stateSE	0.002765705	0.035768753	0.077321806	0.938367544	-0.067339763	0.072871172	1985-2018	Mata Atlantica
private_public	5134	stateSP	-0.102644095	0.034995345	-2.933078516	0.00335619	-0.171233711	-0.034054479	1985-2018	Mata Atlantica
private_public	5134	travel_time	-6.05E-05	7.27E-05	-0.831744076	0.405553416	-0.000203054	8.21E-05	1985-2018	Mata Atlantica
private_public	5134	weights	0.018971838	0.00993716	1.909181148	0.056238727	-0.000504637	0.038448313	1985-2018	Mata Atlantica
private_quilombola	218	area	-2.96E-05	7.47E-06	-3.954457454	7.67E-05	-4.42E-05	-1.49E-05	1985-2018	Mata Atlantica
[truncated: 5,509 more rows]
