# Supplementary material for: Land tenure drives Brazil’s deforestation rates across socio-environmental contexts
Source: Nat Commun. 2022 Oct 1;13:5759. doi: 10.1038/s41467-022-33398-3 (PMC9526711; doi:10.1038/s41467-022-33398-3)
Supplement: Supplementary file 6 — Supplementary Data 3 [file 41467_2022_33398_MOESM6_ESM.csv]

model	tmpScale	spScale	Gamma	hl_lower	hl_upper	pval_lower	pval_upper
private vs. communal	1985-1990	Amazonia	1	0.023169	0.023169	0	0
private vs. communal	1985-1990	Amazonia	1.1	0.021599	0.024769	0	0
private vs. communal	1985-1990	Amazonia	1.2	0.020219	0.026239	0	0
private vs. communal	1985-1990	Amazonia	1.3	0.018949	0.027649	0	0
private vs. communal	1985-1990	Amazonia	1.4	0.017819	0.029039	0	0
private vs. communal	1985-1990	Amazonia	1.5	0.016799	0.030379	0	0
private vs. indigenous	1985-1990	Amazonia	1	0.018327	0.018327	0	0
private vs. indigenous	1985-1990	Amazonia	1.1	0.016457	0.020237	0	0
private vs. indigenous	1985-1990	Amazonia	1.2	0.014837	0.021797	0	0
private vs. indigenous	1985-1990	Amazonia	1.3	0.013477	0.023167	0	0
private vs. indigenous	1985-1990	Amazonia	1.4	0.012347	0.024457	0	0
private vs. indigenous	1985-1990	Amazonia	1.5	0.011337	0.025687	0	0
private vs. protected	1985-1990	Amazonia	1	0.00027205	0.00027205	0.165	0.165
private vs. protected	1985-1990	Amazonia	1.1	0.00018205	0.00031205	0.1104	0.234
private vs. protected	1985-1990	Amazonia	1.2	0.00013205	0.00038205	0.0727	0.3084
private vs. protected	1985-1990	Amazonia	1.3	7.21E-05	0.00041205	0.0474	0.3843
private vs. protected	1985-1990	Amazonia	1.4	2.21E-05	0.00046205	0.0306	0.4588
private vs. protected	1985-1990	Amazonia	1.5	-2.79E-05	0.00050205	0.0196	0.5294
private vs. public	1985-1990	Amazonia	1	0.0003849	0.0003849	0.0215	0.0215
private vs. public	1985-1990	Amazonia	1.1	-0.0001151	0.0008849	0	0.7247
private vs. public	1985-1990	Amazonia	1.2	-0.0005751	0.0013349	0	0.9986
private vs. public	1985-1990	Amazonia	1.3	-0.0009951	0.0017449	0	1
private vs. public	1985-1990	Amazonia	1.4	-0.0013751	0.0021249	0	1
private vs. public	1985-1990	Amazonia	1.5	-0.0017351	0.0024849	0	1
private vs. quilombola	1985-1990	Amazonia	1	0.030388	0.030388	0	0
private vs. quilombola	1985-1990	Amazonia	1.1	0.028428	0.033108	0	0
private vs. quilombola	1985-1990	Amazonia	1.2	0.026388	0.035108	0	0
private vs. quilombola	1985-1990	Amazonia	1.3	0.024628	0.037118	0	0
private vs. quilombola	1985-1990	Amazonia	1.4	0.022618	0.039058	0	0
private vs. quilombola	1985-1990	Amazonia	1.5	0.021098	0.040928	0	1.00E-04
private vs. sustainable vs. use	1985-1990	Amazonia	1	0.021605	0.021605	0	0
private vs. sustainable vs. use	1985-1990	Amazonia	1.1	0.019745	0.024165	0	0
private vs. sustainable vs. use	1985-1990	Amazonia	1.2	0.018265	0.026015	0	0
private vs. sustainable vs. use	1985-1990	Amazonia	1.3	0.016565	0.028455	0	0
private vs. sustainable vs. use	1985-1990	Amazonia	1.4	0.014995	0.030205	0	1.00E-04
private vs. sustainable vs. use	1985-1990	Amazonia	1.5	0.013855	0.032465	0	3.00E-04
public vs. communal	1985-1990	Amazonia	1	0.058358	0.058358	0	0
public vs. communal	1985-1990	Amazonia	1.1	0.054598	0.062078	0	0
public vs. communal	1985-1990	Amazonia	1.2	0.051358	0.065688	0	0
public vs. communal	1985-1990	Amazonia	1.3	0.048458	0.069248	0	0
public vs. communal	1985-1990	Amazonia	1.4	0.045708	0.072398	0	0
public vs. communal	1985-1990	Amazonia	1.5	0.043208	0.075358	0	0
public vs. indigenous	1985-1990	Amazonia	1	0.0021882	0.0021882	0.0037	0.0037
public vs. indigenous	1985-1990	Amazonia	1.1	0.0016182	0.0028482	5.00E-04	0.0199
public vs. indigenous	1985-1990	Amazonia	1.2	0.0011382	0.0034982	1.00E-04	0.0677
public vs. indigenous	1985-1990	Amazonia	1.3	0.0007482	0.0042282	0	0.1641
public vs. indigenous	1985-1990	Amazonia	1.4	0.0003882	0.0048182	0	0.3078
public vs. indigenous	1985-1990	Amazonia	1.5	4.82E-05	0.0053982	0	0.4762
public vs. private	1985-1990	Amazonia	1	0.00040722	0.00040722	0.0154	0.0154
public vs. private	1985-1990	Amazonia	1.1	-9.28E-05	0.00089722	0	0.6776
public vs. private	1985-1990	Amazonia	1.2	-0.00053278	0.0013372	0	0.9978
public vs. private	1985-1990	Amazonia	1.3	-0.00094278	0.0017372	0	1
public vs. private	1985-1990	Amazonia	1.4	-0.0013228	0.0021172	0	1
public vs. private	1985-1990	Amazonia	1.5	-0.0016828	0.0024572	0	1
public vs. protected	1985-1990	Amazonia	1	-0.00010405	-0.00010405	0.7223	0.7223
public vs. protected	1985-1990	Amazonia	1.1	-0.00016405	-3.41E-05	0.6124	0.8147
public vs. protected	1985-1990	Amazonia	1.2	-0.00023405	5.95E-06	0.5034	0.8802
public vs. protected	1985-1990	Amazonia	1.3	-0.00031405	3.59E-05	0.4028	0.9245
public vs. protected	1985-1990	Amazonia	1.4	-0.00040405	8.59E-05	0.3147	0.9534
public vs. protected	1985-1990	Amazonia	1.5	-0.00052405	0.00013595	0.241	0.9717
public vs. quilombola	1985-1990	Amazonia	1	0.030931	0.030931	0	0
public vs. quilombola	1985-1990	Amazonia	1.1	0.028891	0.033071	0	0
public vs. quilombola	1985-1990	Amazonia	1.2	0.026881	0.035051	0	0
public vs. quilombola	1985-1990	Amazonia	1.3	0.025231	0.036651	0	0
public vs. quilombola	1985-1990	Amazonia	1.4	0.023611	0.038811	0	0
public vs. quilombola	1985-1990	Amazonia	1.5	0.022121	0.040331	0	0
public vs. sustainable vs. use	1985-1990	Amazonia	1	0.0049591	0.0049591	0.002	0.002
public vs. sustainable vs. use	1985-1990	Amazonia	1.1	0.0040691	0.0057491	4.00E-04	0.0076
public vs. sustainable vs. use	1985-1990	Amazonia	1.2	0.0033391	0.0064091	1.00E-04	0.0218
public vs. sustainable vs. use	1985-1990	Amazonia	1.3	0.0023991	0.0071591	0	0.0501
public vs. sustainable vs. use	1985-1990	Amazonia	1.4	0.0018791	0.0077891	0	0.097
public vs. sustainable vs. use	1985-1990	Amazonia	1.5	0.0013491	0.0084391	0	0.1636
private vs. indigenous	1985-1990	Brazil	1	0.010095	0.010095	0	0
private vs. indigenous	1985-1990	Brazil	1.1	0.0080354	0.012265	0	5.00E-04
private vs. indigenous	1985-1990	Brazil	1.2	0.0060154	0.014175	0	0.0066
private vs. indigenous	1985-1990	Brazil	1.3	0.0042554	0.015895	0	0.0399
private vs. indigenous	1985-1990	Brazil	1.4	0.0026754	0.017505	0	0.1392
private vs. indigenous	1985-1990	Brazil	1.5	0.0011454	0.019055	0	0.3216
private vs. protected	1985-1990	Brazil	1	0.018927	0.018927	0	0
private vs. protected	1985-1990	Brazil	1.1	0.017447	0.020397	0	0
private vs. protected	1985-1990	Brazil	1.2	0.016147	0.021727	0	0
private vs. protected	1985-1990	Brazil	1.3	0.014957	0.022987	0	0
private vs. protected	1985-1990	Brazil	1.4	0.013797	0.024127	0	0
private vs. protected	1985-1990	Brazil	1.5	0.012777	0.025157	0	0
private vs. public	1985-1990	Brazil	1	-0.00040919	-0.00040919	1	1
private vs. public	1985-1990	Brazil	1.1	-0.00068919	-9.92E-05	0.9754	1
private vs. public	1985-1990	Brazil	1.2	-0.00094919	0.00016081	0.0016	1
private vs. public	1985-1990	Brazil	1.3	-0.0011892	0.00041081	0	1
private vs. public	1985-1990	Brazil	1.4	-0.0014092	0.00063081	0	1
private vs. public	1985-1990	Brazil	1.5	-0.0016092	0.00084081	0	1
private vs. quilombola	1985-1990	Brazil	1	-0.00069627	-0.00069627	0.9089	0.9089
private vs. quilombola	1985-1990	Brazil	1.1	-0.0011163	-0.00029627	0.7128	0.9826
private vs. quilombola	1985-1990	Brazil	1.2	-0.0015063	8.37E-05	0.4433	0.9976
private vs. quilombola	1985-1990	Brazil	1.3	-0.0018763	0.00042373	0.2146	0.9998
private vs. quilombola	1985-1990	Brazil	1.4	-0.0022263	0.00073373	0.082	1
private vs. quilombola	1985-1990	Brazil	1.5	-0.0025363	0.0010437	0.0254	1
private vs. sustainable vs. use	1985-1990	Brazil	1	0.0090603	0.0090603	0	0
private vs. sustainable vs. use	1985-1990	Brazil	1.1	0.0072703	0.01092	0	0
private vs. sustainable vs. use	1985-1990	Brazil	1.2	0.0057803	0.01265	0	0
private vs. sustainable vs. use	1985-1990	Brazil	1.3	0.0044803	0.01429	0	9.00E-04
private vs. sustainable vs. use	1985-1990	Brazil	1.4	0.0032903	0.01595	0	0.0093
private vs. sustainable vs. use	1985-1990	Brazil	1.5	0.0022603	0.01766	0	0.051
public vs. indigenous	1985-1990	Brazil	1	0.013842	0.013842	0	0
public vs. indigenous	1985-1990	Brazil	1.1	0.011542	0.016182	0	0
public vs. indigenous	1985-1990	Brazil	1.2	0.0093324	0.018292	0	4.00E-04
public vs. indigenous	1985-1990	Brazil	1.3	0.0072824	0.020352	0	0.0041
public vs. indigenous	1985-1990	Brazil	1.4	0.0055124	0.022172	0	0.0238
public vs. indigenous	1985-1990	Brazil	1.5	0.0038024	0.023742	0	0.0859
public vs. private	1985-1990	Brazil	1	-0.00038109	-0.00038109	1	1
public vs. private	1985-1990	Brazil	1.1	-0.00067109	-9.11E-05	0.9573	1
public vs. private	1985-1990	Brazil	1.2	-0.00093109	0.00017891	7.00E-04	1
public vs. private	1985-1990	Brazil	1.3	-0.0011711	0.00041891	0	1
public vs. private	1985-1990	Brazil	1.4	-0.0014011	0.00064891	0	1
public vs. private	1985-1990	Brazil	1.5	-0.0016011	0.00085891	0	1
public vs. protected	1985-1990	Brazil	1	0.045518	0.045518	0	0
public vs. protected	1985-1990	Brazil	1.1	0.043488	0.047648	0	0
public vs. protected	1985-1990	Brazil	1.2	0.041638	0.049598	0	0
public vs. protected	1985-1990	Brazil	1.3	0.039888	0.051558	0	0
public vs. protected	1985-1990	Brazil	1.4	0.038348	0.053288	0	0
public vs. protected	1985-1990	Brazil	1.5	0.036878	0.054988	0	0
public vs. quilombola	1985-1990	Brazil	1	0.0018124	0.0018124	0.0729	0.0729
public vs. quilombola	1985-1990	Brazil	1.1	0.00088244	0.0027524	0.0142	0.236
public vs. quilombola	1985-1990	Brazil	1.2	4.24E-05	0.0036424	0.002	0.4802
public vs. quilombola	1985-1990	Brazil	1.3	-0.00074756	0.0044124	2.00E-04	0.7144
public vs. quilombola	1985-1990	Brazil	1.4	-0.0014376	0.0051324	0	0.8723
public vs. quilombola	1985-1990	Brazil	1.5	-0.0021276	0.0058124	0	0.9526
public vs. sustainable vs. use	1985-1990	Brazil	1	0.013268	0.013268	0	0
public vs. sustainable vs. use	1985-1990	Brazil	1.1	0.011478	0.015138	0	0
public vs. sustainable vs. use	1985-1990	Brazil	1.2	0.0098681	0.016808	0	0
public vs. sustainable vs. use	1985-1990	Brazil	1.3	0.0084581	0.018328	0	0
public vs. sustainable vs. use	1985-1990	Brazil	1.4	0.0072781	0.019758	0	0
public vs. sustainable vs. use	1985-1990	Brazil	1.5	0.0062281	0.021098	0	0
private vs. protected	1985-1990	Caatinga	1	0.072984	0.072984	0	0
private vs. protected	1985-1990	Caatinga	1.1	0.067174	0.079734	0	1.00E-04
private vs. protected	1985-1990	Caatinga	1.2	0.064874	0.085074	0	3.00E-04
private vs. protected	1985-1990	Caatinga	1.3	0.063834	0.089554	0	5.00E-04
private vs. protected	1985-1990	Caatinga	1.4	0.062394	0.093624	0	8.00E-04
private vs. protected	1985-1990	Caatinga	1.5	0.060244	0.095754	0	0.0013
private vs. public	1985-1990	Caatinga	1	0.00057761	0.00057761	0	0
private vs. public	1985-1990	Caatinga	1.1	0.00033761	0.00080761	0	0
private vs. public	1985-1990	Caatinga	1.2	0.00012761	0.0010176	0	0.043
private vs. public	1985-1990	Caatinga	1.3	-6.24E-05	0.0012076	0	0.764
private vs. public	1985-1990	Caatinga	1.4	-0.00024239	0.0013876	0	0.9985
private vs. public	1985-1990	Caatinga	1.5	-0.00041239	0.0015476	0	1
private vs. quilombola	1985-1990	Caatinga	1	0.00075009	0.00075009	0.1302	0.1302
private vs. quilombola	1985-1990	Caatinga	1.1	0.00052009	0.00093009	0.0731	0.2118
private vs. quilombola	1985-1990	Caatinga	1.2	0.00029009	0.0010601	0.0396	0.3068
private vs. quilombola	1985-1990	Caatinga	1.3	0.00012009	0.0012801	0.0209	0.4074
private vs. quilombola	1985-1990	Caatinga	1.4	-1.99E-05	0.0015201	0.0108	0.5064
private vs. quilombola	1985-1990	Caatinga	1.5	-0.00015991	0.0017301	0.0054	0.5983
private vs. sustainable vs. use	1985-1990	Caatinga	1	0.038294	0.038294	0.003	0.003
private vs. sustainable vs. use	1985-1990	Caatinga	1.1	0.034844	0.042044	0.0012	0.007
private vs. sustainable vs. use	1985-1990	Caatinga	1.2	0.030614	0.045254	5.00E-04	0.014
private vs. sustainable vs. use	1985-1990	Caatinga	1.3	0.027674	0.048124	2.00E-04	0.025
private vs. sustainable vs. use	1985-1990	Caatinga	1.4	0.024674	0.050754	1.00E-04	0.0405
private vs. sustainable vs. use	1985-1990	Caatinga	1.5	0.022054	0.052944	0	0.061
public vs. indigenous	1985-1990	Caatinga	1	0.0090836	0.0090836	0.0838	0.0838
public vs. indigenous	1985-1990	Caatinga	1.1	0.0080436	0.010384	0.0574	0.1179
public vs. indigenous	1985-1990	Caatinga	1.2	0.0078836	0.010944	0.0392	0.1561
public vs. indigenous	1985-1990	Caatinga	1.3	0.0069836	0.012174	0.0267	0.1973
public vs. indigenous	1985-1990	Caatinga	1.4	0.0056636	0.013394	0.0181	0.2404
public vs. indigenous	1985-1990	Caatinga	1.5	0.0038936	0.014204	0.0123	0.2844
public vs. private	1985-1990	Caatinga	1	0.00059302	0.00059302	0	0
public vs. private	1985-1990	Caatinga	1.1	0.00035302	0.00081302	0	0
public vs. private	1985-1990	Caatinga	1.2	0.00014302	0.001023	0	0.0326
public vs. private	1985-1990	Caatinga	1.3	-5.70E-05	0.001213	0	0.7231
public vs. private	1985-1990	Caatinga	1.4	-0.00022698	0.001393	0	0.9978
public vs. private	1985-1990	Caatinga	1.5	-0.00039698	0.001563	0	1
public vs. protected	1985-1990	Caatinga	1	0.060459	0.060459	0.0562	0.0562
public vs. protected	1985-1990	Caatinga	1.1	0.045719	0.069629	0.0358	0.0843
public vs. protected	1985-1990	Caatinga	1.2	0.035429	0.088189	0.0227	0.1176
public vs. protected	1985-1990	Caatinga	1.3	0.029849	0.10686	0.0144	0.1551
public vs. protected	1985-1990	Caatinga	1.4	0.026289	0.12439	0.0091	0.1959
public vs. protected	1985-1990	Caatinga	1.5	0.020849	0.13319	0.0057	0.2388
public vs. quilombola	1985-1990	Caatinga	1	-0.003017	-0.003017	0.8484	0.8484
public vs. quilombola	1985-1990	Caatinga	1.1	-0.004047	-0.002017	0.7704	0.9068
public vs. quilombola	1985-1990	Caatinga	1.2	-0.004917	-0.001307	0.6835	0.9441
public vs. quilombola	1985-1990	Caatinga	1.3	-0.005447	-0.00063699	0.5936	0.9671
public vs. quilombola	1985-1990	Caatinga	1.4	-0.006017	-3.70E-05	0.5057	0.981
public vs. quilombola	1985-1990	Caatinga	1.5	-0.006387	0.00056301	0.4235	0.9891
public vs. sustainable vs. use	1985-1990	Caatinga	1	0.20892	0.20892	0	0
public vs. sustainable vs. use	1985-1990	Caatinga	1.1	0.20126	0.21719	0	0
public vs. sustainable vs. use	1985-1990	Caatinga	1.2	0.1927	0.22447	0	0
public vs. sustainable vs. use	1985-1990	Caatinga	1.3	0.18847	0.22854	0	0
public vs. sustainable vs. use	1985-1990	Caatinga	1.4	0.18374	0.23473	0	1.00E-04
public vs. sustainable vs. use	1985-1990	Caatinga	1.5	0.1793	0.24224	0	2.00E-04
private vs. indigenous	1985-1990	Cerrado	1	0.014627	0.014627	0.0815	0.0815
private vs. indigenous	1985-1990	Cerrado	1.1	0.011997	0.018177	0.0455	0.135
private vs. indigenous	1985-1990	Cerrado	1.2	0.0094465	0.020657	0.0249	0.2008
private vs. indigenous	1985-1990	Cerrado	1.3	0.0063365	0.023617	0.0133	0.2752
private vs. indigenous	1985-1990	Cerrado	1.4	0.0041065	0.025847	0.007	0.354
private vs. indigenous	1985-1990	Cerrado	1.5	0.0021765	0.028037	0.0037	0.4335
private vs. protected	1985-1990	Cerrado	1	0.018257	0.018257	0	0
private vs. protected	1985-1990	Cerrado	1.1	0.016707	0.019597	0	0
private vs. protected	1985-1990	Cerrado	1.2	0.015377	0.020917	0	1.00E-04
private vs. protected	1985-1990	Cerrado	1.3	0.014147	0.022147	0	2.00E-04
private vs. protected	1985-1990	Cerrado	1.4	0.013147	0.023287	0	7.00E-04
private vs. protected	1985-1990	Cerrado	1.5	0.012177	0.024197	0	0.0016
private vs. public	1985-1990	Cerrado	1	-0.0013314	-0.0013314	1	1
private vs. public	1985-1990	Cerrado	1.1	-0.0018914	-0.00076141	1	1
private vs. public	1985-1990	Cerrado	1.2	-0.0024014	-0.00025141	0.9087	1
private vs. public	1985-1990	Cerrado	1.3	-0.0028614	0.00020859	0.144	1
private vs. public	1985-1990	Cerrado	1.4	-0.0032914	0.00064859	5.00E-04	1
private vs. public	1985-1990	Cerrado	1.5	-0.0036914	0.0010486	0	1
private vs. quilombola	1985-1990	Cerrado	1	0.0066921	0.0066921	0.077	0.077
private vs. quilombola	1985-1990	Cerrado	1.1	0.0055121	0.0079621	0.0437	0.1259
private vs. quilombola	1985-1990	Cerrado	1.2	0.0042521	0.0093521	0.0244	0.186
private vs. quilombola	1985-1990	Cerrado	1.3	0.0030821	0.010402	0.0134	0.2543
private vs. quilombola	1985-1990	Cerrado	1.4	0.0020621	0.011452	0.0073	0.3271
private vs. quilombola	1985-1990	Cerrado	1.5	0.0013621	0.012862	0.0039	0.4014
private vs. sustainable vs. use	1985-1990	Cerrado	1	0.012723	0.012723	0.0113	0.0113
private vs. sustainable vs. use	1985-1990	Cerrado	1.1	0.010123	0.014563	0.0041	0.0277
private vs. sustainable vs. use	1985-1990	Cerrado	1.2	0.0080027	0.016673	0.0014	0.0562
private vs. sustainable vs. use	1985-1990	Cerrado	1.3	0.0065927	0.018753	5.00E-04	0.0987
private vs. sustainable vs. use	1985-1990	Cerrado	1.4	0.0049027	0.020073	2.00E-04	0.1553
private vs. sustainable vs. use	1985-1990	Cerrado	1.5	0.0034927	0.021953	0	0.2238
public vs. indigenous	1985-1990	Cerrado	1	-0.0055794	-0.0055794	0.6905	0.6905
public vs. indigenous	1985-1990	Cerrado	1.1	-0.0073694	-0.0016494	0.593	0.7766
public vs. indigenous	1985-1990	Cerrado	1.2	-0.0088894	0.0004006	0.4985	0.8419
public vs. indigenous	1985-1990	Cerrado	1.3	-0.010719	0.0035106	0.4116	0.89
public vs. indigenous	1985-1990	Cerrado	1.4	-0.012259	0.0054606	0.3346	0.9245
public vs. indigenous	1985-1990	Cerrado	1.5	-0.013299	0.0068106	0.2685	0.9487
public vs. private	1985-1990	Cerrado	1	-0.0013082	-0.0013082	1	1
public vs. private	1985-1990	Cerrado	1.1	-0.0018682	-0.00075822	1	1
public vs. private	1985-1990	Cerrado	1.2	-0.0023582	-0.00025822	0.9155	1
public vs. private	1985-1990	Cerrado	1.3	-0.0028182	0.00020178	0.154	1
public vs. private	1985-1990	Cerrado	1.4	-0.0032382	0.00062178	6.00E-04	1
public vs. private	1985-1990	Cerrado	1.5	-0.0036382	0.0010218	0	1
public vs. protected	1985-1990	Cerrado	1	0.013283	0.013283	0.0061	0.0061
public vs. protected	1985-1990	Cerrado	1.1	0.011713	0.014813	0.0023	0.0143
public vs. protected	1985-1990	Cerrado	1.2	0.010573	0.016363	9.00E-04	0.0283
public vs. protected	1985-1990	Cerrado	1.3	0.009193	0.017593	3.00E-04	0.0496
public vs. protected	1985-1990	Cerrado	1.4	0.007583	0.018793	1.00E-04	0.0789
public vs. protected	1985-1990	Cerrado	1.5	0.006563	0.019763	0	0.1162
public vs. quilombola	1985-1990	Cerrado	1	0.058606	0.058606	0.0021	0.0021
public vs. quilombola	1985-1990	Cerrado	1.1	0.050016	0.069696	8.00E-04	0.0046
public vs. quilombola	1985-1990	Cerrado	1.2	0.041716	0.077376	3.00E-04	0.0088
public vs. quilombola	1985-1990	Cerrado	1.3	0.035916	0.081566	1.00E-04	0.0153
public vs. quilombola	1985-1990	Cerrado	1.4	0.031636	0.086276	1.00E-04	0.0245
public vs. quilombola	1985-1990	Cerrado	1.5	0.025966	0.090696	0	0.0367
public vs. sustainable vs. use	1985-1990	Cerrado	1	0.017276	0.017276	0.0043	0.0043
public vs. sustainable vs. use	1985-1990	Cerrado	1.1	0.015876	0.019486	0.0018	0.0093
public vs. sustainable vs. use	1985-1990	Cerrado	1.2	0.014056	0.021066	8.00E-04	0.0175
public vs. sustainable vs. use	1985-1990	Cerrado	1.3	0.013086	0.022516	3.00E-04	0.0295
public vs. sustainable vs. use	1985-1990	Cerrado	1.4	0.011196	0.023646	1.00E-04	0.0458
public vs. sustainable vs. use	1985-1990	Cerrado	1.5	0.0096565	0.024626	1.00E-04	0.0667
private vs. indigenous	1985-1990	Mata Atlantica	1	0.012289	0.012289	0	0
private vs. indigenous	1985-1990	Mata Atlantica	1.1	0.010579	0.014229	0	2.00E-04
private vs. indigenous	1985-1990	Mata Atlantica	1.2	0.0089194	0.016149	0	8.00E-04
private vs. indigenous	1985-1990	Mata Atlantica	1.3	0.0075894	0.017729	0	0.0026
private vs. indigenous	1985-1990	Mata Atlantica	1.4	0.0065794	0.019469	0	0.0072
private vs. indigenous	1985-1990	Mata Atlantica	1.5	0.0056694	0.020919	0	0.0167
private vs. protected	1985-1990	Mata Atlantica	1	0.022951	0.022951	0	0
private vs. protected	1985-1990	Mata Atlantica	1.1	0.021461	0.024471	0	0
private vs. protected	1985-1990	Mata Atlantica	1.2	0.020011	0.025891	0	0
private vs. protected	1985-1990	Mata Atlantica	1.3	0.018821	0.027161	0	0
private vs. protected	1985-1990	Mata Atlantica	1.4	0.017621	0.028401	0	0
private vs. protected	1985-1990	Mata Atlantica	1.5	0.016611	0.029531	0	0
private vs. public	1985-1990	Mata Atlantica	1	0.059616	0.059616	0	0
private vs. public	1985-1990	Mata Atlantica	1.1	0.057226	0.062006	0	0
private vs. public	1985-1990	Mata Atlantica	1.2	0.055056	0.064156	0	0
private vs. public	1985-1990	Mata Atlantica	1.3	0.053076	0.066146	0	0
private vs. public	1985-1990	Mata Atlantica	1.4	0.051246	0.067976	0	0
private vs. public	1985-1990	Mata Atlantica	1.5	0.049546	0.069666	0	0
private vs. quilombola	1985-1990	Mata Atlantica	1	0.00095672	0.00095672	0.4381	0.4381
private vs. quilombola	1985-1990	Mata Atlantica	1.1	-0.0013033	0.0031667	0.2783	0.6088
private vs. quilombola	1985-1990	Mata Atlantica	1.2	-0.0036533	0.0056167	0.1627	0.7489
private vs. quilombola	1985-1990	Mata Atlantica	1.3	-0.0057233	0.0073967	0.0886	0.8497
private vs. quilombola	1985-1990	Mata Atlantica	1.4	-0.0072933	0.0093967	0.0455	0.9153
private vs. quilombola	1985-1990	Mata Atlantica	1.5	-0.0093333	0.011397	0.0223	0.9546
private vs. sustainable vs. use	1985-1990	Mata Atlantica	1	0.093232	0.093232	0	0
private vs. sustainable vs. use	1985-1990	Mata Atlantica	1.1	0.090452	0.095862	0	0
private vs. sustainable vs. use	1985-1990	Mata Atlantica	1.2	0.087922	0.098352	0	0
private vs. sustainable vs. use	1985-1990	Mata Atlantica	1.3	0.085722	0.10055	0	0
private vs. sustainable vs. use	1985-1990	Mata Atlantica	1.4	0.083562	0.10259	0	0
private vs. sustainable vs. use	1985-1990	Mata Atlantica	1.5	0.081552	0.1045	0	0
public vs. indigenous	1985-1990	Mata Atlantica	1	0.043395	0.043395	2.00E-04	2.00E-04
public vs. indigenous	1985-1990	Mata Atlantica	1.1	0.038865	0.046875	0	8.00E-04
public vs. indigenous	1985-1990	Mata Atlantica	1.2	0.034365	0.050755	0	0.0025
public vs. indigenous	1985-1990	Mata Atlantica	1.3	0.029815	0.053975	0	0.0066
public vs. indigenous	1985-1990	Mata Atlantica	1.4	0.026595	0.056305	0	0.0148
public vs. indigenous	1985-1990	Mata Atlantica	1.5	0.023925	0.058875	0	0.0288
public vs. private	1985-1990	Mata Atlantica	1	0.059541	0.059541	0	0
public vs. private	1985-1990	Mata Atlantica	1.1	0.057171	0.061931	0	0
public vs. private	1985-1990	Mata Atlantica	1.2	0.055021	0.064071	0	0
public vs. private	1985-1990	Mata Atlantica	1.3	0.053051	0.066061	0	0
public vs. private	1985-1990	Mata Atlantica	1.4	0.051231	0.067881	0	0
public vs. private	1985-1990	Mata Atlantica	1.5	0.049551	0.069571	0	0
public vs. protected	1985-1990	Mata Atlantica	1	0.14075	0.14075	0	0
public vs. protected	1985-1990	Mata Atlantica	1.1	0.13721	0.14416	0	0
public vs. protected	1985-1990	Mata Atlantica	1.2	0.13444	0.14722	0	0
public vs. protected	1985-1990	Mata Atlantica	1.3	0.13139	0.15014	0	0
public vs. protected	1985-1990	Mata Atlantica	1.4	0.12905	0.15302	0	0
public vs. protected	1985-1990	Mata Atlantica	1.5	0.12641	0.15537	0	0
public vs. quilombola	1985-1990	Mata Atlantica	1	0.012449	0.012449	0.0113	0.0113
public vs. quilombola	1985-1990	Mata Atlantica	1.1	0.010879	0.014839	0.0041	0.0269
public vs. quilombola	1985-1990	Mata Atlantica	1.2	0.0089688	0.016579	0.0015	0.0538
public vs. quilombola	1985-1990	Mata Atlantica	1.3	0.0071988	0.018089	5.00E-04	0.0938
public vs. quilombola	1985-1990	Mata Atlantica	1.4	0.0058988	0.019309	2.00E-04	0.1468
public vs. quilombola	1985-1990	Mata Atlantica	1.5	0.0044988	0.020759	1.00E-04	0.2111
public vs. sustainable vs. use	1985-1990	Mata Atlantica	1	0.32962	0.32962	0	0
public vs. sustainable vs. use	1985-1990	Mata Atlantica	1.1	0.3214	0.33747	0	0
public vs. sustainable vs. use	1985-1990	Mata Atlantica	1.2	0.31375	0.34505	0	0
public vs. sustainable vs. use	1985-1990	Mata Atlantica	1.3	0.30678	0.35163	0	0
public vs. sustainable vs. use	1985-1990	Mata Atlantica	1.4	0.3	0.3575	0	0
public vs. sustainable vs. use	1985-1990	Mata Atlantica	1.5	0.2935	0.36315	0	0
private vs. public	1985-1990	Pampa	1	0.047079	0.047079	0	0
private vs. public	1985-1990	Pampa	1.1	0.044459	0.049449	0	0
private vs. public	1985-1990	Pampa	1.2	0.041899	0.051639	0	0
private vs. public	1985-1990	Pampa	1.3	0.039759	0.053659	0	0
private vs. public	1985-1990	Pampa	1.4	0.037909	0.055559	0	0
private vs. public	1985-1990	Pampa	1.5	0.036189	0.057439	0	0
public vs. private	1985-1990	Pampa	1	0.046507	0.046507	0	0
public vs. private	1985-1990	Pampa	1.1	0.043877	0.048787	0	0
public vs. private	1985-1990	Pampa	1.2	0.041537	0.050887	0	0
public vs. private	1985-1990	Pampa	1.3	0.039347	0.052937	0	0
public vs. private	1985-1990	Pampa	1.4	0.037447	0.054927	0	0
public vs. private	1985-1990	Pampa	1.5	0.035867	0.056817	0	0
private vs. public	1985-1990	Pantanal	1	0.061783	0.061783	0	0
private vs. public	1985-1990	Pantanal	1.1	0.058213	0.065243	0	0
private vs. public	1985-1990	Pantanal	1.2	0.054883	0.068623	0	0
private vs. public	1985-1990	Pantanal	1.3	0.052023	0.071293	0	0
private vs. public	1985-1990	Pantanal	1.4	0.049303	0.074323	0	0
private vs. public	1985-1990	Pantanal	1.5	0.046873	0.076993	0	0
public vs. private	1985-1990	Pantanal	1	0.038657	0.038657	0	0
public vs. private	1985-1990	Pantanal	1.1	0.034717	0.041597	0	0
public vs. private	1985-1990	Pantanal	1.2	0.031907	0.044647	0	0
public vs. private	1985-1990	Pantanal	1.3	0.028687	0.047287	0	2.00E-04
public vs. private	1985-1990	Pantanal	1.4	0.025787	0.049877	0	7.00E-04
public vs. private	1985-1990	Pantanal	1.5	0.023457	0.052227	0	0.002
private vs. communal	1985-2018	Amazonia	1	0.065897	0.065897	0	0
private vs. communal	1985-2018	Amazonia	1.1	0.062627	0.069177	0	0
private vs. communal	1985-2018	Amazonia	1.2	0.059677	0.072177	0	0
private vs. communal	1985-2018	Amazonia	1.3	0.056857	0.074917	0	0
private vs. communal	1985-2018	Amazonia	1.4	0.054287	0.077397	0	0
private vs. communal	1985-2018	Amazonia	1.5	0.051957	0.079737	0	0
private vs. indigenous	1985-2018	Amazonia	1	0.079282	0.079282	0	0
private vs. indigenous	1985-2018	Amazonia	1.1	0.073722	0.085072	0	0
private vs. indigenous	1985-2018	Amazonia	1.2	0.068092	0.090282	0	0
private vs. indigenous	1985-2018	Amazonia	1.3	0.063802	0.094952	0	0
private vs. indigenous	1985-2018	Amazonia	1.4	0.058782	0.099452	0	0
private vs. indigenous	1985-2018	Amazonia	1.5	0.054632	0.10328	0	0
private vs. protected	1985-2018	Amazonia	1	0.084854	0.084854	0.0277	0.0277
private vs. protected	1985-2018	Amazonia	1.1	0.078594	0.097214	0.0152	0.0472
private vs. protected	1985-2018	Amazonia	1.2	0.070474	0.11565	0.0083	0.0731
private vs. protected	1985-2018	Amazonia	1.3	0.062614	0.13086	0.0045	0.1049
private vs. protected	1985-2018	Amazonia	1.4	0.058954	0.13913	0.0024	0.142
private vs. protected	1985-2018	Amazonia	1.5	0.054174	0.14596	0.0013	0.1833
private vs. public	1985-2018	Amazonia	1	0.027134	0.027134	0	0
private vs. public	1985-2018	Amazonia	1.1	0.023284	0.030974	0	0
private vs. public	1985-2018	Amazonia	1.2	0.019824	0.034474	0	0
private vs. public	1985-2018	Amazonia	1.3	0.016614	0.037714	0	0
private vs. public	1985-2018	Amazonia	1.4	0.013654	0.040734	0	0
private vs. public	1985-2018	Amazonia	1.5	0.010964	0.043584	0	0
private vs. quilombola	1985-2018	Amazonia	1	0.025247	0.025247	3.00E-04	3.00E-04
private vs. quilombola	1985-2018	Amazonia	1.1	0.021737	0.028337	1.00E-04	0.0014
private vs. quilombola	1985-2018	Amazonia	1.2	0.019007	0.031037	0	0.0046
private vs. quilombola	1985-2018	Amazonia	1.3	0.016267	0.033717	0	0.0122
private vs. quilombola	1985-2018	Amazonia	1.4	0.013987	0.035907	0	0.0273
private vs. quilombola	1985-2018	Amazonia	1.5	0.011687	0.038057	0	0.0525
private vs. sustainable vs. use	1985-2018	Amazonia	1	0.042422	0.042422	0.0017	0.0017
private vs. sustainable vs. use	1985-2018	Amazonia	1.1	0.037272	0.048782	4.00E-04	0.0055
private vs. sustainable vs. use	1985-2018	Amazonia	1.2	0.031642	0.055042	1.00E-04	0.0141
private vs. sustainable vs. use	1985-2018	Amazonia	1.3	0.026762	0.060872	0	0.0301
private vs. sustainable vs. use	1985-2018	Amazonia	1.4	0.022532	0.066272	0	0.0561
private vs. sustainable vs. use	1985-2018	Amazonia	1.5	0.018482	0.070472	0	0.0935
public vs. communal	1985-2018	Amazonia	1	0.078528	0.078528	0	0
public vs. communal	1985-2018	Amazonia	1.1	0.074008	0.082878	0	0
public vs. communal	1985-2018	Amazonia	1.2	0.069898	0.086838	0	0
public vs. communal	1985-2018	Amazonia	1.3	0.066058	0.090448	0	0
public vs. communal	1985-2018	Amazonia	1.4	0.062348	0.093718	0	0
public vs. communal	1985-2018	Amazonia	1.5	0.059138	0.096838	0	0
public vs. indigenous	1985-2018	Amazonia	1	0.16473	0.16473	0	0
public vs. indigenous	1985-2018	Amazonia	1.1	0.15308	0.17786	0	0
public vs. indigenous	1985-2018	Amazonia	1.2	0.1425	0.18744	0	0
public vs. indigenous	1985-2018	Amazonia	1.3	0.1335	0.19462	0	0
public vs. indigenous	1985-2018	Amazonia	1.4	0.12565	0.20095	0	0
public vs. indigenous	1985-2018	Amazonia	1.5	0.11684	0.20684	0	0
public vs. private	1985-2018	Amazonia	1	0.026799	0.026799	0	0
public vs. private	1985-2018	Amazonia	1.1	0.022929	0.030659	0	0
public vs. private	1985-2018	Amazonia	1.2	0.019439	0.034169	0	0
public vs. private	1985-2018	Amazonia	1.3	0.016269	0.037379	0	0
public vs. private	1985-2018	Amazonia	1.4	0.013349	0.040359	0	0
public vs. private	1985-2018	Amazonia	1.5	0.010659	0.043139	0	0
public vs. protected	1985-2018	Amazonia	1	0.035216	0.035216	0.0399	0.0399
public vs. protected	1985-2018	Amazonia	1.1	0.028406	0.041976	0.0197	0.0736
public vs. protected	1985-2018	Amazonia	1.2	0.022916	0.048016	0.0096	0.1198
public vs. protected	1985-2018	Amazonia	1.3	0.018036	0.054076	0.0045	0.1772
public vs. protected	1985-2018	Amazonia	1.4	0.012936	0.059496	0.0021	0.2431
public vs. protected	1985-2018	Amazonia	1.5	0.0091564	0.064916	0.001	0.3144
public vs. quilombola	1985-2018	Amazonia	1	0.087328	0.087328	0	0
public vs. quilombola	1985-2018	Amazonia	1.1	0.082838	0.092568	0	0
public vs. quilombola	1985-2018	Amazonia	1.2	0.078578	0.097348	0	0
public vs. quilombola	1985-2018	Amazonia	1.3	0.074718	0.10081	0	0
public vs. quilombola	1985-2018	Amazonia	1.4	0.070998	0.10476	0	0
public vs. quilombola	1985-2018	Amazonia	1.5	0.067378	0.10785	0	0
public vs. sustainable vs. use	1985-2018	Amazonia	1	0.06901	0.06901	4.00E-04	4.00E-04
public vs. sustainable vs. use	1985-2018	Amazonia	1.1	0.05735	0.08167	1.00E-04	0.0018
public vs. sustainable vs. use	1985-2018	Amazonia	1.2	0.04793	0.09341	0	0.0063
public vs. sustainable vs. use	1985-2018	Amazonia	1.3	0.03989	0.10612	0	0.0169
public vs. sustainable vs. use	1985-2018	Amazonia	1.4	0.03291	0.1149	0	0.0375
public vs. sustainable vs. use	1985-2018	Amazonia	1.5	0.02792	0.12293	0	0.0716
private vs. communal	1985-2018	Brazil	1	0.047903	0.047903	0	0
private vs. communal	1985-2018	Brazil	1.1	0.042593	0.053143	0	0
private vs. communal	1985-2018	Brazil	1.2	0.037903	0.057913	0	0
private vs. communal	1985-2018	Brazil	1.3	0.033463	0.062343	0	0
private vs. communal	1985-2018	Brazil	1.4	0.029273	0.066393	0	0
private vs. communal	1985-2018	Brazil	1.5	0.025513	0.070073	0	0
private vs. indigenous	1985-2018	Brazil	1	0.12622	0.12622	0	0
private vs. indigenous	1985-2018	Brazil	1.1	0.11925	0.13322	0	0
private vs. indigenous	1985-2018	Brazil	1.2	0.11275	0.13961	0	0
private vs. indigenous	1985-2018	Brazil	1.3	0.10649	0.14568	0	0
private vs. indigenous	1985-2018	Brazil	1.4	0.10092	0.15124	0	0
private vs. indigenous	1985-2018	Brazil	1.5	0.095671	0.15632	0	0
private vs. protected	1985-2018	Brazil	1	0.10535	0.10535	0	0
private vs. protected	1985-2018	Brazil	1.1	0.10073	0.10982	0	0
private vs. protected	1985-2018	Brazil	1.2	0.0965	0.11395	0	0
private vs. protected	1985-2018	Brazil	1.3	0.09264	0.11777	0	0
private vs. protected	1985-2018	Brazil	1.4	0.08919	0.1213	0	0
private vs. protected	1985-2018	Brazil	1.5	0.08587	0.12463	0	0
private vs. public	1985-2018	Brazil	1	0.041195	0.041195	0	0
private vs. public	1985-2018	Brazil	1.1	0.037825	0.044565	0	0
private vs. public	1985-2018	Brazil	1.2	0.034755	0.047605	0	0
private vs. public	1985-2018	Brazil	1.3	0.031935	0.050375	0	0
private vs. public	1985-2018	Brazil	1.4	0.029335	0.052915	0	0
private vs. public	1985-2018	Brazil	1.5	0.026935	0.055245	0	0
private vs. quilombola	1985-2018	Brazil	1	0.023381	0.023381	0	0
private vs. quilombola	1985-2018	Brazil	1.1	0.020651	0.026151	0	0
private vs. quilombola	1985-2018	Brazil	1.2	0.018131	0.028671	0	0
private vs. quilombola	1985-2018	Brazil	1.3	0.015761	0.030931	0	0
private vs. quilombola	1985-2018	Brazil	1.4	0.013771	0.032951	0	1.00E-04
private vs. quilombola	1985-2018	Brazil	1.5	0.011781	0.034901	0	8.00E-04
private vs. sustainable vs. use	1985-2018	Brazil	1	0.11921	0.11921	0	0
private vs. sustainable vs. use	1985-2018	Brazil	1.1	0.11343	0.12512	0	0
private vs. sustainable vs. use	1985-2018	Brazil	1.2	0.10787	0.1304	0	0
private vs. sustainable vs. use	1985-2018	Brazil	1.3	0.10296	0.13539	0	0
private vs. sustainable vs. use	1985-2018	Brazil	1.4	0.098412	0.13969	0	0
private vs. sustainable vs. use	1985-2018	Brazil	1.5	0.094102	0.14382	0	0
public vs. communal	1985-2018	Brazil	1	0.069686	0.069686	0	0
public vs. communal	1985-2018	Brazil	1.1	0.065556	0.073776	0	0
public vs. communal	1985-2018	Brazil	1.2	0.061866	0.077496	0	0
public vs. communal	1985-2018	Brazil	1.3	0.058206	0.080886	0	0
public vs. communal	1985-2018	Brazil	1.4	0.054916	0.083996	0	0
public vs. communal	1985-2018	Brazil	1.5	0.051856	0.086816	0	0
public vs. indigenous	1985-2018	Brazil	1	0.20186	0.20186	0	0
public vs. indigenous	1985-2018	Brazil	1.1	0.19016	0.21239	0	0
public vs. indigenous	1985-2018	Brazil	1.2	0.17967	0.22164	0	0
public vs. indigenous	1985-2018	Brazil	1.3	0.16946	0.22993	0	0
public vs. indigenous	1985-2018	Brazil	1.4	0.15965	0.23751	0	0
public vs. indigenous	1985-2018	Brazil	1.5	0.15112	0.24454	0	0
public vs. private	1985-2018	Brazil	1	0.041308	0.041308	0	0
public vs. private	1985-2018	Brazil	1.1	0.037938	0.044658	0	0
public vs. private	1985-2018	Brazil	1.2	0.034848	0.047698	0	0
public vs. private	1985-2018	Brazil	1.3	0.032018	0.050458	0	0
public vs. private	1985-2018	Brazil	1.4	0.029408	0.052988	0	0
public vs. private	1985-2018	Brazil	1.5	0.026988	0.055308	0	0
public vs. protected	1985-2018	Brazil	1	0.30513	0.30513	0	0
public vs. protected	1985-2018	Brazil	1.1	0.2958	0.31452	0	0
public vs. protected	1985-2018	Brazil	1.2	0.28742	0.32318	0	0
public vs. protected	1985-2018	Brazil	1.3	0.27926	0.33081	0	0
public vs. protected	1985-2018	Brazil	1.4	0.27176	0.33778	0	0
public vs. protected	1985-2018	Brazil	1.5	0.26513	0.34378	0	0
public vs. quilombola	1985-2018	Brazil	1	0.045201	0.045201	0	0
public vs. quilombola	1985-2018	Brazil	1.1	0.041611	0.048851	0	0
public vs. quilombola	1985-2018	Brazil	1.2	0.038151	0.052121	0	0
public vs. quilombola	1985-2018	Brazil	1.3	0.035171	0.055151	0	0
public vs. quilombola	1985-2018	Brazil	1.4	0.032341	0.057841	0	0
public vs. quilombola	1985-2018	Brazil	1.5	0.029731	0.060361	0	0
public vs. sustainable vs. use	1985-2018	Brazil	1	0.18773	0.18773	0	0
public vs. sustainable vs. use	1985-2018	Brazil	1.1	0.17776	0.19772	0	0
public vs. sustainable vs. use	1985-2018	Brazil	1.2	0.16862	0.20643	0	0
public vs. sustainable vs. use	1985-2018	Brazil	1.3	0.16008	0.21415	0	0
public vs. sustainable vs. use	1985-2018	Brazil	1.4	0.15159	0.22044	0	0
public vs. sustainable vs. use	1985-2018	Brazil	1.5	0.14313	0.2264	0	0
private vs. indigenous	1985-2018	Caatinga	1	-0.002407	-0.002407	0.7339	0.7339
private vs. indigenous	1985-2018	Caatinga	1.1	-0.003127	-0.001577	0.6587	0.8001
private vs. indigenous	1985-2018	Caatinga	1.2	-0.004097	-0.00082705	0.5842	0.8512
private vs. indigenous	1985-2018	Caatinga	1.3	-0.004597	-0.00038705	0.513	0.8902
private vs. indigenous	1985-2018	Caatinga	1.4	-0.005477	0.00040295	0.4467	0.9194
private vs. indigenous	1985-2018	Caatinga	1.5	-0.005987	0.00070295	0.3862	0.9411
private vs. public	1985-2018	Caatinga	1	0.00071491	0.00071491	0	0
private vs. public	1985-2018	Caatinga	1.1	0.00038491	0.0010349	0	1.00E-04
private vs. public	1985-2018	Caatinga	1.2	0.00010491	0.0013249	0	0.1662
private vs. public	1985-2018	Caatinga	1.3	-0.00016509	0.0015849	0	0.9293
private vs. public	1985-2018	Caatinga	1.4	-0.00040509	0.0018349	0	0.9999
private vs. public	1985-2018	Caatinga	1.5	-0.00063509	0.0020649	0	1
private vs. quilombola	1985-2018	Caatinga	1	0.0088188	0.0088188	0.0145	0.0145
private vs. quilombola	1985-2018	Caatinga	1.1	0.0076988	0.010069	0.006	0.0314
private vs. quilombola	1985-2018	Caatinga	1.2	0.0067588	0.011469	0.0024	0.0584
private vs. quilombola	1985-2018	Caatinga	1.3	0.0058288	0.012849	0.001	0.0964
private vs. quilombola	1985-2018	Caatinga	1.4	0.0048588	0.013849	4.00E-04	0.1451
private vs. quilombola	1985-2018	Caatinga	1.5	0.0040288	0.014969	1.00E-04	0.2028
public vs. indigenous	1985-2018	Caatinga	1	1.05E-05	1.05E-05	0.4806	0.4806
public vs. indigenous	1985-2018	Caatinga	1.1	-8.95E-05	0.00010055	0.4034	0.5584
public vs. indigenous	1985-2018	Caatinga	1.2	-0.00014945	0.00016055	0.3359	0.6278
public vs. indigenous	1985-2018	Caatinga	1.3	-0.00019945	0.00020055	0.2778	0.6884
public vs. indigenous	1985-2018	Caatinga	1.4	-0.00024945	0.00024055	0.2286	0.7405
public vs. indigenous	1985-2018	Caatinga	1.5	-0.00027945	0.00032055	0.1873	0.7848
public vs. private	1985-2018	Caatinga	1	0.00072035	0.00072035	0	0
public vs. private	1985-2018	Caatinga	1.1	0.00039035	0.0010304	0	1.00E-04
public vs. private	1985-2018	Caatinga	1.2	0.00010035	0.0013204	0	0.1653
public vs. private	1985-2018	Caatinga	1.3	-0.00015965	0.0015904	0	0.9288
public vs. private	1985-2018	Caatinga	1.4	-0.00039965	0.0018304	0	0.9999
public vs. private	1985-2018	Caatinga	1.5	-0.00062965	0.0020604	0	1
public vs. protected	1985-2018	Caatinga	1	0.04221	0.04221	0.0793	0.0793
public vs. protected	1985-2018	Caatinga	1.1	0.03613	0.04923	0.0522	0.1153
public vs. protected	1985-2018	Caatinga	1.2	0.02885	0.05376	0.0342	0.1566
public vs. protected	1985-2018	Caatinga	1.3	0.02434	0.06215	0.0223	0.2018
public vs. protected	1985-2018	Caatinga	1.4	0.01975	0.06891	0.0145	0.2495
public vs. protected	1985-2018	Caatinga	1.5	0.01406	0.0712	0.0094	0.2985
public vs. quilombola	1985-2018	Caatinga	1	0.018289	0.018289	0.0646	0.0646
public vs. quilombola	1985-2018	Caatinga	1.1	0.015619	0.020689	0.0352	0.1097
public vs. quilombola	1985-2018	Caatinga	1.2	0.012139	0.021939	0.0188	0.1668
public vs. quilombola	1985-2018	Caatinga	1.3	0.0087992	0.023439	0.0099	0.2332
public vs. quilombola	1985-2018	Caatinga	1.4	0.0066692	0.024399	0.0051	0.3055
public vs. quilombola	1985-2018	Caatinga	1.5	0.0043592	0.025899	0.0026	0.3803
public vs. sustainable vs. use	1985-2018	Caatinga	1	0.48009	0.48009	0	0
public vs. sustainable vs. use	1985-2018	Caatinga	1.1	0.46964	0.48821	0	0
public vs. sustainable vs. use	1985-2018	Caatinga	1.2	0.46179	0.4998	0	0
public vs. sustainable vs. use	1985-2018	Caatinga	1.3	0.453	0.5074	0	0
public vs. sustainable vs. use	1985-2018	Caatinga	1.4	0.44433	0.51329	0	0
public vs. sustainable vs. use	1985-2018	Caatinga	1.5	0.44012	0.52152	0	0
private vs. indigenous	1985-2018	Cerrado	1	0.19431	0.19431	0	0
private vs. indigenous	1985-2018	Cerrado	1.1	0.18549	0.20471	0	0
private vs. indigenous	1985-2018	Cerrado	1.2	0.17886	0.21244	0	0
private vs. indigenous	1985-2018	Cerrado	1.3	0.1726	0.2158	0	0
private vs. indigenous	1985-2018	Cerrado	1.4	0.1659	0.22408	0	0
private vs. indigenous	1985-2018	Cerrado	1.5	0.15818	0.22895	0	0
private vs. protected	1985-2018	Cerrado	1	0.17156	0.17156	0	0
private vs. protected	1985-2018	Cerrado	1.1	0.16383	0.1784	0	0
private vs. protected	1985-2018	Cerrado	1.2	0.15825	0.184	0	0
private vs. protected	1985-2018	Cerrado	1.3	0.15309	0.18852	0	0
private vs. protected	1985-2018	Cerrado	1.4	0.14836	0.19275	0	0
private vs. protected	1985-2018	Cerrado	1.5	0.14507	0.19698	0	0
private vs. public	1985-2018	Cerrado	1	0.0076622	0.0076622	0	0
private vs. public	1985-2018	Cerrado	1.1	0.0071322	0.0082122	0	0
private vs. public	1985-2018	Cerrado	1.2	0.0066422	0.0087022	0	0
private vs. public	1985-2018	Cerrado	1.3	0.0062022	0.0091522	0	0
private vs. public	1985-2018	Cerrado	1.4	0.0057922	0.0095822	0	0
private vs. public	1985-2018	Cerrado	1.5	0.0054022	0.0099722	0	0
private vs. quilombola	1985-2018	Cerrado	1	0.0024752	0.0024752	0.2271	0.2271
private vs. quilombola	1985-2018	Cerrado	1.1	0.0015552	0.0033952	0.1513	0.32
private vs. quilombola	1985-2018	Cerrado	1.2	0.0007152	0.0039652	0.0984	0.4159
private vs. quilombola	1985-2018	Cerrado	1.3	-0.0001648	0.0048752	0.0628	0.5088
private vs. quilombola	1985-2018	Cerrado	1.4	-0.0009048	0.0058052	0.0394	0.5945
private vs. quilombola	1985-2018	Cerrado	1.5	-0.0014948	0.0066452	0.0245	0.6706
private vs. sustainable vs. use	1985-2018	Cerrado	1	0.063107	0.063107	2.00E-04	2.00E-04
private vs. sustainable vs. use	1985-2018	Cerrado	1.1	0.058347	0.068777	0	6.00E-04
private vs. sustainable vs. use	1985-2018	Cerrado	1.2	0.053837	0.076227	0	0.0017
private vs. sustainable vs. use	1985-2018	Cerrado	1.3	0.046937	0.083027	0	0.0043
private vs. sustainable vs. use	1985-2018	Cerrado	1.4	0.042247	0.088387	0	0.0091
private vs. sustainable vs. use	1985-2018	Cerrado	1.5	0.038087	0.099067	0	0.0171
public vs. indigenous	1985-2018	Cerrado	1	0.082686	0.082686	9.00E-04	9.00E-04
public vs. indigenous	1985-2018	Cerrado	1.1	0.075686	0.089056	3.00E-04	0.002
public vs. indigenous	1985-2018	Cerrado	1.2	0.070566	0.093436	1.00E-04	0.0041
public vs. indigenous	1985-2018	Cerrado	1.3	0.065466	0.097956	1.00E-04	0.0075
public vs. indigenous	1985-2018	Cerrado	1.4	0.062176	0.10237	0	0.0124
public vs. indigenous	1985-2018	Cerrado	1.5	0.058106	0.10407	0	0.0192
public vs. private	1985-2018	Cerrado	1	0.0076745	0.0076745	0	0
public vs. private	1985-2018	Cerrado	1.1	0.0071345	0.0082245	0	0
public vs. private	1985-2018	Cerrado	1.2	0.0066445	0.0087245	0	0
public vs. private	1985-2018	Cerrado	1.3	0.0061945	0.0091945	0	0
public vs. private	1985-2018	Cerrado	1.4	0.0057845	0.0096145	0	0
public vs. private	1985-2018	Cerrado	1.5	0.0054045	0.010025	0	0
public vs. protected	1985-2018	Cerrado	1	0.28504	0.28504	0	0
public vs. protected	1985-2018	Cerrado	1.1	0.28054	0.28945	0	0
public vs. protected	1985-2018	Cerrado	1.2	0.27622	0.29252	0	0
public vs. protected	1985-2018	Cerrado	1.3	0.27312	0.29633	0	0
public vs. protected	1985-2018	Cerrado	1.4	0.26907	0.29959	0	0
public vs. protected	1985-2018	Cerrado	1.5	0.26675	0.30219	0	0
public vs. quilombola	1985-2018	Cerrado	1	-0.001522	-0.001522	0.9767	0.9767
public vs. quilombola	1985-2018	Cerrado	1.1	-0.001952	-0.001282	0.9578	0.988
public vs. quilombola	1985-2018	Cerrado	1.2	-0.002282	-0.001022	0.9316	0.9939
public vs. quilombola	1985-2018	Cerrado	1.3	-0.002612	-0.00085203	0.8984	0.9969
public vs. quilombola	1985-2018	Cerrado	1.4	-0.002932	-0.00070203	0.8587	0.9985
public vs. quilombola	1985-2018	Cerrado	1.5	-0.003112	-0.00057203	0.8136	0.9992
public vs. sustainable vs. use	1985-2018	Cerrado	1	0.099683	0.099683	0	0
public vs. sustainable vs. use	1985-2018	Cerrado	1.1	0.096743	0.10413	0	0
public vs. sustainable vs. use	1985-2018	Cerrado	1.2	0.092913	0.10664	0	0
public vs. sustainable vs. use	1985-2018	Cerrado	1.3	0.089943	0.10927	0	0
public vs. sustainable vs. use	1985-2018	Cerrado	1.4	0.088303	0.11073	0	0
public vs. sustainable vs. use	1985-2018	Cerrado	1.5	0.085483	0.11264	0	0
private vs. indigenous	1985-2018	Mata Atlantica	1	0.01131	0.01131	4.00E-04	4.00E-04
private vs. indigenous	1985-2018	Mata Atlantica	1.1	0.0097498	0.01319	1.00E-04	0.0017
private vs. indigenous	1985-2018	Mata Atlantica	1.2	0.0082598	0.01506	0	0.0061
private vs. indigenous	1985-2018	Mata Atlantica	1.3	0.0070298	0.01636	0	0.0167
private vs. indigenous	1985-2018	Mata Atlantica	1.4	0.0057198	0.01796	0	0.0377
private vs. indigenous	1985-2018	Mata Atlantica	1.5	0.0047498	0.01915	0	0.0729
private vs. protected	1985-2018	Mata Atlantica	1	0.04889	0.04889	0	0
private vs. protected	1985-2018	Mata Atlantica	1.1	0.04662	0.05115	0	0
private vs. protected	1985-2018	Mata Atlantica	1.2	0.04455	0.05318	0	0
private vs. protected	1985-2018	Mata Atlantica	1.3	0.04278	0.05503	0	0
private vs. protected	1985-2018	Mata Atlantica	1.4	0.04107	0.05675	0	0
private vs. protected	1985-2018	Mata Atlantica	1.5	0.03939	0.0584	0	0
private vs. public	1985-2018	Mata Atlantica	1	0.15053	0.15053	0	0
private vs. public	1985-2018	Mata Atlantica	1.1	0.14712	0.15388	0	0
private vs. public	1985-2018	Mata Atlantica	1.2	0.144	0.15687	0	0
private vs. public	1985-2018	Mata Atlantica	1.3	0.14105	0.15958	0	0
private vs. public	1985-2018	Mata Atlantica	1.4	0.13825	0.16208	0	0
private vs. public	1985-2018	Mata Atlantica	1.5	0.13564	0.16438	0	0
private vs. quilombola	1985-2018	Mata Atlantica	1	0.0034422	0.0034422	0.2093	0.2093
private vs. quilombola	1985-2018	Mata Atlantica	1.1	0.0016222	0.0051122	0.1072	0.3529
private vs. quilombola	1985-2018	Mata Atlantica	1.2	-0.00012779	0.0069922	0.0506	0.5061
private vs. quilombola	1985-2018	Mata Atlantica	1.3	-0.0016678	0.0085422	0.0223	0.6467
private vs. quilombola	1985-2018	Mata Atlantica	1.4	-0.0030078	0.010042	0.0093	0.7616
private vs. quilombola	1985-2018	Mata Atlantica	1.5	-0.0043578	0.011502	0.0037	0.8472
private vs. sustainable vs. use	1985-2018	Mata Atlantica	1	0.12561	0.12561	0	0
private vs. sustainable vs. use	1985-2018	Mata Atlantica	1.1	0.12293	0.12829	0	0
private vs. sustainable vs. use	1985-2018	Mata Atlantica	1.2	0.12053	0.13082	0	0
private vs. sustainable vs. use	1985-2018	Mata Atlantica	1.3	0.11828	0.1331	0	0
private vs. sustainable vs. use	1985-2018	Mata Atlantica	1.4	0.11621	0.13526	0	0
private vs. sustainable vs. use	1985-2018	Mata Atlantica	1.5	0.11444	0.13734	0	0
public vs. indigenous	1985-2018	Mata Atlantica	1	0.12341	0.12341	0	0
public vs. indigenous	1985-2018	Mata Atlantica	1.1	0.11312	0.13197	0	0
public vs. indigenous	1985-2018	Mata Atlantica	1.2	0.10406	0.14187	0	2.00E-04
public vs. indigenous	1985-2018	Mata Atlantica	1.3	0.094416	0.15066	0	6.00E-04
public vs. indigenous	1985-2018	Mata Atlantica	1.4	0.087076	0.1589	0	0.0017
public vs. indigenous	1985-2018	Mata Atlantica	1.5	0.078786	0.16706	0	0.004
public vs. private	1985-2018	Mata Atlantica	1	0.15023	0.15023	0	0
public vs. private	1985-2018	Mata Atlantica	1.1	0.14688	0.15351	0	0
public vs. private	1985-2018	Mata Atlantica	1.2	0.14378	0.15645	0	0
public vs. private	1985-2018	Mata Atlantica	1.3	0.1409	0.15916	0	0
public vs. private	1985-2018	Mata Atlantica	1.4	0.1382	0.16162	0	0
public vs. private	1985-2018	Mata Atlantica	1.5	0.13565	0.16391	0	0
public vs. protected	1985-2018	Mata Atlantica	1	0.34616	0.34616	0	0
public vs. protected	1985-2018	Mata Atlantica	1.1	0.33804	0.35432	0	0
public vs. protected	1985-2018	Mata Atlantica	1.2	0.33015	0.36177	0	0
public vs. protected	1985-2018	Mata Atlantica	1.3	0.3237	0.36828	0	0
public vs. protected	1985-2018	Mata Atlantica	1.4	0.31731	0.3743	0	0
public vs. protected	1985-2018	Mata Atlantica	1.5	0.31178	0.37982	0	0
public vs. quilombola	1985-2018	Mata Atlantica	1	0.033404	0.033404	0.004	0.004
public vs. quilombola	1985-2018	Mata Atlantica	1.1	0.029974	0.037034	0.0013	0.0105
public vs. quilombola	1985-2018	Mata Atlantica	1.2	0.025784	0.040554	4.00E-04	0.023
public vs. quilombola	1985-2018	Mata Atlantica	1.3	0.022624	0.042784	1.00E-04	0.0434
public vs. quilombola	1985-2018	Mata Atlantica	1.4	0.019104	0.046364	0	0.0731
public vs. quilombola	1985-2018	Mata Atlantica	1.5	0.016034	0.048764	0	0.1126
public vs. sustainable vs. use	1985-2018	Mata Atlantica	1	0.52602	0.52602	0	0
public vs. sustainable vs. use	1985-2018	Mata Atlantica	1.1	0.51514	0.53757	0	0
public vs. sustainable vs. use	1985-2018	Mata Atlantica	1.2	0.50516	0.54864	0	0
public vs. sustainable vs. use	1985-2018	Mata Atlantica	1.3	0.49514	0.55845	0	0
public vs. sustainable vs. use	1985-2018	Mata Atlantica	1.4	0.48659	0.56705	0	0
public vs. sustainable vs. use	1985-2018	Mata Atlantica	1.5	0.47865	0.57496	0	0
private vs. public	1985-2018	Pampa	1	0.06124	0.06124	0	0
private vs. public	1985-2018	Pampa	1.1	0.05812	0.06457	0	0
private vs. public	1985-2018	Pampa	1.2	0.0552	0.0675	0	0
private vs. public	1985-2018	Pampa	1.3	0.05235	0.07012	0	0
private vs. public	1985-2018	Pampa	1.4	0.04999	0.07223	0	0
private vs. public	1985-2018	Pampa	1.5	0.04772	0.07434	0	0
public vs. private	1985-2018	Pampa	1	0.06038	0.06038	0	0
public vs. private	1985-2018	Pampa	1.1	0.05731	0.06384	0	0
public vs. private	1985-2018	Pampa	1.2	0.05466	0.06681	0	0
public vs. private	1985-2018	Pampa	1.3	0.0521	0.06939	0	0
public vs. private	1985-2018	Pampa	1.4	0.04947	0.07163	0	0
public vs. private	1985-2018	Pampa	1.5	0.04705	0.07388	0	0
private vs. public	1985-2018	Pantanal	1	0.021642	0.021642	0	0
private vs. public	1985-2018	Pantanal	1.1	0.019592	0.023462	0	0
private vs. public	1985-2018	Pantanal	1.2	0.017502	0.025322	0	2.00E-04
private vs. public	1985-2018	Pantanal	1.3	0.015662	0.026912	0	6.00E-04
private vs. public	1985-2018	Pantanal	1.4	0.014132	0.028342	0	0.002
private vs. public	1985-2018	Pantanal	1.5	0.012602	0.029592	0	0.0054
public vs. private	1985-2018	Pantanal	1	0.018034	0.018034	1.00E-04	1.00E-04
public vs. private	1985-2018	Pantanal	1.1	0.015754	0.020294	0	5.00E-04
public vs. private	1985-2018	Pantanal	1.2	0.013584	0.022434	0	0.0021
public vs. private	1985-2018	Pantanal	1.3	0.011574	0.024384	0	0.0065
public vs. private	1985-2018	Pantanal	1.4	0.0099938	0.026164	0	0.0164
public vs. private	1985-2018	Pantanal	1.5	0.0085438	0.027874	0	0.0351
private vs. communal	1991-1995	Amazonia	1	0.019086	0.019086	0	0
private vs. communal	1991-1995	Amazonia	1.1	0.016866	0.021416	0	0
private vs. communal	1991-1995	Amazonia	1.2	0.014886	0.023566	0	0
private vs. communal	1991-1995	Amazonia	1.3	0.013106	0.025606	0	0
private vs. communal	1991-1995	Amazonia	1.4	0.011496	0.027496	0	0
private vs. communal	1991-1995	Amazonia	1.5	0.010066	0.029356	0	0
private vs. indigenous	1991-1995	Amazonia	1	0.03828	0.03828	0	0
private vs. indigenous	1991-1995	Amazonia	1.1	0.03431	0.04174	0	0
private vs. indigenous	1991-1995	Amazonia	1.2	0.03125	0.04483	0	0
private vs. indigenous	1991-1995	Amazonia	1.3	0.02877	0.04766	0	0
private vs. indigenous	1991-1995	Amazonia	1.4	0.02645	0.05018	0	0
private vs. indigenous	1991-1995	Amazonia	1.5	0.02423	0.05259	0	0
private vs. protected	1991-1995	Amazonia	1	0.00067195	0.00067195	0.023	0.023
private vs. protected	1991-1995	Amazonia	1.1	0.00059195	0.00074195	0.0123	0.0402
private vs. protected	1991-1995	Amazonia	1.2	0.00050195	0.00085195	0.0065	0.0635
private vs. protected	1991-1995	Amazonia	1.3	0.00042195	0.00098195	0.0035	0.0927
private vs. protected	1991-1995	Amazonia	1.4	0.00038195	0.001092	0.0018	0.1273
private vs. protected	1991-1995	Amazonia	1.5	0.00033195	0.001192	0.001	0.1664
private vs. public	1991-1995	Amazonia	1	0.0012019	0.0012019	0	0
private vs. public	1991-1995	Amazonia	1.1	0.00090192	0.0014619	0	0
private vs. public	1991-1995	Amazonia	1.2	0.00065192	0.0017119	0	0
private vs. public	1991-1995	Amazonia	1.3	0.00042192	0.0019319	0	0
private vs. public	1991-1995	Amazonia	1.4	0.00021192	0.0021419	0	0.0199
private vs. public	1991-1995	Amazonia	1.5	1.19E-05	0.0023419	0	0.4215
private vs. quilombola	1991-1995	Amazonia	1	-0.00018106	-0.00018106	0.5303	0.5303
private vs. quilombola	1991-1995	Amazonia	1.1	-0.0010111	0.00066894	0.358	0.697
private vs. quilombola	1991-1995	Amazonia	1.2	-0.0015711	0.0013989	0.2218	0.8208
private vs. quilombola	1991-1995	Amazonia	1.3	-0.0021411	0.0020589	0.1277	0.9015
private vs. quilombola	1991-1995	Amazonia	1.4	-0.0026811	0.0026289	0.0691	0.9491
private vs. quilombola	1991-1995	Amazonia	1.5	-0.0031711	0.0031189	0.0355	0.975
private vs. sustainable vs. use	1991-1995	Amazonia	1	0.048291	0.048291	0	0
private vs. sustainable vs. use	1991-1995	Amazonia	1.1	0.044091	0.053241	0	0
private vs. sustainable vs. use	1991-1995	Amazonia	1.2	0.041771	0.056991	0	0
private vs. sustainable vs. use	1991-1995	Amazonia	1.3	0.038481	0.060281	0	0
private vs. sustainable vs. use	1991-1995	Amazonia	1.4	0.035901	0.064211	0	0
private vs. sustainable vs. use	1991-1995	Amazonia	1.5	0.033621	0.067251	0	0
public vs. communal	1991-1995	Amazonia	1	0.026322	0.026322	0	0
public vs. communal	1991-1995	Amazonia	1.1	0.023052	0.029572	0	0
public vs. communal	1991-1995	Amazonia	1.2	0.020162	0.032642	0	0
public vs. communal	1991-1995	Amazonia	1.3	0.017562	0.035382	0	0
public vs. communal	1991-1995	Amazonia	1.4	0.015232	0.037952	0	0
public vs. communal	1991-1995	Amazonia	1.5	0.013062	0.040292	0	0
public vs. indigenous	1991-1995	Amazonia	1	0.0088574	0.0088574	0	0
public vs. indigenous	1991-1995	Amazonia	1.1	0.0074774	0.010487	0	0
public vs. indigenous	1991-1995	Amazonia	1.2	0.0062074	0.011917	0	0
public vs. indigenous	1991-1995	Amazonia	1.3	0.0050274	0.013157	0	1.00E-04
public vs. indigenous	1991-1995	Amazonia	1.4	0.0040974	0.014257	0	5.00E-04
public vs. indigenous	1991-1995	Amazonia	1.5	0.0032774	0.015527	0	0.0019
public vs. private	1991-1995	Amazonia	1	0.0012068	0.0012068	0	0
public vs. private	1991-1995	Amazonia	1.1	0.00090677	0.0014668	0	0
public vs. private	1991-1995	Amazonia	1.2	0.00065677	0.0017168	0	0
public vs. private	1991-1995	Amazonia	1.3	0.00042677	0.0019468	0	0
public vs. private	1991-1995	Amazonia	1.4	0.00020677	0.0021568	0	0.0216
public vs. private	1991-1995	Amazonia	1.5	1.68E-05	0.0023568	0	0.4351
public vs. protected	1991-1995	Amazonia	1	0.0024628	0.0024628	0.1642	0.1642
public vs. protected	1991-1995	Amazonia	1.1	0.0017028	0.0034528	0.0997	0.2503
public vs. protected	1991-1995	Amazonia	1.2	0.0008928	0.0045728	0.0588	0.3454
public vs. protected	1991-1995	Amazonia	1.3	0.0003828	0.0049828	0.0339	0.4425
public vs. protected	1991-1995	Amazonia	1.4	-0.0004172	0.0056528	0.0191	0.5357
public vs. protected	1991-1995	Amazonia	1.5	-0.0009172	0.0061128	0.0107	0.6208
public vs. quilombola	1991-1995	Amazonia	1	0.050548	0.050548	0	0
public vs. quilombola	1991-1995	Amazonia	1.1	0.047718	0.053818	0	0
public vs. quilombola	1991-1995	Amazonia	1.2	0.045108	0.057158	0	0
public vs. quilombola	1991-1995	Amazonia	1.3	0.042528	0.060308	0	0
public vs. quilombola	1991-1995	Amazonia	1.4	0.039718	0.063438	0	0
public vs. quilombola	1991-1995	Amazonia	1.5	0.037228	0.065858	0	1.00E-04
public vs. sustainable vs. use	1991-1995	Amazonia	1	0.0061528	0.0061528	0.011	0.011
public vs. sustainable vs. use	1991-1995	Amazonia	1.1	0.0047028	0.0079428	0.003	0.0334
public vs. sustainable vs. use	1991-1995	Amazonia	1.2	0.0034728	0.0098828	7.00E-04	0.0778
public vs. sustainable vs. use	1991-1995	Amazonia	1.3	0.0026228	0.011493	2.00E-04	0.1485
public vs. sustainable vs. use	1991-1995	Amazonia	1.4	0.0016228	0.012893	0	0.2435
public vs. sustainable vs. use	1991-1995	Amazonia	1.5	0.00091277	0.014383	0	0.355
private vs. indigenous	1991-1995	Brazil	1	0.047515	0.047515	0	0
private vs. indigenous	1991-1995	Brazil	1.1	0.044175	0.050985	0	0
private vs. indigenous	1991-1995	Brazil	1.2	0.040985	0.054215	0	0
private vs. indigenous	1991-1995	Brazil	1.3	0.038025	0.057115	0	0
private vs. indigenous	1991-1995	Brazil	1.4	0.035245	0.059715	0	0
private vs. indigenous	1991-1995	Brazil	1.5	0.032715	0.062225	0	0
private vs. protected	1991-1995	Brazil	1	0.011624	0.011624	0	0
private vs. protected	1991-1995	Brazil	1.1	0.010334	0.012954	0	0
private vs. protected	1991-1995	Brazil	1.2	0.009194	0.014154	0	0
private vs. protected	1991-1995	Brazil	1.3	0.008184	0.015324	0	0
private vs. protected	1991-1995	Brazil	1.4	0.007254	0.016374	0	0
private vs. protected	1991-1995	Brazil	1.5	0.006434	0.017364	0	0
private vs. public	1991-1995	Brazil	1	0.0012302	0.0012302	0	0
private vs. public	1991-1995	Brazil	1.1	0.00091022	0.0015502	0	0
private vs. public	1991-1995	Brazil	1.2	0.00062022	0.0018402	0	0
private vs. public	1991-1995	Brazil	1.3	0.00035022	0.0021102	0	0
private vs. public	1991-1995	Brazil	1.4	0.00011022	0.0023602	0	0.0299
private vs. public	1991-1995	Brazil	1.5	-0.00011978	0.0025802	0	0.975
private vs. quilombola	1991-1995	Brazil	1	-0.00051683	-0.00051683	0.9868	0.9868
private vs. quilombola	1991-1995	Brazil	1.1	-0.00071683	-0.00034683	0.9262	0.9986
private vs. quilombola	1991-1995	Brazil	1.2	-0.00087683	-0.00018683	0.7724	0.9999
private vs. quilombola	1991-1995	Brazil	1.3	-0.0010368	-2.68E-05	0.541	1
private vs. quilombola	1991-1995	Brazil	1.4	-0.0011768	0.00012317	0.311	1
private vs. quilombola	1991-1995	Brazil	1.5	-0.0013068	0.00026317	0.1472	1
private vs. sustainable vs. use	1991-1995	Brazil	1	0.021108	0.021108	0	0
private vs. sustainable vs. use	1991-1995	Brazil	1.1	0.018078	0.024288	0	0
private vs. sustainable vs. use	1991-1995	Brazil	1.2	0.015508	0.027118	0	0
private vs. sustainable vs. use	1991-1995	Brazil	1.3	0.013288	0.029958	0	0
private vs. sustainable vs. use	1991-1995	Brazil	1.4	0.011248	0.032618	0	0
private vs. sustainable vs. use	1991-1995	Brazil	1.5	0.0094483	0.035118	0	0
public vs. communal	1991-1995	Brazil	1	0.031714	0.031714	0	0
public vs. communal	1991-1995	Brazil	1.1	0.027904	0.035574	0	0
public vs. communal	1991-1995	Brazil	1.2	0.024534	0.039154	0	0
public vs. communal	1991-1995	Brazil	1.3	0.021514	0.042424	0	0
public vs. communal	1991-1995	Brazil	1.4	0.018884	0.045444	0	0
public vs. communal	1991-1995	Brazil	1.5	0.016334	0.048214	0	0
public vs. indigenous	1991-1995	Brazil	1	0.043688	0.043688	0	0
public vs. indigenous	1991-1995	Brazil	1.1	0.039748	0.047768	0	0
public vs. indigenous	1991-1995	Brazil	1.2	0.036148	0.051268	0	0
public vs. indigenous	1991-1995	Brazil	1.3	0.032798	0.054388	0	0
public vs. indigenous	1991-1995	Brazil	1.4	0.029948	0.057328	0	0
public vs. indigenous	1991-1995	Brazil	1.5	0.027528	0.059938	0	0
public vs. private	1991-1995	Brazil	1	0.0012392	0.0012392	0	0
public vs. private	1991-1995	Brazil	1.1	0.00091918	0.0015692	0	0
public vs. private	1991-1995	Brazil	1.2	0.00062918	0.0018492	0	0
public vs. private	1991-1995	Brazil	1.3	0.00036918	0.0021192	0	0
public vs. private	1991-1995	Brazil	1.4	0.00011918	0.0023692	0	0.0192
public vs. private	1991-1995	Brazil	1.5	-0.00011082	0.0025892	0	0.9616
public vs. protected	1991-1995	Brazil	1	0.084732	0.084732	0	0
public vs. protected	1991-1995	Brazil	1.1	0.080862	0.088622	0	0
public vs. protected	1991-1995	Brazil	1.2	0.077382	0.092432	0	0
public vs. protected	1991-1995	Brazil	1.3	0.074332	0.095922	0	0
public vs. protected	1991-1995	Brazil	1.4	0.071612	0.099122	0	0
public vs. protected	1991-1995	Brazil	1.5	0.068862	0.10225	0	0
public vs. quilombola	1991-1995	Brazil	1	0.013057	0.013057	0	0
public vs. quilombola	1991-1995	Brazil	1.1	0.011427	0.014657	0	0
public vs. quilombola	1991-1995	Brazil	1.2	0.0099172	0.016157	0	0
public vs. quilombola	1991-1995	Brazil	1.3	0.0086072	0.017557	0	1.00E-04
public vs. quilombola	1991-1995	Brazil	1.4	0.0073172	0.018807	0	8.00E-04
public vs. quilombola	1991-1995	Brazil	1.5	0.0060972	0.019997	0	0.004
public vs. sustainable vs. use	1991-1995	Brazil	1	0.02445	0.02445	0	0
public vs. sustainable vs. use	1991-1995	Brazil	1.1	0.02174	0.02721	0	0
public vs. sustainable vs. use	1991-1995	Brazil	1.2	0.01923	0.02979	0	0
public vs. sustainable vs. use	1991-1995	Brazil	1.3	0.01719	0.03197	0	0
public vs. sustainable vs. use	1991-1995	Brazil	1.4	0.01551	0.03411	0	0
public vs. sustainable vs. use	1991-1995	Brazil	1.5	0.014	0.03616	0	0
private vs. protected	1991-1995	Caatinga	1	0.0060352	0.0060352	0.0664	0.0664
private vs. protected	1991-1995	Caatinga	1.1	0.0051452	0.0064552	0.0419	0.1002
private vs. protected	1991-1995	Caatinga	1.2	0.0038752	0.0071452	0.0263	0.1401
private vs. protected	1991-1995	Caatinga	1.3	0.0033452	0.0077852	0.0164	0.1849
private vs. protected	1991-1995	Caatinga	1.4	0.0026552	0.0085152	0.0102	0.2329
private vs. protected	1991-1995	Caatinga	1.5	0.0018052	0.0089952	0.0063	0.2831
private vs. public	1991-1995	Caatinga	1	-2.53E-05	-2.53E-05	0.7137	0.7137
private vs. public	1991-1995	Caatinga	1.1	-5.53E-05	3.47E-05	0.0092	0.9998
private vs. public	1991-1995	Caatinga	1.2	-9.53E-05	7.47E-05	0	1
private vs. public	1991-1995	Caatinga	1.3	-0.00012528	0.00010472	0	1
private vs. public	1991-1995	Caatinga	1.4	-0.00016528	0.00013472	0	1
private vs. public	1991-1995	Caatinga	1.5	-0.00019528	0.00016472	0	1
private vs. quilombola	1991-1995	Caatinga	1	0.01945	0.01945	1.00E-04	1.00E-04
private vs. quilombola	1991-1995	Caatinga	1.1	0.01815	0.02084	0	2.00E-04
private vs. quilombola	1991-1995	Caatinga	1.2	0.01678	0.02207	0	6.00E-04
private vs. quilombola	1991-1995	Caatinga	1.3	0.0153	0.02314	0	0.0014
private vs. quilombola	1991-1995	Caatinga	1.4	0.01415	0.02405	0	0.0029
private vs. quilombola	1991-1995	Caatinga	1.5	0.01322	0.02502	0	0.0054
private vs. sustainable vs. use	1991-1995	Caatinga	1	0.02919	0.02919	0.0045	0.0045
private vs. sustainable vs. use	1991-1995	Caatinga	1.1	0.02526	0.03356	0.0018	0.0101
private vs. sustainable vs. use	1991-1995	Caatinga	1.2	0.02262	0.0394	7.00E-04	0.0194
private vs. sustainable vs. use	1991-1995	Caatinga	1.3	0.0195	0.04358	3.00E-04	0.0335
private vs. sustainable vs. use	1991-1995	Caatinga	1.4	0.01721	0.04755	1.00E-04	0.0528
private vs. sustainable vs. use	1991-1995	Caatinga	1.5	0.01444	0.05102	0	0.0776
public vs. indigenous	1991-1995	Caatinga	1	0.038773	0.038773	0.0065	0.0065
public vs. indigenous	1991-1995	Caatinga	1.1	0.036673	0.041633	0.0037	0.011
public vs. indigenous	1991-1995	Caatinga	1.2	0.032313	0.045283	0.0021	0.017
public vs. indigenous	1991-1995	Caatinga	1.3	0.031123	0.047533	0.0012	0.0247
public vs. indigenous	1991-1995	Caatinga	1.4	0.027273	0.051703	7.00E-04	0.034
public vs. indigenous	1991-1995	Caatinga	1.5	0.026463	0.053173	4.00E-04	0.0449
public vs. private	1991-1995	Caatinga	1	-2.77E-06	-2.77E-06	0.7094	0.7094
public vs. private	1991-1995	Caatinga	1.1	-5.28E-05	3.72E-05	0.0089	0.9997
public vs. private	1991-1995	Caatinga	1.2	-9.28E-05	7.72E-05	0	1
public vs. private	1991-1995	Caatinga	1.3	-0.00012277	0.00010723	0	1
public vs. private	1991-1995	Caatinga	1.4	-0.00016277	0.00013723	0	1
public vs. private	1991-1995	Caatinga	1.5	-0.00019277	0.00016723	0	1
public vs. protected	1991-1995	Caatinga	1	0.0066878	0.0066878	0.2193	0.2193
public vs. protected	1991-1995	Caatinga	1.1	0.0049778	0.0085078	0.1616	0.2867
public vs. protected	1991-1995	Caatinga	1.2	0.0030878	0.011598	0.1181	0.3553
public vs. protected	1991-1995	Caatinga	1.3	0.0015978	0.012958	0.0857	0.4227
public vs. protected	1991-1995	Caatinga	1.4	0.0003978	0.015398	0.0619	0.4872
public vs. protected	1991-1995	Caatinga	1.5	-0.0009622	0.016448	0.0445	0.5475
public vs. quilombola	1991-1995	Caatinga	1	-0.0019315	-0.0019315	0.9604	0.9604
public vs. quilombola	1991-1995	Caatinga	1.1	-0.0022715	-0.0015515	0.9288	0.9797
public vs. quilombola	1991-1995	Caatinga	1.2	-0.0026415	-0.0012515	0.8862	0.9898
public vs. quilombola	1991-1995	Caatinga	1.3	-0.0029415	-0.0010115	0.8338	0.9949
public vs. quilombola	1991-1995	Caatinga	1.4	-0.0032815	-0.00076154	0.7736	0.9975
public vs. quilombola	1991-1995	Caatinga	1.5	-0.0035415	-0.00055154	0.7082	0.9988
public vs. sustainable vs. use	1991-1995	Caatinga	1	0.12372	0.12372	0	0
public vs. sustainable vs. use	1991-1995	Caatinga	1.1	0.11654	0.12901	0	0
public vs. sustainable vs. use	1991-1995	Caatinga	1.2	0.11338	0.13333	0	1.00E-04
public vs. sustainable vs. use	1991-1995	Caatinga	1.3	0.10943	0.13651	0	1.00E-04
public vs. sustainable vs. use	1991-1995	Caatinga	1.4	0.10584	0.1416	0	3.00E-04
public vs. sustainable vs. use	1991-1995	Caatinga	1.5	0.10285	0.14757	0	5.00E-04
private vs. indigenous	1991-1995	Cerrado	1	-0.0030608	-0.0030608	0.7039	0.7039
private vs. indigenous	1991-1995	Cerrado	1.1	-0.0047308	-0.0013408	0.596	0.7967
private vs. indigenous	1991-1995	Cerrado	1.2	-0.0061008	0.00023919	0.4905	0.8643
private vs. indigenous	1991-1995	Cerrado	1.3	-0.0075908	0.0013792	0.3939	0.9115
private vs. indigenous	1991-1995	Cerrado	1.4	-0.0086908	0.0026992	0.3096	0.9434
private vs. indigenous	1991-1995	Cerrado	1.5	-0.0098608	0.0036492	0.239	0.9643
private vs. protected	1991-1995	Cerrado	1	0.0080781	0.0080781	0.0024	0.0024
private vs. protected	1991-1995	Cerrado	1.1	0.0072081	0.0092581	7.00E-04	0.0074
private vs. protected	1991-1995	Cerrado	1.2	0.0061181	0.010328	2.00E-04	0.0181
private vs. protected	1991-1995	Cerrado	1.3	0.0052281	0.011128	0	0.0373
private vs. protected	1991-1995	Cerrado	1.4	0.0044781	0.011938	0	0.0672
private vs. protected	1991-1995	Cerrado	1.5	0.0036081	0.012768	0	0.1089
private vs. public	1991-1995	Cerrado	1	0.0012279	0.0012279	0	0
private vs. public	1991-1995	Cerrado	1.1	0.0010979	0.0013679	0	0
private vs. public	1991-1995	Cerrado	1.2	0.00097792	0.0014879	0	0
private vs. public	1991-1995	Cerrado	1.3	0.00086792	0.0015979	0	0
private vs. public	1991-1995	Cerrado	1.4	0.00076792	0.0016979	0	0
private vs. public	1991-1995	Cerrado	1.5	0.00066792	0.0017879	0	0
private vs. quilombola	1991-1995	Cerrado	1	-0.0008144	-0.0008144	0.6469	0.6469
private vs. quilombola	1991-1995	Cerrado	1.1	-0.0015144	-0.0001744	0.5382	0.745
private vs. quilombola	1991-1995	Cerrado	1.2	-0.0023544	0.0005056	0.4362	0.8206
private vs. quilombola	1991-1995	Cerrado	1.3	-0.0030544	0.0012256	0.3458	0.8764
private vs. quilombola	1991-1995	Cerrado	1.4	-0.0035344	0.0016256	0.269	0.9163
private vs. quilombola	1991-1995	Cerrado	1.5	-0.0042744	0.0019156	0.2059	0.9441
private vs. sustainable vs. use	1991-1995	Cerrado	1	0.048215	0.048215	0	0
private vs. sustainable vs. use	1991-1995	Cerrado	1.1	0.044675	0.051045	0	0
private vs. sustainable vs. use	1991-1995	Cerrado	1.2	0.041835	0.053395	0	0
private vs. sustainable vs. use	1991-1995	Cerrado	1.3	0.038395	0.056385	0	0
private vs. sustainable vs. use	1991-1995	Cerrado	1.4	0.035405	0.058805	0	1.00E-04
private vs. sustainable vs. use	1991-1995	Cerrado	1.5	0.033205	0.061265	0	3.00E-04
public vs. indigenous	1991-1995	Cerrado	1	-0.0029624	-0.0029624	0.7179	0.7179
public vs. indigenous	1991-1995	Cerrado	1.1	-0.0045524	-0.0016224	0.6222	0.8005
public vs. indigenous	1991-1995	Cerrado	1.2	-0.0066224	-0.00026242	0.5278	0.8618
public vs. indigenous	1991-1995	Cerrado	1.3	-0.0079324	0.00084758	0.4395	0.9058
public vs. indigenous	1991-1995	Cerrado	1.4	-0.0087824	0.0019076	0.3601	0.9367
public vs. indigenous	1991-1995	Cerrado	1.5	-0.0097024	0.0025776	0.2911	0.9579
public vs. private	1991-1995	Cerrado	1	0.0012425	0.0012425	0	0
public vs. private	1991-1995	Cerrado	1.1	0.0011025	0.0013825	0	0
public vs. private	1991-1995	Cerrado	1.2	0.00098247	0.0015025	0	0
public vs. private	1991-1995	Cerrado	1.3	0.00087247	0.0016125	0	0
public vs. private	1991-1995	Cerrado	1.4	0.00077247	0.0017125	0	0
public vs. private	1991-1995	Cerrado	1.5	0.00068247	0.0018125	0	0
public vs. protected	1991-1995	Cerrado	1	0.027259	0.027259	0	0
public vs. protected	1991-1995	Cerrado	1.1	0.025879	0.028769	0	0
public vs. protected	1991-1995	Cerrado	1.2	0.024719	0.030579	0	0
public vs. protected	1991-1995	Cerrado	1.3	0.023179	0.031839	0	1.00E-04
public vs. protected	1991-1995	Cerrado	1.4	0.021769	0.032819	0	2.00E-04
public vs. protected	1991-1995	Cerrado	1.5	0.020429	0.033739	0	4.00E-04
public vs. quilombola	1991-1995	Cerrado	1	-5.53E-06	-5.53E-06	0.5026	0.5026
public vs. quilombola	1991-1995	Cerrado	1.1	-0.00068553	0.00064447	0.3976	0.6074
public vs. quilombola	1991-1995	Cerrado	1.2	-0.0014755	0.0013545	0.3076	0.697
public vs. quilombola	1991-1995	Cerrado	1.3	-0.0023055	0.0020645	0.2335	0.7705
public vs. quilombola	1991-1995	Cerrado	1.4	-0.0028955	0.0032345	0.1745	0.8288
public vs. quilombola	1991-1995	Cerrado	1.5	-0.0035255	0.0040045	0.1288	0.874
public vs. sustainable vs. use	1991-1995	Cerrado	1	0.01711	0.01711	0	0
public vs. sustainable vs. use	1991-1995	Cerrado	1.1	0.01583	0.01853	0	1.00E-04
public vs. sustainable vs. use	1991-1995	Cerrado	1.2	0.01475	0.02015	0	2.00E-04
public vs. sustainable vs. use	1991-1995	Cerrado	1.3	0.0135	0.02136	0	4.00E-04
public vs. sustainable vs. use	1991-1995	Cerrado	1.4	0.01254	0.02246	0	8.00E-04
public vs. sustainable vs. use	1991-1995	Cerrado	1.5	0.01185	0.02385	0	0.0014
private vs. indigenous	1991-1995	Mata Atlantica	1	0.0010505	0.0010505	0.0361	0.0361
private vs. indigenous	1991-1995	Mata Atlantica	1.1	0.00074053	0.0013905	0.0117	0.0914
private vs. indigenous	1991-1995	Mata Atlantica	1.2	0.00047053	0.0017905	0.0035	0.1816
private vs. indigenous	1991-1995	Mata Atlantica	1.3	0.00028053	0.0022305	0.001	0.3009
private vs. indigenous	1991-1995	Mata Atlantica	1.4	7.05E-05	0.0026805	2.00E-04	0.4349
private vs. indigenous	1991-1995	Mata Atlantica	1.5	-7.95E-05	0.0031405	1.00E-04	0.5671
private vs. protected	1991-1995	Mata Atlantica	1	0.021918	0.021918	0	0
private vs. protected	1991-1995	Mata Atlantica	1.1	0.020748	0.023138	0	0
private vs. protected	1991-1995	Mata Atlantica	1.2	0.019648	0.024208	0	0
private vs. protected	1991-1995	Mata Atlantica	1.3	0.018658	0.025188	0	0
private vs. protected	1991-1995	Mata Atlantica	1.4	0.017728	0.026078	0	0
private vs. protected	1991-1995	Mata Atlantica	1.5	0.016858	0.027018	0	0
private vs. public	1991-1995	Mata Atlantica	1	0.041194	0.041194	0	0
private vs. public	1991-1995	Mata Atlantica	1.1	0.039184	0.043204	0	0
private vs. public	1991-1995	Mata Atlantica	1.2	0.037394	0.045044	0	0
private vs. public	1991-1995	Mata Atlantica	1.3	0.035774	0.046734	0	0
private vs. public	1991-1995	Mata Atlantica	1.4	0.034284	0.048294	0	0
private vs. public	1991-1995	Mata Atlantica	1.5	0.032934	0.049724	0	0
private vs. quilombola	1991-1995	Mata Atlantica	1	0.0006903	0.0006903	0.3388	0.3388
private vs. quilombola	1991-1995	Mata Atlantica	1.1	-1.97E-05	0.0013803	0.1982	0.5063
private vs. quilombola	1991-1995	Mata Atlantica	1.2	-0.0006197	0.0020703	0.1066	0.659
private vs. quilombola	1991-1995	Mata Atlantica	1.3	-0.0011297	0.0026103	0.0535	0.7802
private vs. quilombola	1991-1995	Mata Atlantica	1.4	-0.0016597	0.0032103	0.0254	0.8665
private vs. quilombola	1991-1995	Mata Atlantica	1.5	-0.0020997	0.0037503	0.0115	0.923
private vs. sustainable vs. use	1991-1995	Mata Atlantica	1	0.022878	0.022878	0	0
private vs. sustainable vs. use	1991-1995	Mata Atlantica	1.1	0.021838	0.023918	0	0
private vs. sustainable vs. use	1991-1995	Mata Atlantica	1.2	0.020948	0.024808	0	0
private vs. sustainable vs. use	1991-1995	Mata Atlantica	1.3	0.020148	0.025678	0	0
private vs. sustainable vs. use	1991-1995	Mata Atlantica	1.4	0.019438	0.026508	0	0
private vs. sustainable vs. use	1991-1995	Mata Atlantica	1.5	0.018778	0.027308	0	0
public vs. indigenous	1991-1995	Mata Atlantica	1	0.076674	0.076674	0	0
public vs. indigenous	1991-1995	Mata Atlantica	1.1	0.070874	0.082064	0	0
public vs. indigenous	1991-1995	Mata Atlantica	1.2	0.066134	0.087234	0	0
public vs. indigenous	1991-1995	Mata Atlantica	1.3	0.060724	0.091784	0	0
public vs. indigenous	1991-1995	Mata Atlantica	1.4	0.056924	0.097144	0	1.00E-04
public vs. indigenous	1991-1995	Mata Atlantica	1.5	0.053254	0.10127	0	2.00E-04
public vs. private	1991-1995	Mata Atlantica	1	0.041251	0.041251	0	0
public vs. private	1991-1995	Mata Atlantica	1.1	0.039281	0.043251	0	0
public vs. private	1991-1995	Mata Atlantica	1.2	0.037481	0.045071	0	0
public vs. private	1991-1995	Mata Atlantica	1.3	0.035841	0.046741	0	0
public vs. private	1991-1995	Mata Atlantica	1.4	0.034351	0.048301	0	0
public vs. private	1991-1995	Mata Atlantica	1.5	0.032961	0.049741	0	0
public vs. protected	1991-1995	Mata Atlantica	1	0.10981	0.10981	0	0
public vs. protected	1991-1995	Mata Atlantica	1.1	0.10616	0.11332	0	0
public vs. protected	1991-1995	Mata Atlantica	1.2	0.10297	0.1169	0	0
public vs. protected	1991-1995	Mata Atlantica	1.3	0.1001	0.12022	0	0
public vs. protected	1991-1995	Mata Atlantica	1.4	0.097551	0.12321	0	0
public vs. protected	1991-1995	Mata Atlantica	1.5	0.095091	0.12606	0	0
public vs. quilombola	1991-1995	Mata Atlantica	1	0.061166	0.061166	0	0
public vs. quilombola	1991-1995	Mata Atlantica	1.1	0.056246	0.065726	0	0
public vs. quilombola	1991-1995	Mata Atlantica	1.2	0.051726	0.069716	0	0
public vs. quilombola	1991-1995	Mata Atlantica	1.3	0.048166	0.074576	0	1.00E-04
public vs. quilombola	1991-1995	Mata Atlantica	1.4	0.044166	0.078976	0	3.00E-04
public vs. quilombola	1991-1995	Mata Atlantica	1.5	0.041266	0.081726	0	6.00E-04
public vs. sustainable vs. use	1991-1995	Mata Atlantica	1	0.21174	0.21174	0	0
public vs. sustainable vs. use	1991-1995	Mata Atlantica	1.1	0.20436	0.21961	0	0
public vs. sustainable vs. use	1991-1995	Mata Atlantica	1.2	0.1977	0.2261	0	0
public vs. sustainable vs. use	1991-1995	Mata Atlantica	1.3	0.19217	0.23248	0	0
public vs. sustainable vs. use	1991-1995	Mata Atlantica	1.4	0.18703	0.23797	0	0
public vs. sustainable vs. use	1991-1995	Mata Atlantica	1.5	0.18244	0.24299	0	0
private vs. public	1991-1995	Pampa	1	0.017469	0.017469	0	0
private vs. public	1991-1995	Pampa	1.1	0.016289	0.018609	0	0
private vs. public	1991-1995	Pampa	1.2	0.015229	0.019689	0	0
private vs. public	1991-1995	Pampa	1.3	0.014289	0.020759	0	0
private vs. public	1991-1995	Pampa	1.4	0.013369	0.021669	0	0
private vs. public	1991-1995	Pampa	1.5	0.012489	0.022519	0	0
public vs. private	1991-1995	Pampa	1	0.017406	0.017406	0	0
public vs. private	1991-1995	Pampa	1.1	0.016256	0.018616	0	0
public vs. private	1991-1995	Pampa	1.2	0.015136	0.019716	0	0
public vs. private	1991-1995	Pampa	1.3	0.014146	0.020756	0	0
public vs. private	1991-1995	Pampa	1.4	0.013176	0.021676	0	0
public vs. private	1991-1995	Pampa	1.5	0.012286	0.022546	0	0
private vs. public	1991-1995	Pantanal	1	0.0016237	0.0016237	0.0185	0.0185
private vs. public	1991-1995	Pantanal	1.1	0.0012237	0.0019437	0.0052	0.053
private vs. public	1991-1995	Pantanal	1.2	0.00090367	0.0023337	0.0014	0.1168
private vs. public	1991-1995	Pantanal	1.3	0.00061367	0.0026637	3.00E-04	0.2113
private vs. public	1991-1995	Pantanal	1.4	0.00032367	0.0029537	1.00E-04	0.3289
private vs. public	1991-1995	Pantanal	1.5	7.37E-05	0.0032637	0	0.4566
public vs. private	1991-1995	Pantanal	1	0.0011702	0.0011702	0.0335	0.0335
public vs. private	1991-1995	Pantanal	1.1	0.00086015	0.0014902	0.0106	0.0865
public vs. private	1991-1995	Pantanal	1.2	0.00057015	0.0017702	0.003	0.1744
public vs. private	1991-1995	Pantanal	1.3	0.00033015	0.0020802	8.00E-04	0.2924
public vs. private	1991-1995	Pantanal	1.4	0.00012015	0.0023302	2.00E-04	0.4262
public vs. private	1991-1995	Pantanal	1.5	-7.98E-05	0.0025602	1.00E-04	0.5594
private vs. communal	1996-1999	Amazonia	1	0.067494	0.067494	0	0
private vs. communal	1996-1999	Amazonia	1.1	0.064964	0.070094	0	0
private vs. communal	1996-1999	Amazonia	1.2	0.062734	0.072494	0	0
private vs. communal	1996-1999	Amazonia	1.3	0.060734	0.074714	0	0
private vs. communal	1996-1999	Amazonia	1.4	0.058884	0.076824	0	0
private vs. communal	1996-1999	Amazonia	1.5	0.057164	0.078884	0	0
private vs. indigenous	1996-1999	Amazonia	1	0.01797	0.01797	0	0
private vs. indigenous	1996-1999	Amazonia	1.1	0.01624	0.0197	0	0
private vs. indigenous	1996-1999	Amazonia	1.2	0.01469	0.02137	0	0
private vs. indigenous	1996-1999	Amazonia	1.3	0.0134	0.02287	0	0
private vs. indigenous	1996-1999	Amazonia	1.4	0.01218	0.02423	0	0
private vs. indigenous	1996-1999	Amazonia	1.5	0.01117	0.02544	0	0
private vs. protected	1996-1999	Amazonia	1	0.0015676	0.0015676	0.0599	0.0599
private vs. protected	1996-1999	Amazonia	1.1	0.0013276	0.0018476	0.0356	0.0948
private vs. protected	1996-1999	Amazonia	1.2	0.0011476	0.0020476	0.021	0.1375
private vs. protected	1996-1999	Amazonia	1.3	0.00089764	0.0023676	0.0123	0.1866
private vs. protected	1996-1999	Amazonia	1.4	0.00076764	0.0025576	0.0071	0.2401
private vs. protected	1996-1999	Amazonia	1.5	0.00066764	0.0028176	0.0041	0.2963
private vs. public	1996-1999	Amazonia	1	0.0071756	0.0071756	0	0
private vs. public	1996-1999	Amazonia	1.1	0.0062956	0.0080756	0	0
private vs. public	1996-1999	Amazonia	1.2	0.0054956	0.0088756	0	0
private vs. public	1996-1999	Amazonia	1.3	0.0047556	0.0096156	0	0
private vs. public	1996-1999	Amazonia	1.4	0.0040756	0.010296	0	0
private vs. public	1996-1999	Amazonia	1.5	0.0034356	0.010926	0	0
private vs. quilombola	1996-1999	Amazonia	1	0.010194	0.010194	0.0011	0.0011
private vs. quilombola	1996-1999	Amazonia	1.1	0.0087643	0.011464	2.00E-04	0.0044
private vs. quilombola	1996-1999	Amazonia	1.2	0.0073943	0.012554	0	0.0131
private vs. quilombola	1996-1999	Amazonia	1.3	0.0061543	0.013774	0	0.0311
private vs. quilombola	1996-1999	Amazonia	1.4	0.0050543	0.014944	0	0.0622
private vs. quilombola	1996-1999	Amazonia	1.5	0.0037043	0.016084	0	0.1089
private vs. sustainable vs. use	1996-1999	Amazonia	1	0.052464	0.052464	0	0
private vs. sustainable vs. use	1996-1999	Amazonia	1.1	0.048664	0.056504	0	0
private vs. sustainable vs. use	1996-1999	Amazonia	1.2	0.045214	0.060344	0	0
private vs. sustainable vs. use	1996-1999	Amazonia	1.3	0.042024	0.064594	0	0
private vs. sustainable vs. use	1996-1999	Amazonia	1.4	0.038914	0.067724	0	0
private vs. sustainable vs. use	1996-1999	Amazonia	1.5	0.036534	0.070934	0	1.00E-04
public vs. communal	1996-1999	Amazonia	1	0.077471	0.077471	0	0
public vs. communal	1996-1999	Amazonia	1.1	0.071671	0.083501	0	0
public vs. communal	1996-1999	Amazonia	1.2	0.066581	0.088981	0	0
public vs. communal	1996-1999	Amazonia	1.3	0.062111	0.094141	0	0
public vs. communal	1996-1999	Amazonia	1.4	0.057681	0.098821	0	0
public vs. communal	1996-1999	Amazonia	1.5	0.053901	0.10325	0	0
public vs. indigenous	1996-1999	Amazonia	1	0.016336	0.016336	0	0
public vs. indigenous	1996-1999	Amazonia	1.1	0.013806	0.018856	0	0
public vs. indigenous	1996-1999	Amazonia	1.2	0.011716	0.020986	0	0
public vs. indigenous	1996-1999	Amazonia	1.3	0.0099259	0.022856	0	0
public vs. indigenous	1996-1999	Amazonia	1.4	0.0084159	0.024816	0	1.00E-04
public vs. indigenous	1996-1999	Amazonia	1.5	0.0070559	0.026626	0	6.00E-04
public vs. private	1996-1999	Amazonia	1	0.0071567	0.0071567	0	0
public vs. private	1996-1999	Amazonia	1.1	0.0062867	0.0080567	0	0
public vs. private	1996-1999	Amazonia	1.2	0.0054867	0.0088567	0	0
public vs. private	1996-1999	Amazonia	1.3	0.0047467	0.0095967	0	0
public vs. private	1996-1999	Amazonia	1.4	0.0040667	0.010277	0	0
public vs. private	1996-1999	Amazonia	1.5	0.0034367	0.010907	0	0
public vs. protected	1996-1999	Amazonia	1	0.00093092	0.00093092	0.3476	0.3476
public vs. protected	1996-1999	Amazonia	1.1	0.00019092	0.0017409	0.2429	0.4652
public vs. protected	1996-1999	Amazonia	1.2	-0.00097908	0.0027209	0.1643	0.5754
public vs. protected	1996-1999	Amazonia	1.3	-0.0021691	0.0040309	0.1082	0.6722
public vs. protected	1996-1999	Amazonia	1.4	-0.0034391	0.0061109	0.0697	0.7528
public vs. protected	1996-1999	Amazonia	1.5	-0.0042491	0.0076009	0.0441	0.8173
public vs. quilombola	1996-1999	Amazonia	1	0.038856	0.038856	0	0
public vs. quilombola	1996-1999	Amazonia	1.1	0.035576	0.041686	0	0
public vs. quilombola	1996-1999	Amazonia	1.2	0.033086	0.044636	0	0
public vs. quilombola	1996-1999	Amazonia	1.3	0.030876	0.047426	0	0
public vs. quilombola	1996-1999	Amazonia	1.4	0.028726	0.049826	0	0
public vs. quilombola	1996-1999	Amazonia	1.5	0.026816	0.052126	0	0
public vs. sustainable vs. use	1996-1999	Amazonia	1	0.0094517	0.0094517	0.0026	0.0026
public vs. sustainable vs. use	1996-1999	Amazonia	1.1	0.0078517	0.011342	6.00E-04	0.0097
public vs. sustainable vs. use	1996-1999	Amazonia	1.2	0.0063317	0.013012	1.00E-04	0.027
public vs. sustainable vs. use	1996-1999	Amazonia	1.3	0.0048317	0.014282	0	0.0603
public vs. sustainable vs. use	1996-1999	Amazonia	1.4	0.0036617	0.015552	0	0.1137
public vs. sustainable vs. use	1996-1999	Amazonia	1.5	0.0026817	0.016812	0	0.1875
private vs. communal	1996-1999	Brazil	1	0.013579	0.013579	0	0
private vs. communal	1996-1999	Brazil	1.1	0.011959	0.015209	0	0
private vs. communal	1996-1999	Brazil	1.2	0.010539	0.016709	0	0
private vs. communal	1996-1999	Brazil	1.3	0.0092794	0.018069	0	0
private vs. communal	1996-1999	Brazil	1.4	0.0082094	0.019289	0	0
private vs. communal	1996-1999	Brazil	1.5	0.0072894	0.020409	0	0
private vs. indigenous	1996-1999	Brazil	1	0.034636	0.034636	0	0
private vs. indigenous	1996-1999	Brazil	1.1	0.031956	0.037426	0	0
private vs. indigenous	1996-1999	Brazil	1.2	0.029426	0.039866	0	0
private vs. indigenous	1996-1999	Brazil	1.3	0.027156	0.042226	0	0
private vs. indigenous	1996-1999	Brazil	1.4	0.024946	0.044386	0	0
private vs. indigenous	1996-1999	Brazil	1.5	0.022896	0.046326	0	0
private vs. protected	1996-1999	Brazil	1	0.013983	0.013983	0	0
private vs. protected	1996-1999	Brazil	1.1	0.012933	0.015063	0	0
private vs. protected	1996-1999	Brazil	1.2	0.012043	0.016063	0	0
private vs. protected	1996-1999	Brazil	1.3	0.011233	0.016993	0	0
private vs. protected	1996-1999	Brazil	1.4	0.010483	0.017883	0	0
private vs. protected	1996-1999	Brazil	1.5	0.009773	0.018703	0	0
private vs. public	1996-1999	Brazil	1	0.0046476	0.0046476	0	0
private vs. public	1996-1999	Brazil	1.1	0.0039976	0.0052976	0	0
private vs. public	1996-1999	Brazil	1.2	0.0034076	0.0058776	0	0
private vs. public	1996-1999	Brazil	1.3	0.0028676	0.0064176	0	0
private vs. public	1996-1999	Brazil	1.4	0.0023676	0.0069076	0	0
private vs. public	1996-1999	Brazil	1.5	0.0019076	0.0073676	0	0
private vs. quilombola	1996-1999	Brazil	1	0.0013498	0.0013498	0.0547	0.0547
private vs. quilombola	1996-1999	Brazil	1.1	0.00066979	0.0020198	0.0087	0.2036
private vs. quilombola	1996-1999	Brazil	1.2	8.98E-05	0.0026398	0.001	0.45
private vs. quilombola	1996-1999	Brazil	1.3	-0.00043021	0.0031898	1.00E-04	0.6989
private vs. quilombola	1996-1999	Brazil	1.4	-0.00093021	0.0037198	0	0.8688
private vs. quilombola	1996-1999	Brazil	1.5	-0.0013802	0.0042198	0	0.9535
private vs. sustainable vs. use	1996-1999	Brazil	1	0.026052	0.026052	0	0
private vs. sustainable vs. use	1996-1999	Brazil	1.1	0.023012	0.029182	0	0
private vs. sustainable vs. use	1996-1999	Brazil	1.2	0.020312	0.031802	0	0
private vs. sustainable vs. use	1996-1999	Brazil	1.3	0.017882	0.034512	0	0
private vs. sustainable vs. use	1996-1999	Brazil	1.4	0.015692	0.037172	0	0
private vs. sustainable vs. use	1996-1999	Brazil	1.5	0.013762	0.039692	0	0
public vs. communal	1996-1999	Brazil	1	0.090333	0.090333	0	0
public vs. communal	1996-1999	Brazil	1.1	0.082763	0.097433	0	0
public vs. communal	1996-1999	Brazil	1.2	0.075943	0.10453	0	0
public vs. communal	1996-1999	Brazil	1.3	0.069673	0.11136	0	0
public vs. communal	1996-1999	Brazil	1.4	0.064293	0.11804	0	0
public vs. communal	1996-1999	Brazil	1.5	0.059413	0.12421	0	0
public vs. indigenous	1996-1999	Brazil	1	0.060533	0.060533	0	0
public vs. indigenous	1996-1999	Brazil	1.1	0.056443	0.064623	0	0
public vs. indigenous	1996-1999	Brazil	1.2	0.052653	0.068463	0	0
public vs. indigenous	1996-1999	Brazil	1.3	0.049193	0.071923	0	0
public vs. indigenous	1996-1999	Brazil	1.4	0.045983	0.075173	0	0
public vs. indigenous	1996-1999	Brazil	1.5	0.043103	0.078083	0	0
public vs. private	1996-1999	Brazil	1	0.0045888	0.0045888	0	0
public vs. private	1996-1999	Brazil	1.1	0.0039588	0.0052188	0	0
public vs. private	1996-1999	Brazil	1.2	0.0033888	0.0057888	0	0
public vs. private	1996-1999	Brazil	1.3	0.0028588	0.0063088	0	0
public vs. private	1996-1999	Brazil	1.4	0.0023688	0.0067888	0	0
public vs. private	1996-1999	Brazil	1.5	0.0019188	0.0072388	0	0
public vs. protected	1996-1999	Brazil	1	0.058102	0.058102	0	0
public vs. protected	1996-1999	Brazil	1.1	0.055802	0.060552	0	0
public vs. protected	1996-1999	Brazil	1.2	0.053662	0.062792	0	0
public vs. protected	1996-1999	Brazil	1.3	0.051752	0.064752	0	0
public vs. protected	1996-1999	Brazil	1.4	0.049922	0.066802	0	0
public vs. protected	1996-1999	Brazil	1.5	0.048312	0.068572	0	0
public vs. quilombola	1996-1999	Brazil	1	0.0025684	0.0025684	0.0106	0.0106
public vs. quilombola	1996-1999	Brazil	1.1	0.0017684	0.0033784	0.0012	0.058
public vs. quilombola	1996-1999	Brazil	1.2	0.0010184	0.0041284	1.00E-04	0.1822
public vs. quilombola	1996-1999	Brazil	1.3	0.0003484	0.0047984	0	0.3833
public vs. quilombola	1996-1999	Brazil	1.4	-0.0003216	0.0054184	0	0.6055
public vs. quilombola	1996-1999	Brazil	1.5	-0.0009316	0.0059684	0	0.7862
public vs. sustainable vs. use	1996-1999	Brazil	1	0.045486	0.045486	0	0
public vs. sustainable vs. use	1996-1999	Brazil	1.1	0.042966	0.048096	0	0
public vs. sustainable vs. use	1996-1999	Brazil	1.2	0.040716	0.050426	0	0
public vs. sustainable vs. use	1996-1999	Brazil	1.3	0.038736	0.052576	0	0
public vs. sustainable vs. use	1996-1999	Brazil	1.4	0.036966	0.054666	0	0
public vs. sustainable vs. use	1996-1999	Brazil	1.5	0.035366	0.056526	0	0
private vs. protected	1996-1999	Caatinga	1	0.03832	0.03832	0.0014	0.0014
private vs. protected	1996-1999	Caatinga	1.1	0.03596	0.04175	6.00E-04	0.0028
private vs. protected	1996-1999	Caatinga	1.2	0.03007	0.04481	3.00E-04	0.005
private vs. protected	1996-1999	Caatinga	1.3	0.02626	0.04676	1.00E-04	0.0082
private vs. protected	1996-1999	Caatinga	1.4	0.02541	0.05032	1.00E-04	0.0125
private vs. protected	1996-1999	Caatinga	1.5	0.02471	0.05184	0	0.018
private vs. public	1996-1999	Caatinga	1	0.00047074	0.00047074	0	0
private vs. public	1996-1999	Caatinga	1.1	0.00022074	0.00072074	0	0.0037
private vs. public	1996-1999	Caatinga	1.2	7.42E-07	0.00094074	0	0.4932
private vs. public	1996-1999	Caatinga	1.3	-0.00021926	0.0011407	0	0.9924
private vs. public	1996-1999	Caatinga	1.4	-0.00040926	0.0013307	0	1
private vs. public	1996-1999	Caatinga	1.5	-0.00059926	0.0015007	0	1
private vs. quilombola	1996-1999	Caatinga	1	0.0056891	0.0056891	0.0014	0.0014
private vs. quilombola	1996-1999	Caatinga	1.1	0.0051891	0.0062991	4.00E-04	0.0037
private vs. quilombola	1996-1999	Caatinga	1.2	0.0046491	0.0067891	1.00E-04	0.0085
private vs. quilombola	1996-1999	Caatinga	1.3	0.0041791	0.0072091	0	0.0169
private vs. quilombola	1996-1999	Caatinga	1.4	0.0037391	0.0076691	0	0.0299
private vs. quilombola	1996-1999	Caatinga	1.5	0.0032491	0.0080991	0	0.0483
private vs. sustainable vs. use	1996-1999	Caatinga	1	0.059302	0.059302	0	0
private vs. sustainable vs. use	1996-1999	Caatinga	1.1	0.056922	0.061482	0	0
private vs. sustainable vs. use	1996-1999	Caatinga	1.2	0.054732	0.064232	0	0
private vs. sustainable vs. use	1996-1999	Caatinga	1.3	0.051922	0.066832	0	0
private vs. sustainable vs. use	1996-1999	Caatinga	1.4	0.049452	0.070942	0	0
private vs. sustainable vs. use	1996-1999	Caatinga	1.5	0.047302	0.072812	0	0
public vs. indigenous	1996-1999	Caatinga	1	0.079217	0.079217	0.002	0.002
public vs. indigenous	1996-1999	Caatinga	1.1	0.074817	0.082487	0.0011	0.0037
public vs. indigenous	1996-1999	Caatinga	1.2	0.069077	0.084287	6.00E-04	0.006
public vs. indigenous	1996-1999	Caatinga	1.3	0.066167	0.089597	3.00E-04	0.0092
public vs. indigenous	1996-1999	Caatinga	1.4	0.061717	0.091487	2.00E-04	0.0132
public vs. indigenous	1996-1999	Caatinga	1.5	0.059047	0.095267	1.00E-04	0.0181
public vs. private	1996-1999	Caatinga	1	0.00049429	0.00049429	0	0
public vs. private	1996-1999	Caatinga	1.1	0.00024429	0.00074429	0	0.0018
public vs. private	1996-1999	Caatinga	1.2	1.43E-05	0.00096429	0	0.401
public vs. private	1996-1999	Caatinga	1.3	-0.00019571	0.0011543	0	0.9858
public vs. private	1996-1999	Caatinga	1.4	-0.00039571	0.0013443	0	1
public vs. private	1996-1999	Caatinga	1.5	-0.00057571	0.0015043	0	1
public vs. protected	1996-1999	Caatinga	1	0.010811	0.010811	0.2269	0.2269
public vs. protected	1996-1999	Caatinga	1.1	0.008261	0.012551	0.1679	0.2954
public vs. protected	1996-1999	Caatinga	1.2	0.006111	0.015501	0.1232	0.3649
public vs. protected	1996-1999	Caatinga	1.3	0.004711	0.017601	0.0898	0.4328
public vs. protected	1996-1999	Caatinga	1.4	0.00018095	0.020451	0.0651	0.4974
public vs. protected	1996-1999	Caatinga	1.5	-0.001719	0.022901	0.047	0.5577
public vs. quilombola	1996-1999	Caatinga	1	-0.0031099	-0.0031099	0.9261	0.9261
public vs. quilombola	1996-1999	Caatinga	1.1	-0.0035999	-0.0023999	0.8767	0.959
public vs. quilombola	1996-1999	Caatinga	1.2	-0.0040999	-0.0017999	0.8152	0.9778
public vs. quilombola	1996-1999	Caatinga	1.3	-0.0045499	-0.0014199	0.7448	0.9881
public vs. quilombola	1996-1999	Caatinga	1.4	-0.0052599	-0.00078985	0.6693	0.9938
public vs. quilombola	1996-1999	Caatinga	1.5	-0.0056799	-0.00040985	0.5923	0.9967
public vs. sustainable vs. use	1996-1999	Caatinga	1	0.093583	0.093583	0	0
public vs. sustainable vs. use	1996-1999	Caatinga	1.1	0.090483	0.098333	0	0
public vs. sustainable vs. use	1996-1999	Caatinga	1.2	0.087323	0.1014	0	0
public vs. sustainable vs. use	1996-1999	Caatinga	1.3	0.084263	0.10298	0	0
public vs. sustainable vs. use	1996-1999	Caatinga	1.4	0.081013	0.10648	0	0
public vs. sustainable vs. use	1996-1999	Caatinga	1.5	0.079333	0.11061	0	0
private vs. indigenous	1996-1999	Cerrado	1	0.020037	0.020037	0.014	0.014
private vs. indigenous	1996-1999	Cerrado	1.1	0.016817	0.024117	0.0064	0.0284
private vs. indigenous	1996-1999	Cerrado	1.2	0.014217	0.027837	0.0028	0.0501
private vs. indigenous	1996-1999	Cerrado	1.3	0.011247	0.032247	0.0012	0.0799
private vs. indigenous	1996-1999	Cerrado	1.4	0.0098474	0.035337	5.00E-04	0.1176
private vs. indigenous	1996-1999	Cerrado	1.5	0.0081474	0.038087	2.00E-04	0.1623
private vs. protected	1996-1999	Cerrado	1	0.01772	0.01772	1.00E-04	1.00E-04
private vs. protected	1996-1999	Cerrado	1.1	0.0158	0.01956	0	4.00E-04
private vs. protected	1996-1999	Cerrado	1.2	0.014	0.02097	0	0.0013
private vs. protected	1996-1999	Cerrado	1.3	0.01257	0.02285	0	0.0033
private vs. protected	1996-1999	Cerrado	1.4	0.0116	0.02472	0	0.0075
private vs. protected	1996-1999	Cerrado	1.5	0.01027	0.02649	0	0.0149
private vs. public	1996-1999	Cerrado	1	0.0062974	0.0062974	0	0
private vs. public	1996-1999	Cerrado	1.1	0.0058474	0.0067974	0	0
private vs. public	1996-1999	Cerrado	1.2	0.0054174	0.0072274	0	0
private vs. public	1996-1999	Cerrado	1.3	0.0050174	0.0076174	0	0
private vs. public	1996-1999	Cerrado	1.4	0.0046574	0.0079774	0	0
private vs. public	1996-1999	Cerrado	1.5	0.0043174	0.0083174	0	0
private vs. quilombola	1996-1999	Cerrado	1	-0.00016659	-0.00016659	0.9246	0.9246
private vs. quilombola	1996-1999	Cerrado	1.1	-0.00020659	-0.00012659	0.8763	0.9573
private vs. quilombola	1996-1999	Cerrado	1.2	-0.00022659	-9.66E-05	0.8169	0.9762
private vs. quilombola	1996-1999	Cerrado	1.3	-0.00026659	-7.66E-05	0.7493	0.987
private vs. quilombola	1996-1999	Cerrado	1.4	-0.00029659	-4.66E-05	0.6769	0.993
private vs. quilombola	1996-1999	Cerrado	1.5	-0.00031659	-2.66E-05	0.6029	0.9962
private vs. sustainable vs. use	1996-1999	Cerrado	1	0.042789	0.042789	0	0
private vs. sustainable vs. use	1996-1999	Cerrado	1.1	0.038969	0.045469	0	0
private vs. sustainable vs. use	1996-1999	Cerrado	1.2	0.035759	0.048099	0	0
private vs. sustainable vs. use	1996-1999	Cerrado	1.3	0.032539	0.050499	0	0
private vs. sustainable vs. use	1996-1999	Cerrado	1.4	0.029979	0.052559	0	1.00E-04
private vs. sustainable vs. use	1996-1999	Cerrado	1.5	0.028189	0.054849	0	3.00E-04
public vs. indigenous	1996-1999	Cerrado	1	0.015347	0.015347	0.0916	0.0916
public vs. indigenous	1996-1999	Cerrado	1.1	0.011507	0.019447	0.0554	0.1424
public vs. indigenous	1996-1999	Cerrado	1.2	0.0083167	0.021877	0.0329	0.2024
public vs. indigenous	1996-1999	Cerrado	1.3	0.0060167	0.024967	0.0194	0.2686
public vs. indigenous	1996-1999	Cerrado	1.4	0.0045167	0.027667	0.0113	0.338
public vs. indigenous	1996-1999	Cerrado	1.5	0.0025167	0.030467	0.0065	0.4078
public vs. private	1996-1999	Cerrado	1	0.00637	0.00637	0	0
public vs. private	1996-1999	Cerrado	1.1	0.00587	0.00683	0	0
public vs. private	1996-1999	Cerrado	1.2	0.00543	0.00727	0	0
public vs. private	1996-1999	Cerrado	1.3	0.00503	0.00767	0	0
public vs. private	1996-1999	Cerrado	1.4	0.00466	0.00803	0	0
public vs. private	1996-1999	Cerrado	1.5	0.00432	0.00837	0	0
public vs. protected	1996-1999	Cerrado	1	0.081181	0.081181	0	0
public vs. protected	1996-1999	Cerrado	1.1	0.077511	0.085021	0	0
public vs. protected	1996-1999	Cerrado	1.2	0.074871	0.088921	0	0
public vs. protected	1996-1999	Cerrado	1.3	0.072411	0.091541	0	0
public vs. protected	1996-1999	Cerrado	1.4	0.070201	0.094271	0	0
public vs. protected	1996-1999	Cerrado	1.5	0.067491	0.097241	0	0
public vs. quilombola	1996-1999	Cerrado	1	0.0013869	0.0013869	0.0256	0.0256
public vs. quilombola	1996-1999	Cerrado	1.1	0.0011869	0.0016269	0.0133	0.0458
public vs. quilombola	1996-1999	Cerrado	1.2	0.0010269	0.0018569	0.0068	0.0737
public vs. quilombola	1996-1999	Cerrado	1.3	0.00092691	0.0021169	0.0035	0.1088
public vs. quilombola	1996-1999	Cerrado	1.4	0.00078691	0.0023669	0.0017	0.1503
public vs. quilombola	1996-1999	Cerrado	1.5	0.00061691	0.0025469	9.00E-04	0.1972
public vs. sustainable vs. use	1996-1999	Cerrado	1	0.01776	0.01776	0.0043	0.0043
public vs. sustainable vs. use	1996-1999	Cerrado	1.1	0.01624	0.0194	0.0018	0.0094
public vs. sustainable vs. use	1996-1999	Cerrado	1.2	0.01417	0.02232	8.00E-04	0.0178
public vs. sustainable vs. use	1996-1999	Cerrado	1.3	0.01288	0.02308	3.00E-04	0.0302
public vs. sustainable vs. use	1996-1999	Cerrado	1.4	0.01193	0.02541	1.00E-04	0.047
public vs. sustainable vs. use	1996-1999	Cerrado	1.5	0.01004	0.02715	1.00E-04	0.0686
private vs. indigenous	1996-1999	Mata Atlantica	1	0.0026306	0.0026306	0.0015	0.0015
private vs. indigenous	1996-1999	Mata Atlantica	1.1	0.0022206	0.0029906	3.00E-04	0.0062
private vs. indigenous	1996-1999	Mata Atlantica	1.2	0.0018806	0.0033506	1.00E-04	0.0186
private vs. indigenous	1996-1999	Mata Atlantica	1.3	0.0015106	0.0036606	0	0.0444
private vs. indigenous	1996-1999	Mata Atlantica	1.4	0.0012006	0.0039606	0	0.0884
private vs. indigenous	1996-1999	Mata Atlantica	1.5	0.00093062	0.0042506	0	0.1526
private vs. protected	1996-1999	Mata Atlantica	1	0.0093194	0.0093194	0	0
private vs. protected	1996-1999	Mata Atlantica	1.1	0.0087094	0.0099994	0	0
private vs. protected	1996-1999	Mata Atlantica	1.2	0.0081294	0.010589	0	0
private vs. protected	1996-1999	Mata Atlantica	1.3	0.0076294	0.011139	0	0
private vs. protected	1996-1999	Mata Atlantica	1.4	0.0071494	0.011669	0	0
private vs. protected	1996-1999	Mata Atlantica	1.5	0.0066994	0.012139	0	0
private vs. public	1996-1999	Mata Atlantica	1	0.053255	0.053255	0	0
private vs. public	1996-1999	Mata Atlantica	1.1	0.051305	0.055205	0	0
private vs. public	1996-1999	Mata Atlantica	1.2	0.049545	0.057005	0	0
private vs. public	1996-1999	Mata Atlantica	1.3	0.047955	0.058695	0	0
private vs. public	1996-1999	Mata Atlantica	1.4	0.046475	0.060265	0	0
private vs. public	1996-1999	Mata Atlantica	1.5	0.045095	0.061755	0	0
private vs. quilombola	1996-1999	Mata Atlantica	1	0.00077579	0.00077579	0.2752	0.2752
private vs. quilombola	1996-1999	Mata Atlantica	1.1	0.00018579	0.0012558	0.1516	0.4342
private vs. quilombola	1996-1999	Mata Atlantica	1.2	-0.00027421	0.0017358	0.0768	0.5901
private vs. quilombola	1996-1999	Mata Atlantica	1.3	-0.00071421	0.0021458	0.0364	0.7224
private vs. quilombola	1996-1999	Mata Atlantica	1.4	-0.0011542	0.0025858	0.0163	0.8228
private vs. quilombola	1996-1999	Mata Atlantica	1.5	-0.0014842	0.0029958	0.007	0.8926
private vs. sustainable vs. use	1996-1999	Mata Atlantica	1	0.038722	0.038722	0	0
private vs. sustainable vs. use	1996-1999	Mata Atlantica	1.1	0.037752	0.039682	0	0
private vs. sustainable vs. use	1996-1999	Mata Atlantica	1.2	0.036882	0.040632	0	0
private vs. sustainable vs. use	1996-1999	Mata Atlantica	1.3	0.036112	0.041442	0	0
private vs. sustainable vs. use	1996-1999	Mata Atlantica	1.4	0.035402	0.042262	0	0
private vs. sustainable vs. use	1996-1999	Mata Atlantica	1.5	0.034722	0.043042	0	0
public vs. indigenous	1996-1999	Mata Atlantica	1	0.07233	0.07233	0	0
public vs. indigenous	1996-1999	Mata Atlantica	1.1	0.06262	0.0814	0	0
public vs. indigenous	1996-1999	Mata Atlantica	1.2	0.05593	0.0895	0	0
public vs. indigenous	1996-1999	Mata Atlantica	1.3	0.04999	0.09559	0	1.00E-04
public vs. indigenous	1996-1999	Mata Atlantica	1.4	0.04524	0.10163	0	2.00E-04
public vs. indigenous	1996-1999	Mata Atlantica	1.5	0.04144	0.10763	0	6.00E-04
public vs. private	1996-1999	Mata Atlantica	1	0.05331	0.05331	0	0
public vs. private	1996-1999	Mata Atlantica	1.1	0.05137	0.05528	0	0
public vs. private	1996-1999	Mata Atlantica	1.2	0.0496	0.05709	0	0
public vs. private	1996-1999	Mata Atlantica	1.3	0.04801	0.05879	0	0
public vs. private	1996-1999	Mata Atlantica	1.4	0.04653	0.06035	0	0
public vs. private	1996-1999	Mata Atlantica	1.5	0.04515	0.06184	0	0
public vs. protected	1996-1999	Mata Atlantica	1	0.14396	0.14396	0	0
public vs. protected	1996-1999	Mata Atlantica	1.1	0.13844	0.14925	0	0
public vs. protected	1996-1999	Mata Atlantica	1.2	0.13334	0.15485	0	0
public vs. protected	1996-1999	Mata Atlantica	1.3	0.12906	0.15987	0	0
public vs. protected	1996-1999	Mata Atlantica	1.4	0.12482	0.1642	0	0
public vs. protected	1996-1999	Mata Atlantica	1.5	0.1212	0.16806	0	0
public vs. quilombola	1996-1999	Mata Atlantica	1	0.0008478	0.0008478	0.1549	0.1549
public vs. quilombola	1996-1999	Mata Atlantica	1.1	0.0005678	0.0011678	0.0856	0.2529
public vs. quilombola	1996-1999	Mata Atlantica	1.2	0.0003278	0.0014478	0.0452	0.3644
public vs. quilombola	1996-1999	Mata Atlantica	1.3	3.78E-05	0.0017378	0.023	0.4783
public vs. quilombola	1996-1999	Mata Atlantica	1.4	-0.0001722	0.0019678	0.0114	0.5856
public vs. quilombola	1996-1999	Mata Atlantica	1.5	-0.0004422	0.0022978	0.0055	0.6803
public vs. sustainable vs. use	1996-1999	Mata Atlantica	1	0.1045	0.1045	0	0
public vs. sustainable vs. use	1996-1999	Mata Atlantica	1.1	0.099533	0.10983	0	0
public vs. sustainable vs. use	1996-1999	Mata Atlantica	1.2	0.095693	0.11495	0	0
public vs. sustainable vs. use	1996-1999	Mata Atlantica	1.3	0.092363	0.12018	0	0
public vs. sustainable vs. use	1996-1999	Mata Atlantica	1.4	0.089603	0.12592	0	0
public vs. sustainable vs. use	1996-1999	Mata Atlantica	1.5	0.086993	0.13099	0	0
private vs. public	1996-1999	Pampa	1	0.087442	0.087442	0	0
private vs. public	1996-1999	Pampa	1.1	0.084342	0.090672	0	0
private vs. public	1996-1999	Pampa	1.2	0.081412	0.093552	0	0
private vs. public	1996-1999	Pampa	1.3	0.078802	0.096042	0	0
private vs. public	1996-1999	Pampa	1.4	0.076232	0.098862	0	0
private vs. public	1996-1999	Pampa	1.5	0.073902	0.10137	0	0
public vs. private	1996-1999	Pampa	1	0.089018	0.089018	0	0
public vs. private	1996-1999	Pampa	1.1	0.085608	0.091998	0	0
public vs. private	1996-1999	Pampa	1.2	0.082738	0.094988	0	0
public vs. private	1996-1999	Pampa	1.3	0.080008	0.097778	0	0
public vs. private	1996-1999	Pampa	1.4	0.077658	0.10015	0	0
public vs. private	1996-1999	Pampa	1.5	0.075408	0.10252	0	0
private vs. public	1996-1999	Pantanal	1	0.0030629	0.0030629	1.00E-04	1.00E-04
private vs. public	1996-1999	Pantanal	1.1	0.0027029	0.0034229	0	4.00E-04
private vs. public	1996-1999	Pantanal	1.2	0.0024129	0.0037229	0	0.0016
private vs. public	1996-1999	Pantanal	1.3	0.0021129	0.0040329	0	0.0052
private vs. public	1996-1999	Pantanal	1.4	0.0018229	0.0043029	0	0.0134
private vs. public	1996-1999	Pantanal	1.5	0.0015629	0.0045129	0	0.0293
public vs. private	1996-1999	Pantanal	1	0.0020936	0.0020936	4.00E-04	4.00E-04
public vs. private	1996-1999	Pantanal	1.1	0.0018336	0.0023736	1.00E-04	0.0018
public vs. private	1996-1999	Pantanal	1.2	0.0015636	0.0026236	0	0.0064
public vs. private	1996-1999	Pantanal	1.3	0.0013036	0.0028636	0	0.0177
public vs. private	1996-1999	Pantanal	1.4	0.0010636	0.0030536	0	0.04
public vs. private	1996-1999	Pantanal	1.5	0.0008536	0.0032336	0	0.0772
private vs. communal	2000-2004	Amazonia	1	0.041193	0.041193	0	0
private vs. communal	2000-2004	Amazonia	1.1	0.038543	0.043833	0	0
private vs. communal	2000-2004	Amazonia	1.2	0.036103	0.046323	0	0
private vs. communal	2000-2004	Amazonia	1.3	0.033923	0.048633	0	0
private vs. communal	2000-2004	Amazonia	1.4	0.031943	0.050693	0	0
private vs. communal	2000-2004	Amazonia	1.5	0.030073	0.052693	0	0
private vs. indigenous	2000-2004	Amazonia	1	0.025733	0.025733	0	0
private vs. indigenous	2000-2004	Amazonia	1.1	0.023683	0.027653	0	0
private vs. indigenous	2000-2004	Amazonia	1.2	0.021653	0.029553	0	0
private vs. indigenous	2000-2004	Amazonia	1.3	0.019693	0.031403	0	0
private vs. indigenous	2000-2004	Amazonia	1.4	0.018053	0.033233	0	0
private vs. indigenous	2000-2004	Amazonia	1.5	0.016423	0.034613	0	0
private vs. protected	2000-2004	Amazonia	1	0.011066	0.011066	0.095	0.095
private vs. protected	2000-2004	Amazonia	1.1	0.0090263	0.016726	0.0596	0.1432
private vs. protected	2000-2004	Amazonia	1.2	0.0067663	0.018486	0.037	0.1991
private vs. protected	2000-2004	Amazonia	1.3	0.0050063	0.020986	0.0227	0.2602
private vs. protected	2000-2004	Amazonia	1.4	0.0031563	0.022336	0.0139	0.3239
private vs. protected	2000-2004	Amazonia	1.5	0.0015163	0.023176	0.0084	0.3881
private vs. public	2000-2004	Amazonia	1	0.031438	0.031438	0	0
private vs. public	2000-2004	Amazonia	1.1	0.029068	0.033858	0	0
private vs. public	2000-2004	Amazonia	1.2	0.026878	0.036018	0	0
private vs. public	2000-2004	Amazonia	1.3	0.024848	0.038008	0	0
private vs. public	2000-2004	Amazonia	1.4	0.022978	0.039838	0	0
private vs. public	2000-2004	Amazonia	1.5	0.021238	0.041538	0	0
private vs. quilombola	2000-2004	Amazonia	1	0.010325	0.010325	0.0029	0.0029
private vs. quilombola	2000-2004	Amazonia	1.1	0.0089546	0.012195	7.00E-04	0.0102
private vs. quilombola	2000-2004	Amazonia	1.2	0.0073946	0.013735	2.00E-04	0.0272
private vs. quilombola	2000-2004	Amazonia	1.3	0.0060946	0.014725	0	0.0589
private vs. quilombola	2000-2004	Amazonia	1.4	0.0047246	0.016395	0	0.1086
private vs. quilombola	2000-2004	Amazonia	1.5	0.0035946	0.017625	0	0.1767
private vs. sustainable vs. use	2000-2004	Amazonia	1	0.10097	0.10097	0	0
private vs. sustainable vs. use	2000-2004	Amazonia	1.1	0.089545	0.11065	0	0
private vs. sustainable vs. use	2000-2004	Amazonia	1.2	0.079705	0.11883	0	0
private vs. sustainable vs. use	2000-2004	Amazonia	1.3	0.072255	0.12587	0	0
private vs. sustainable vs. use	2000-2004	Amazonia	1.4	0.066695	0.13089	0	0
private vs. sustainable vs. use	2000-2004	Amazonia	1.5	0.059735	0.13553	0	0
public vs. communal	2000-2004	Amazonia	1	0.057565	0.057565	0	0
public vs. communal	2000-2004	Amazonia	1.1	0.053135	0.061745	0	0
public vs. communal	2000-2004	Amazonia	1.2	0.049135	0.065645	0	0
public vs. communal	2000-2004	Amazonia	1.3	0.045655	0.069205	0	0
public vs. communal	2000-2004	Amazonia	1.4	0.042435	0.072565	0	0
public vs. communal	2000-2004	Amazonia	1.5	0.039285	0.075525	0	0
public vs. indigenous	2000-2004	Amazonia	1	0.048419	0.048419	0	0
public vs. indigenous	2000-2004	Amazonia	1.1	0.041679	0.053989	0	0
public vs. indigenous	2000-2004	Amazonia	1.2	0.036779	0.059059	0	0
public vs. indigenous	2000-2004	Amazonia	1.3	0.031679	0.062909	0	0
public vs. indigenous	2000-2004	Amazonia	1.4	0.028099	0.065959	0	0
public vs. indigenous	2000-2004	Amazonia	1.5	0.025589	0.068619	0	0
public vs. private	2000-2004	Amazonia	1	0.031462	0.031462	0	0
public vs. private	2000-2004	Amazonia	1.1	0.029062	0.033842	0	0
public vs. private	2000-2004	Amazonia	1.2	0.026862	0.036012	0	0
public vs. private	2000-2004	Amazonia	1.3	0.024842	0.038002	0	0
public vs. private	2000-2004	Amazonia	1.4	0.022972	0.039832	0	0
public vs. private	2000-2004	Amazonia	1.5	0.021232	0.041522	0	0
public vs. protected	2000-2004	Amazonia	1	0.013913	0.013913	0.0399	0.0399
public vs. protected	2000-2004	Amazonia	1.1	0.011843	0.015813	0.0197	0.0736
public vs. protected	2000-2004	Amazonia	1.2	0.0096135	0.017723	0.0096	0.1198
public vs. protected	2000-2004	Amazonia	1.3	0.0069735	0.020323	0.0045	0.1772
public vs. protected	2000-2004	Amazonia	1.4	0.0054435	0.023453	0.0021	0.2431
public vs. protected	2000-2004	Amazonia	1.5	0.0035435	0.026783	0.001	0.3144
public vs. quilombola	2000-2004	Amazonia	1	0.022704	0.022704	1.00E-04	1.00E-04
public vs. quilombola	2000-2004	Amazonia	1.1	0.020364	0.025804	0	3.00E-04
public vs. quilombola	2000-2004	Amazonia	1.2	0.018064	0.028234	0	0.0014
public vs. quilombola	2000-2004	Amazonia	1.3	0.015934	0.030394	0	0.0041
public vs. quilombola	2000-2004	Amazonia	1.4	0.013654	0.032474	0	0.0104
public vs. quilombola	2000-2004	Amazonia	1.5	0.012024	0.034664	0	0.0222
public vs. sustainable vs. use	2000-2004	Amazonia	1	0.02698	0.02698	2.00E-04	2.00E-04
public vs. sustainable vs. use	2000-2004	Amazonia	1.1	0.02139	0.03159	0	0.0011
public vs. sustainable vs. use	2000-2004	Amazonia	1.2	0.01727	0.03474	0	0.004
public vs. sustainable vs. use	2000-2004	Amazonia	1.3	0.01366	0.0375	0	0.0114
public vs. sustainable vs. use	2000-2004	Amazonia	1.4	0.01103	0.04167	0	0.0264
public vs. sustainable vs. use	2000-2004	Amazonia	1.5	0.0087599	0.04561	0	0.0525
private vs. communal	2000-2004	Brazil	1	0.02182	0.02182	0	0
private vs. communal	2000-2004	Brazil	1.1	0.01865	0.02504	0	0
private vs. communal	2000-2004	Brazil	1.2	0.01583	0.028	0	0
private vs. communal	2000-2004	Brazil	1.3	0.01328	0.03082	0	0
private vs. communal	2000-2004	Brazil	1.4	0.01095	0.03343	0	0
private vs. communal	2000-2004	Brazil	1.5	0.00884	0.03587	0	3.00E-04
private vs. indigenous	2000-2004	Brazil	1	0.047805	0.047805	0	0
private vs. indigenous	2000-2004	Brazil	1.1	0.044845	0.050885	0	0
private vs. indigenous	2000-2004	Brazil	1.2	0.042235	0.053725	0	0
private vs. indigenous	2000-2004	Brazil	1.3	0.039785	0.056315	0	0
private vs. indigenous	2000-2004	Brazil	1.4	0.037435	0.058565	0	0
private vs. indigenous	2000-2004	Brazil	1.5	0.035345	0.060775	0	0
private vs. protected	2000-2004	Brazil	1	0.036852	0.036852	0	0
private vs. protected	2000-2004	Brazil	1.1	0.034812	0.039082	0	0
private vs. protected	2000-2004	Brazil	1.2	0.033042	0.041182	0	0
private vs. protected	2000-2004	Brazil	1.3	0.031432	0.043162	0	0
private vs. protected	2000-2004	Brazil	1.4	0.030012	0.045042	0	0
private vs. protected	2000-2004	Brazil	1.5	0.028702	0.046892	0	0
private vs. public	2000-2004	Brazil	1	0.016327	0.016327	0	0
private vs. public	2000-2004	Brazil	1.1	0.014737	0.017917	0	0
private vs. public	2000-2004	Brazil	1.2	0.013297	0.019367	0	0
private vs. public	2000-2004	Brazil	1.3	0.011967	0.020697	0	0
private vs. public	2000-2004	Brazil	1.4	0.010737	0.021927	0	0
private vs. public	2000-2004	Brazil	1.5	0.0095971	0.023067	0	0
private vs. quilombola	2000-2004	Brazil	1	0.0066077	0.0066077	0	0
private vs. quilombola	2000-2004	Brazil	1.1	0.0053577	0.0078277	0	4.00E-04
private vs. quilombola	2000-2004	Brazil	1.2	0.0042677	0.0089477	0	0.0037
private vs. quilombola	2000-2004	Brazil	1.3	0.0032177	0.0099777	0	0.0205
private vs. quilombola	2000-2004	Brazil	1.4	0.0022777	0.010988	0	0.0724
private vs. quilombola	2000-2004	Brazil	1.5	0.0013977	0.011888	0	0.1801
private vs. sustainable vs. use	2000-2004	Brazil	1	0.042236	0.042236	0	0
private vs. sustainable vs. use	2000-2004	Brazil	1.1	0.038346	0.046406	0	0
private vs. sustainable vs. use	2000-2004	Brazil	1.2	0.035026	0.050386	0	0
private vs. sustainable vs. use	2000-2004	Brazil	1.3	0.031666	0.054096	0	0
private vs. sustainable vs. use	2000-2004	Brazil	1.4	0.028646	0.057596	0	0
private vs. sustainable vs. use	2000-2004	Brazil	1.5	0.026116	0.061056	0	0
public vs. communal	2000-2004	Brazil	1	0.057976	0.057976	0	0
public vs. communal	2000-2004	Brazil	1.1	0.053526	0.062576	0	0
public vs. communal	2000-2004	Brazil	1.2	0.049396	0.066876	0	0
public vs. communal	2000-2004	Brazil	1.3	0.045686	0.070826	0	0
public vs. communal	2000-2004	Brazil	1.4	0.042316	0.074536	0	0
public vs. communal	2000-2004	Brazil	1.5	0.039376	0.078176	0	0
public vs. indigenous	2000-2004	Brazil	1	0.1063	0.1063	0	0
public vs. indigenous	2000-2004	Brazil	1.1	0.099707	0.11259	0	0
public vs. indigenous	2000-2004	Brazil	1.2	0.093677	0.11877	0	0
public vs. indigenous	2000-2004	Brazil	1.3	0.088467	0.12404	0	0
public vs. indigenous	2000-2004	Brazil	1.4	0.083327	0.12894	0	0
public vs. indigenous	2000-2004	Brazil	1.5	0.078887	0.13404	0	0
public vs. private	2000-2004	Brazil	1	0.016123	0.016123	0	0
public vs. private	2000-2004	Brazil	1.1	0.014523	0.017703	0	0
public vs. private	2000-2004	Brazil	1.2	0.013083	0.019143	0	0
public vs. private	2000-2004	Brazil	1.3	0.011763	0.020473	0	0
public vs. private	2000-2004	Brazil	1.4	0.010543	0.021703	0	0
public vs. private	2000-2004	Brazil	1.5	0.0094132	0.022843	0	0
public vs. protected	2000-2004	Brazil	1	0.066168	0.066168	0	0
public vs. protected	2000-2004	Brazil	1.1	0.063398	0.069018	0	0
public vs. protected	2000-2004	Brazil	1.2	0.060748	0.071428	0	0
public vs. protected	2000-2004	Brazil	1.3	0.058378	0.073608	0	0
public vs. protected	2000-2004	Brazil	1.4	0.056118	0.075658	0	0
public vs. protected	2000-2004	Brazil	1.5	0.054098	0.077538	0	0
public vs. quilombola	2000-2004	Brazil	1	0.0029645	0.0029645	0.0041	0.0041
public vs. quilombola	2000-2004	Brazil	1.1	0.0021545	0.0037845	4.00E-04	0.0282
public vs. quilombola	2000-2004	Brazil	1.2	0.0014245	0.0044945	0	0.1067
public vs. quilombola	2000-2004	Brazil	1.3	0.00073446	0.0051945	0	0.2625
public vs. quilombola	2000-2004	Brazil	1.4	8.45E-05	0.0058545	0	0.4709
public vs. quilombola	2000-2004	Brazil	1.5	-0.00051554	0.0064945	0	0.6739
public vs. sustainable vs. use	2000-2004	Brazil	1	0.063978	0.063978	0	0
public vs. sustainable vs. use	2000-2004	Brazil	1.1	0.060788	0.067168	0	0
public vs. sustainable vs. use	2000-2004	Brazil	1.2	0.057658	0.070168	0	0
public vs. sustainable vs. use	2000-2004	Brazil	1.3	0.054788	0.073118	0	0
public vs. sustainable vs. use	2000-2004	Brazil	1.4	0.052038	0.075998	0	0
public vs. sustainable vs. use	2000-2004	Brazil	1.5	0.049468	0.078718	0	0
private vs. protected	2000-2004	Caatinga	1	0.014431	0.014431	0.0954	0.0954
private vs. protected	2000-2004	Caatinga	1.1	0.011311	0.015901	0.0625	0.1389
private vs. protected	2000-2004	Caatinga	1.2	0.010311	0.019061	0.0407	0.1883
private vs. protected	2000-2004	Caatinga	1.3	0.008261	0.022731	0.0263	0.2417
private vs. protected	2000-2004	Caatinga	1.4	0.006701	0.023841	0.0169	0.2974
private vs. protected	2000-2004	Caatinga	1.5	0.005391	0.026791	0.0109	0.3538
private vs. public	2000-2004	Caatinga	1	0.0012862	0.0012862	0	0
private vs. public	2000-2004	Caatinga	1.1	0.00096618	0.0016262	0	0
private vs. public	2000-2004	Caatinga	1.2	0.00065618	0.0019162	0	0
private vs. public	2000-2004	Caatinga	1.3	0.00036618	0.0021762	0	0.0014
private vs. public	2000-2004	Caatinga	1.4	8.62E-05	0.0024162	0	0.2275
private vs. public	2000-2004	Caatinga	1.5	-0.00017382	0.0026362	0	0.9089
private vs. quilombola	2000-2004	Caatinga	1	0.0019255	0.0019255	0.0991	0.0991
private vs. quilombola	2000-2004	Caatinga	1.1	0.0014155	0.0023655	0.0532	0.1681
private vs. quilombola	2000-2004	Caatinga	1.2	0.00091549	0.0028355	0.0276	0.2524
private vs. quilombola	2000-2004	Caatinga	1.3	0.00051549	0.0030955	0.014	0.3457
private vs. quilombola	2000-2004	Caatinga	1.4	0.00024549	0.0035555	0.0069	0.4414
private vs. quilombola	2000-2004	Caatinga	1.5	-0.00013451	0.0038755	0.0034	0.5336
private vs. sustainable vs. use	2000-2004	Caatinga	1	0.0068497	0.0068497	0.0787	0.0787
private vs. sustainable vs. use	2000-2004	Caatinga	1.1	0.0054897	0.0083397	0.0437	0.1308
private vs. sustainable vs. use	2000-2004	Caatinga	1.2	0.0042597	0.0097597	0.0237	0.1954
private vs. sustainable vs. use	2000-2004	Caatinga	1.3	0.0030797	0.01081	0.0127	0.2687
private vs. sustainable vs. use	2000-2004	Caatinga	1.4	0.0020597	0.01228	0.0067	0.3468
private vs. sustainable vs. use	2000-2004	Caatinga	1.5	0.0010597	0.01373	0.0035	0.4258
public vs. indigenous	2000-2004	Caatinga	1	0.015875	0.015875	0.0789	0.0789
public vs. indigenous	2000-2004	Caatinga	1.1	0.013275	0.017905	0.0537	0.1116
public vs. indigenous	2000-2004	Caatinga	1.2	0.012015	0.018415	0.0365	0.1484
public vs. indigenous	2000-2004	Caatinga	1.3	0.010835	0.020525	0.0247	0.1883
public vs. indigenous	2000-2004	Caatinga	1.4	0.0086452	0.022655	0.0167	0.2302
public vs. indigenous	2000-2004	Caatinga	1.5	0.0068052	0.024035	0.0113	0.2732
public vs. private	2000-2004	Caatinga	1	0.001294	0.001294	0	0
public vs. private	2000-2004	Caatinga	1.1	0.00095399	0.001614	0	0
public vs. private	2000-2004	Caatinga	1.2	0.00064399	0.001914	0	0
public vs. private	2000-2004	Caatinga	1.3	0.00034399	0.002174	0	0.0023
public vs. private	2000-2004	Caatinga	1.4	7.40E-05	0.002424	0	0.2744
public vs. private	2000-2004	Caatinga	1.5	-0.00019601	0.002654	0	0.9309
public vs. protected	2000-2004	Caatinga	1	0.024564	0.024564	0.0954	0.0954
public vs. protected	2000-2004	Caatinga	1.1	0.019934	0.028584	0.064	0.1363
public vs. protected	2000-2004	Caatinga	1.2	0.015984	0.033674	0.0427	0.1823
public vs. protected	2000-2004	Caatinga	1.3	0.011914	0.037724	0.0283	0.2318
public vs. protected	2000-2004	Caatinga	1.4	0.0085838	0.041034	0.0188	0.2833
public vs. protected	2000-2004	Caatinga	1.5	0.0053138	0.044354	0.0124	0.3354
public vs. quilombola	2000-2004	Caatinga	1	-0.0027087	-0.0027087	0.962	0.962
public vs. quilombola	2000-2004	Caatinga	1.1	-0.0030787	-0.0023387	0.9317	0.9805
public vs. quilombola	2000-2004	Caatinga	1.2	-0.0033587	-0.0018787	0.8909	0.9902
public vs. quilombola	2000-2004	Caatinga	1.3	-0.0037787	-0.0015587	0.8404	0.9951
public vs. quilombola	2000-2004	Caatinga	1.4	-0.0040887	-0.0012387	0.7823	0.9976
public vs. quilombola	2000-2004	Caatinga	1.5	-0.0044587	-0.00086874	0.719	0.9988
public vs. sustainable vs. use	2000-2004	Caatinga	1	0.080817	0.080817	0	0
public vs. sustainable vs. use	2000-2004	Caatinga	1.1	0.078677	0.083037	0	0
public vs. sustainable vs. use	2000-2004	Caatinga	1.2	0.076747	0.084947	0	0
public vs. sustainable vs. use	2000-2004	Caatinga	1.3	0.074917	0.086217	0	0
public vs. sustainable vs. use	2000-2004	Caatinga	1.4	0.073287	0.087887	0	0
public vs. sustainable vs. use	2000-2004	Caatinga	1.5	0.071097	0.089417	0	0
private vs. indigenous	2000-2004	Cerrado	1	0.13768	0.13768	0	0
private vs. indigenous	2000-2004	Cerrado	1.1	0.13298	0.143	0	0
private vs. indigenous	2000-2004	Cerrado	1.2	0.12673	0.14941	0	0
private vs. indigenous	2000-2004	Cerrado	1.3	0.12133	0.15397	0	0
private vs. indigenous	2000-2004	Cerrado	1.4	0.11594	0.15873	0	0
private vs. indigenous	2000-2004	Cerrado	1.5	0.11152	0.16239	0	0
private vs. protected	2000-2004	Cerrado	1	0.013142	0.013142	0	0
private vs. protected	2000-2004	Cerrado	1.1	0.012112	0.013922	0	0
private vs. protected	2000-2004	Cerrado	1.2	0.011152	0.014762	0	2.00E-04
private vs. protected	2000-2004	Cerrado	1.3	0.010212	0.015982	0	5.00E-04
private vs. protected	2000-2004	Cerrado	1.4	0.0094516	0.016762	0	0.0014
private vs. protected	2000-2004	Cerrado	1.5	0.0087016	0.017472	0	0.0031
private vs. public	2000-2004	Cerrado	1	0.002206	0.002206	0	0
private vs. public	2000-2004	Cerrado	1.1	0.001986	0.002426	0	0
private vs. public	2000-2004	Cerrado	1.2	0.001796	0.002616	0	0
private vs. public	2000-2004	Cerrado	1.3	0.001616	0.002796	0	0
private vs. public	2000-2004	Cerrado	1.4	0.001446	0.002956	0	0
private vs. public	2000-2004	Cerrado	1.5	0.001296	0.003116	0	0
private vs. quilombola	2000-2004	Cerrado	1	0.0014174	0.0014174	0.4457	0.4457
private vs. quilombola	2000-2004	Cerrado	1.1	-0.0021326	0.0048474	0.3379	0.5576
private vs. quilombola	2000-2004	Cerrado	1.2	-0.0047326	0.0078074	0.2495	0.6561
private vs. quilombola	2000-2004	Cerrado	1.3	-0.0066326	0.0099274	0.1802	0.7386
private vs. quilombola	2000-2004	Cerrado	1.4	-0.0086826	0.011747	0.1278	0.805
private vs. quilombola	2000-2004	Cerrado	1.5	-0.010853	0.013667	0.0893	0.8568
private vs. sustainable vs. use	2000-2004	Cerrado	1	0.028899	0.028899	0	0
private vs. sustainable vs. use	2000-2004	Cerrado	1.1	0.026189	0.031039	0	0
private vs. sustainable vs. use	2000-2004	Cerrado	1.2	0.024389	0.033669	0	2.00E-04
private vs. sustainable vs. use	2000-2004	Cerrado	1.3	0.022519	0.035899	0	5.00E-04
private vs. sustainable vs. use	2000-2004	Cerrado	1.4	0.020559	0.038369	0	0.0012
private vs. sustainable vs. use	2000-2004	Cerrado	1.5	0.019119	0.040599	0	0.0025
public vs. indigenous	2000-2004	Cerrado	1	0.011907	0.011907	0.0219	0.0219
public vs. indigenous	2000-2004	Cerrado	1.1	0.010437	0.013157	0.0113	0.0396
public vs. indigenous	2000-2004	Cerrado	1.2	0.0087873	0.014427	0.0057	0.0641
public vs. indigenous	2000-2004	Cerrado	1.3	0.0077273	0.015327	0.0029	0.0953
public vs. indigenous	2000-2004	Cerrado	1.4	0.0064473	0.016027	0.0015	0.1328
public vs. indigenous	2000-2004	Cerrado	1.5	0.0051773	0.016857	7.00E-04	0.1754
public vs. private	2000-2004	Cerrado	1	0.0021983	0.0021983	0	0
public vs. private	2000-2004	Cerrado	1.1	0.0019783	0.0024283	0	0
public vs. private	2000-2004	Cerrado	1.2	0.0017783	0.0026183	0	0
public vs. private	2000-2004	Cerrado	1.3	0.0015983	0.0028083	0	0
public vs. private	2000-2004	Cerrado	1.4	0.0014283	0.0029783	0	0
public vs. private	2000-2004	Cerrado	1.5	0.0012783	0.0031283	0	0
public vs. protected	2000-2004	Cerrado	1	0.045586	0.045586	0	0
public vs. protected	2000-2004	Cerrado	1.1	0.043976	0.047746	0	0
public vs. protected	2000-2004	Cerrado	1.2	0.042196	0.049676	0	0
public vs. protected	2000-2004	Cerrado	1.3	0.040346	0.051046	0	0
public vs. protected	2000-2004	Cerrado	1.4	0.039106	0.052326	0	0
public vs. protected	2000-2004	Cerrado	1.5	0.037496	0.053516	0	0
public vs. quilombola	2000-2004	Cerrado	1	0.023153	0.023153	0.0019	0.0019
public vs. quilombola	2000-2004	Cerrado	1.1	0.021123	0.025213	8.00E-04	0.0042
public vs. quilombola	2000-2004	Cerrado	1.2	0.019093	0.027163	3.00E-04	0.0082
public vs. quilombola	2000-2004	Cerrado	1.3	0.017783	0.028753	1.00E-04	0.0144
public vs. quilombola	2000-2004	Cerrado	1.4	0.015513	0.030933	1.00E-04	0.0231
public vs. quilombola	2000-2004	Cerrado	1.5	0.013853	0.032323	0	0.0346
public vs. sustainable vs. use	2000-2004	Cerrado	1	0.010729	0.010729	0.0025	0.0025
public vs. sustainable vs. use	2000-2004	Cerrado	1.1	0.0098994	0.011499	0.001	0.0057
public vs. sustainable vs. use	2000-2004	Cerrado	1.2	0.0085794	0.012699	4.00E-04	0.0112
public vs. sustainable vs. use	2000-2004	Cerrado	1.3	0.0076394	0.013749	2.00E-04	0.0197
public vs. sustainable vs. use	2000-2004	Cerrado	1.4	0.0068694	0.014459	1.00E-04	0.0316
public vs. sustainable vs. use	2000-2004	Cerrado	1.5	0.0063594	0.014979	0	0.0474
private vs. indigenous	2000-2004	Mata Atlantica	1	0.0010823	0.0010823	0.0017	0.0017
private vs. indigenous	2000-2004	Mata Atlantica	1.1	0.00092235	0.0013123	3.00E-04	0.0069
private vs. indigenous	2000-2004	Mata Atlantica	1.2	0.00075235	0.0015423	1.00E-04	0.0205
private vs. indigenous	2000-2004	Mata Atlantica	1.3	0.00062235	0.0017423	0	0.0483
private vs. indigenous	2000-2004	Mata Atlantica	1.4	0.00047235	0.0019323	0	0.0952
private vs. indigenous	2000-2004	Mata Atlantica	1.5	0.00035235	0.0021223	0	0.1626
private vs. protected	2000-2004	Mata Atlantica	1	0.017216	0.017216	0	0
private vs. protected	2000-2004	Mata Atlantica	1.1	0.016246	0.018176	0	0
private vs. protected	2000-2004	Mata Atlantica	1.2	0.015356	0.019046	0	0
private vs. protected	2000-2004	Mata Atlantica	1.3	0.014536	0.019866	0	0
private vs. protected	2000-2004	Mata Atlantica	1.4	0.013766	0.020596	0	0
private vs. protected	2000-2004	Mata Atlantica	1.5	0.013016	0.021346	0	0
private vs. public	2000-2004	Mata Atlantica	1	0.040932	0.040932	0	0
private vs. public	2000-2004	Mata Atlantica	1.1	0.039622	0.042242	0	0
private vs. public	2000-2004	Mata Atlantica	1.2	0.038432	0.043422	0	0
private vs. public	2000-2004	Mata Atlantica	1.3	0.037332	0.044512	0	0
private vs. public	2000-2004	Mata Atlantica	1.4	0.036332	0.045522	0	0
private vs. public	2000-2004	Mata Atlantica	1.5	0.035392	0.046442	0	0
private vs. quilombola	2000-2004	Mata Atlantica	1	0.00050538	0.00050538	0.1013	0.1013
private vs. quilombola	2000-2004	Mata Atlantica	1.1	0.00032538	0.00067538	0.0438	0.1994
private vs. quilombola	2000-2004	Mata Atlantica	1.2	0.00017538	0.00082538	0.0176	0.3255
private vs. quilombola	2000-2004	Mata Atlantica	1.3	3.54E-05	0.00098538	0.0066	0.4629
private vs. quilombola	2000-2004	Mata Atlantica	1.4	-9.46E-05	0.0011454	0.0024	0.5946
private vs. quilombola	2000-2004	Mata Atlantica	1.5	-0.00021462	0.0012754	8.00E-04	0.7086
private vs. sustainable vs. use	2000-2004	Mata Atlantica	1	0.021094	0.021094	0	0
private vs. sustainable vs. use	2000-2004	Mata Atlantica	1.1	0.020274	0.021914	0	0
private vs. sustainable vs. use	2000-2004	Mata Atlantica	1.2	0.019534	0.022684	0	0
private vs. sustainable vs. use	2000-2004	Mata Atlantica	1.3	0.018864	0.023404	0	0
private vs. sustainable vs. use	2000-2004	Mata Atlantica	1.4	0.018254	0.024074	0	0
private vs. sustainable vs. use	2000-2004	Mata Atlantica	1.5	0.017694	0.024734	0	0
public vs. indigenous	2000-2004	Mata Atlantica	1	0.04312	0.04312	0	0
public vs. indigenous	2000-2004	Mata Atlantica	1.1	0.0394	0.0464	0	0
public vs. indigenous	2000-2004	Mata Atlantica	1.2	0.03638	0.04909	0	0
public vs. indigenous	2000-2004	Mata Atlantica	1.3	0.03395	0.05175	0	0
public vs. indigenous	2000-2004	Mata Atlantica	1.4	0.03172	0.054	0	1.00E-04
public vs. indigenous	2000-2004	Mata Atlantica	1.5	0.02934	0.05619	0	3.00E-04
public vs. private	2000-2004	Mata Atlantica	1	0.04114	0.04114	0	0
public vs. private	2000-2004	Mata Atlantica	1.1	0.03983	0.04245	0	0
public vs. private	2000-2004	Mata Atlantica	1.2	0.03864	0.04364	0	0
public vs. private	2000-2004	Mata Atlantica	1.3	0.03756	0.04473	0	0
public vs. private	2000-2004	Mata Atlantica	1.4	0.03656	0.04573	0	0
public vs. private	2000-2004	Mata Atlantica	1.5	0.03563	0.04666	0	0
public vs. protected	2000-2004	Mata Atlantica	1	0.069554	0.069554	0	0
public vs. protected	2000-2004	Mata Atlantica	1.1	0.067094	0.072584	0	0
public vs. protected	2000-2004	Mata Atlantica	1.2	0.064494	0.074854	0	0
public vs. protected	2000-2004	Mata Atlantica	1.3	0.062094	0.077404	0	0
public vs. protected	2000-2004	Mata Atlantica	1.4	0.059924	0.079764	0	0
public vs. protected	2000-2004	Mata Atlantica	1.5	0.057964	0.081854	0	0
public vs. quilombola	2000-2004	Mata Atlantica	1	-0.00030578	-0.00030578	0.6382	0.6382
public vs. quilombola	2000-2004	Mata Atlantica	1.1	-0.00062578	4.22E-06	0.501	0.7597
public vs. quilombola	2000-2004	Mata Atlantica	1.2	-0.00098578	0.00032422	0.3752	0.8481
public vs. quilombola	2000-2004	Mata Atlantica	1.3	-0.0012758	0.00059422	0.2698	0.9077
public vs. quilombola	2000-2004	Mata Atlantica	1.4	-0.0015558	0.00083422	0.1873	0.9457
public vs. quilombola	2000-2004	Mata Atlantica	1.5	-0.0018258	0.0010442	0.1262	0.969
public vs. sustainable vs. use	2000-2004	Mata Atlantica	1	0.11356	0.11356	0	0
public vs. sustainable vs. use	2000-2004	Mata Atlantica	1.1	0.10987	0.11736	0	0
public vs. sustainable vs. use	2000-2004	Mata Atlantica	1.2	0.10648	0.1213	0	0
public vs. sustainable vs. use	2000-2004	Mata Atlantica	1.3	0.10359	0.12496	0	0
public vs. sustainable vs. use	2000-2004	Mata Atlantica	1.4	0.10087	0.12873	0	0
public vs. sustainable vs. use	2000-2004	Mata Atlantica	1.5	0.098489	0.13222	0	0
private vs. public	2000-2004	Pampa	1	0.053683	0.053683	0	0
private vs. public	2000-2004	Pampa	1.1	0.051493	0.055933	0	0
private vs. public	2000-2004	Pampa	1.2	0.049433	0.057893	0	0
private vs. public	2000-2004	Pampa	1.3	0.047643	0.059843	0	0
private vs. public	2000-2004	Pampa	1.4	0.045913	0.061463	0	0
private vs. public	2000-2004	Pampa	1.5	0.044383	0.063113	0	0
public vs. private	2000-2004	Pampa	1	0.053628	0.053628	0	0
public vs. private	2000-2004	Pampa	1.1	0.051398	0.055878	0	0
public vs. private	2000-2004	Pampa	1.2	0.049288	0.057878	0	0
public vs. private	2000-2004	Pampa	1.3	0.047428	0.059748	0	0
public vs. private	2000-2004	Pampa	1.4	0.045798	0.061498	0	0
public vs. private	2000-2004	Pampa	1.5	0.044148	0.063148	0	0
private vs. public	2000-2004	Pantanal	1	0.00043718	0.00043718	0.172	0.172
private vs. public	2000-2004	Pantanal	1.1	0.00018718	0.00064718	0.0777	0.3177
private vs. public	2000-2004	Pantanal	1.2	7.18E-06	0.00084718	0.0317	0.4825
private vs. public	2000-2004	Pantanal	1.3	-0.00014282	0.0010372	0.0119	0.6375
private vs. public	2000-2004	Pantanal	1.4	-0.00030282	0.0011772	0.0042	0.7639
private vs. public	2000-2004	Pantanal	1.5	-0.00045282	0.0013072	0.0014	0.8557
private vs. communal	2005-2012	Amazonia	1	0.015085	0.015085	0	0
private vs. communal	2005-2012	Amazonia	1.1	0.013675	0.016565	0	0
private vs. communal	2005-2012	Amazonia	1.2	0.012405	0.017935	0	0
private vs. communal	2005-2012	Amazonia	1.3	0.011245	0.019235	0	0
private vs. communal	2005-2012	Amazonia	1.4	0.010225	0.020505	0	0
private vs. communal	2005-2012	Amazonia	1.5	0.0092947	0.021705	0	0
private vs. indigenous	2005-2012	Amazonia	1	0.00846	0.00846	0	0
private vs. indigenous	2005-2012	Amazonia	1.1	0.00739	0.00963	0	0
private vs. indigenous	2005-2012	Amazonia	1.2	0.00634	0.0107	0	1.00E-04
private vs. indigenous	2005-2012	Amazonia	1.3	0.00542	0.01162	0	6.00E-04
private vs. indigenous	2005-2012	Amazonia	1.4	0.00459	0.01247	0	0.0025
private vs. indigenous	2005-2012	Amazonia	1.5	0.00386	0.01337	0	0.008
private vs. protected	2005-2012	Amazonia	1	0.022934	0.022934	0.0298	0.0298
private vs. protected	2005-2012	Amazonia	1.1	0.020724	0.026534	0.0165	0.0505
private vs. protected	2005-2012	Amazonia	1.2	0.017864	0.029454	0.0091	0.0777
private vs. protected	2005-2012	Amazonia	1.3	0.015024	0.033704	0.005	0.111
private vs. protected	2005-2012	Amazonia	1.4	0.011844	0.039824	0.0027	0.1496
private vs. protected	2005-2012	Amazonia	1.5	0.010694	0.043934	0.0015	0.1923
private vs. public	2005-2012	Amazonia	1	0.070758	0.070758	0	0
private vs. public	2005-2012	Amazonia	1.1	0.067328	0.074188	0	0
private vs. public	2005-2012	Amazonia	1.2	0.064178	0.077288	0	0
private vs. public	2005-2012	Amazonia	1.3	0.061278	0.080118	0	0
private vs. public	2005-2012	Amazonia	1.4	0.058588	0.082718	0	0
private vs. public	2005-2012	Amazonia	1.5	0.056078	0.085118	0	0
private vs. quilombola	2005-2012	Amazonia	1	0.013383	0.013383	0.0013	0.0013
private vs. quilombola	2005-2012	Amazonia	1.1	0.011473	0.015123	3.00E-04	0.0051
private vs. quilombola	2005-2012	Amazonia	1.2	0.0098233	0.016763	1.00E-04	0.0149
private vs. quilombola	2005-2012	Amazonia	1.3	0.0082833	0.018433	0	0.0347
private vs. quilombola	2005-2012	Amazonia	1.4	0.0069233	0.019993	0	0.0685
private vs. quilombola	2005-2012	Amazonia	1.5	0.0052533	0.021223	0	0.1185
private vs. sustainable vs. use	2005-2012	Amazonia	1	0.044867	0.044867	0	0
private vs. sustainable vs. use	2005-2012	Amazonia	1.1	0.040767	0.048727	0	1.00E-04
private vs. sustainable vs. use	2005-2012	Amazonia	1.2	0.036757	0.053047	0	4.00E-04
private vs. sustainable vs. use	2005-2012	Amazonia	1.3	0.033247	0.056447	0	0.0013
private vs. sustainable vs. use	2005-2012	Amazonia	1.4	0.029567	0.059597	0	0.0031
private vs. sustainable vs. use	2005-2012	Amazonia	1.5	0.027157	0.062537	0	0.0066
public vs. communal	2005-2012	Amazonia	1	0.022497	0.022497	0	0
public vs. communal	2005-2012	Amazonia	1.1	0.020647	0.024417	0	0
public vs. communal	2005-2012	Amazonia	1.2	0.018997	0.026117	0	0
public vs. communal	2005-2012	Amazonia	1.3	0.017517	0.027827	0	0
public vs. communal	2005-2012	Amazonia	1.4	0.016097	0.029407	0	0
public vs. communal	2005-2012	Amazonia	1.5	0.014847	0.030897	0	0
public vs. indigenous	2005-2012	Amazonia	1	0.059995	0.059995	0	0
public vs. indigenous	2005-2012	Amazonia	1.1	0.054795	0.065375	0	0
public vs. indigenous	2005-2012	Amazonia	1.2	0.049865	0.070255	0	0
public vs. indigenous	2005-2012	Amazonia	1.3	0.045175	0.075215	0	0
public vs. indigenous	2005-2012	Amazonia	1.4	0.041195	0.079485	0	0
public vs. indigenous	2005-2012	Amazonia	1.5	0.037285	0.083345	0	0
public vs. private	2005-2012	Amazonia	1	0.071056	0.071056	0	0
public vs. private	2005-2012	Amazonia	1.1	0.067586	0.074496	0	0
public vs. private	2005-2012	Amazonia	1.2	0.064416	0.077626	0	0
public vs. private	2005-2012	Amazonia	1.3	0.061476	0.080466	0	0
public vs. private	2005-2012	Amazonia	1.4	0.058766	0.083086	0	0
public vs. private	2005-2012	Amazonia	1.5	0.056236	0.085486	0	0
public vs. protected	2005-2012	Amazonia	1	0.0088094	0.0088094	0.0771	0.0771
public vs. protected	2005-2012	Amazonia	1.1	0.0070394	0.011179	0.0417	0.131
public vs. protected	2005-2012	Amazonia	1.2	0.0053294	0.013929	0.022	0.1984
public vs. protected	2005-2012	Amazonia	1.3	0.0029494	0.015719	0.0114	0.2755
public vs. protected	2005-2012	Amazonia	1.4	0.0014894	0.017819	0.0058	0.3577
public vs. protected	2005-2012	Amazonia	1.5	0.00075936	0.020069	0.0029	0.4406
public vs. quilombola	2005-2012	Amazonia	1	0.042397	0.042397	0	0
public vs. quilombola	2005-2012	Amazonia	1.1	0.039057	0.045777	0	0
public vs. quilombola	2005-2012	Amazonia	1.2	0.036017	0.049047	0	0
public vs. quilombola	2005-2012	Amazonia	1.3	0.033057	0.051937	0	0
public vs. quilombola	2005-2012	Amazonia	1.4	0.030447	0.054927	0	1.00E-04
public vs. quilombola	2005-2012	Amazonia	1.5	0.028067	0.057597	0	2.00E-04
public vs. sustainable vs. use	2005-2012	Amazonia	1	0.031052	0.031052	0.004	0.004
public vs. sustainable vs. use	2005-2012	Amazonia	1.1	0.024712	0.039102	9.00E-04	0.0139
public vs. sustainable vs. use	2005-2012	Amazonia	1.2	0.019022	0.044512	2.00E-04	0.0369
public vs. sustainable vs. use	2005-2012	Amazonia	1.3	0.014052	0.048982	0	0.079
public vs. sustainable vs. use	2005-2012	Amazonia	1.4	0.010022	0.054562	0	0.1432
public vs. sustainable vs. use	2005-2012	Amazonia	1.5	0.0064417	0.059112	0	0.228
private vs. communal	2005-2012	Brazil	1	0.012253	0.012253	0	0
private vs. communal	2005-2012	Brazil	1.1	0.0098434	0.014713	0	0
private vs. communal	2005-2012	Brazil	1.2	0.0076034	0.016953	0	2.00E-04
private vs. communal	2005-2012	Brazil	1.3	0.0055034	0.019043	0	0.005
private vs. communal	2005-2012	Brazil	1.4	0.0036634	0.020953	0	0.0433
private vs. communal	2005-2012	Brazil	1.5	0.0019334	0.022753	0	0.1811
private vs. indigenous	2005-2012	Brazil	1	0.029504	0.029504	0	0
private vs. indigenous	2005-2012	Brazil	1.1	0.027264	0.031734	0	0
private vs. indigenous	2005-2012	Brazil	1.2	0.025264	0.033794	0	0
private vs. indigenous	2005-2012	Brazil	1.3	0.023404	0.035764	0	0
private vs. indigenous	2005-2012	Brazil	1.4	0.021694	0.037494	0	0
private vs. indigenous	2005-2012	Brazil	1.5	0.020094	0.039114	0	0
private vs. protected	2005-2012	Brazil	1	0.028848	0.028848	0	0
private vs. protected	2005-2012	Brazil	1.1	0.027078	0.030738	0	0
private vs. protected	2005-2012	Brazil	1.2	0.025498	0.032458	0	0
private vs. protected	2005-2012	Brazil	1.3	0.024008	0.034218	0	0
private vs. protected	2005-2012	Brazil	1.4	0.022778	0.035818	0	0
private vs. protected	2005-2012	Brazil	1.5	0.021588	0.037358	0	0
private vs. public	2005-2012	Brazil	1	0.043839	0.043839	0	0
private vs. public	2005-2012	Brazil	1.1	0.041759	0.045919	0	0
private vs. public	2005-2012	Brazil	1.2	0.039869	0.047819	0	0
private vs. public	2005-2012	Brazil	1.3	0.038129	0.049549	0	0
private vs. public	2005-2012	Brazil	1.4	0.036519	0.051159	0	0
private vs. public	2005-2012	Brazil	1.5	0.035029	0.052649	0	0
private vs. quilombola	2005-2012	Brazil	1	0.011674	0.011674	0	0
private vs. quilombola	2005-2012	Brazil	1.1	0.010044	0.013304	0	0
private vs. quilombola	2005-2012	Brazil	1.2	0.0085936	0.014834	0	0
private vs. quilombola	2005-2012	Brazil	1.3	0.0072336	0.016164	0	5.00E-04
private vs. quilombola	2005-2012	Brazil	1.4	0.0059836	0.017394	0	0.0031
private vs. quilombola	2005-2012	Brazil	1.5	0.0048536	0.018474	0	0.0138
private vs. sustainable vs. use	2005-2012	Brazil	1	0.041857	0.041857	0	0
private vs. sustainable vs. use	2005-2012	Brazil	1.1	0.038697	0.044987	0	0
private vs. sustainable vs. use	2005-2012	Brazil	1.2	0.035877	0.047917	0	0
private vs. sustainable vs. use	2005-2012	Brazil	1.3	0.033367	0.050557	0	0
private vs. sustainable vs. use	2005-2012	Brazil	1.4	0.031007	0.053077	0	0
private vs. sustainable vs. use	2005-2012	Brazil	1.5	0.028957	0.055457	0	0
public vs. communal	2005-2012	Brazil	1	0.0087718	0.0087718	0	0
public vs. communal	2005-2012	Brazil	1.1	0.0068818	0.010692	0	1.00E-04
public vs. communal	2005-2012	Brazil	1.2	0.0051918	0.012502	0	0.0022
public vs. communal	2005-2012	Brazil	1.3	0.0036618	0.014202	0	0.0209
public vs. communal	2005-2012	Brazil	1.4	0.0022918	0.015772	0	0.0995
public vs. communal	2005-2012	Brazil	1.5	0.0010518	0.017272	0	0.2788
public vs. indigenous	2005-2012	Brazil	1	0.10457	0.10457	0	0
public vs. indigenous	2005-2012	Brazil	1.1	0.098286	0.11077	0	0
public vs. indigenous	2005-2012	Brazil	1.2	0.092396	0.11639	0	0
public vs. indigenous	2005-2012	Brazil	1.3	0.087046	0.12195	0	0
public vs. indigenous	2005-2012	Brazil	1.4	0.082036	0.12696	0	0
public vs. indigenous	2005-2012	Brazil	1.5	0.077336	0.13146	0	0
public vs. private	2005-2012	Brazil	1	0.044013	0.044013	0	0
public vs. private	2005-2012	Brazil	1.1	0.041923	0.046103	0	0
public vs. private	2005-2012	Brazil	1.2	0.040033	0.048003	0	0
public vs. private	2005-2012	Brazil	1.3	0.038293	0.049743	0	0
public vs. private	2005-2012	Brazil	1.4	0.036673	0.051353	0	0
public vs. private	2005-2012	Brazil	1.5	0.035183	0.052843	0	0
public vs. protected	2005-2012	Brazil	1	0.096449	0.096449	0	0
public vs. protected	2005-2012	Brazil	1.1	0.092859	0.099859	0	0
public vs. protected	2005-2012	Brazil	1.2	0.089639	0.10303	0	0
public vs. protected	2005-2012	Brazil	1.3	0.086839	0.106	0	0
public vs. protected	2005-2012	Brazil	1.4	0.084129	0.10883	0	0
public vs. protected	2005-2012	Brazil	1.5	0.081619	0.11144	0	0
public vs. quilombola	2005-2012	Brazil	1	0.020149	0.020149	0	0
public vs. quilombola	2005-2012	Brazil	1.1	0.018109	0.021959	0	0
public vs. quilombola	2005-2012	Brazil	1.2	0.016349	0.023699	0	0
public vs. quilombola	2005-2012	Brazil	1.3	0.014869	0.025429	0	0
public vs. quilombola	2005-2012	Brazil	1.4	0.013469	0.027049	0	0
public vs. quilombola	2005-2012	Brazil	1.5	0.012209	0.028499	0	0
public vs. sustainable vs. use	2005-2012	Brazil	1	0.12832	0.12832	0	0
public vs. sustainable vs. use	2005-2012	Brazil	1.1	0.12252	0.13417	0	0
public vs. sustainable vs. use	2005-2012	Brazil	1.2	0.11727	0.13953	0	0
public vs. sustainable vs. use	2005-2012	Brazil	1.3	0.11233	0.14453	0	0
public vs. sustainable vs. use	2005-2012	Brazil	1.4	0.10769	0.1491	0	0
public vs. sustainable vs. use	2005-2012	Brazil	1.5	0.10328	0.15372	0	0
private vs. protected	2005-2012	Caatinga	1	0.020087	0.020087	0.0158	0.0158
private vs. protected	2005-2012	Caatinga	1.1	0.017357	0.022637	0.0087	0.0272
private vs. protected	2005-2012	Caatinga	1.2	0.015117	0.026107	0.0047	0.0426
private vs. protected	2005-2012	Caatinga	1.3	0.013207	0.030007	0.0026	0.0619
private vs. protected	2005-2012	Caatinga	1.4	0.012127	0.033757	0.0014	0.0851
private vs. protected	2005-2012	Caatinga	1.5	0.010807	0.037287	8.00E-04	0.1117
private vs. public	2005-2012	Caatinga	1	1.15E-05	1.15E-05	0.3963	0.3963
private vs. public	2005-2012	Caatinga	1.1	-9.85E-05	0.00011153	7.00E-04	0.9961
private vs. public	2005-2012	Caatinga	1.2	-0.00019847	0.00021153	0	1
private vs. public	2005-2012	Caatinga	1.3	-0.00028847	0.00029153	0	1
private vs. public	2005-2012	Caatinga	1.4	-0.00036847	0.00037153	0	1
private vs. public	2005-2012	Caatinga	1.5	-0.00044847	0.00045153	0	1
private vs. quilombola	2005-2012	Caatinga	1	0.00084128	0.00084128	0.123	0.123
private vs. quilombola	2005-2012	Caatinga	1.1	0.00059128	0.0010713	0.0684	0.2018
private vs. quilombola	2005-2012	Caatinga	1.2	0.00039128	0.0012213	0.0367	0.2945
private vs. quilombola	2005-2012	Caatinga	1.3	0.00023128	0.0013813	0.0192	0.3937
private vs. quilombola	2005-2012	Caatinga	1.4	1.13E-05	0.0015913	0.0098	0.4922
private vs. quilombola	2005-2012	Caatinga	1.5	-0.00015872	0.0017913	0.0049	0.5844
private vs. sustainable vs. use	2005-2012	Caatinga	1	0.031444	0.031444	0.0033	0.0033
private vs. sustainable vs. use	2005-2012	Caatinga	1.1	0.028444	0.035104	0.0013	0.0076
private vs. sustainable vs. use	2005-2012	Caatinga	1.2	0.024624	0.039014	5.00E-04	0.0151
private vs. sustainable vs. use	2005-2012	Caatinga	1.3	0.021684	0.042074	2.00E-04	0.0267
private vs. sustainable vs. use	2005-2012	Caatinga	1.4	0.019104	0.045634	1.00E-04	0.0431
private vs. sustainable vs. use	2005-2012	Caatinga	1.5	0.017014	0.048274	0	0.0646
public vs. indigenous	2005-2012	Caatinga	1	0.00071402	0.00071402	0.3424	0.3424
public vs. indigenous	2005-2012	Caatinga	1.1	0.00027402	0.00094402	0.2736	0.4166
public vs. indigenous	2005-2012	Caatinga	1.2	6.40E-05	0.001204	0.217	0.487
public vs. indigenous	2005-2012	Caatinga	1.3	-0.00036598	0.001754	0.1712	0.5521
public vs. indigenous	2005-2012	Caatinga	1.4	-0.00052598	0.002044	0.1344	0.6113
public vs. indigenous	2005-2012	Caatinga	1.5	-0.00072598	0.002364	0.1052	0.6643
public vs. private	2005-2012	Caatinga	1	-2.06E-07	-2.06E-07	0.4725	0.4725
public vs. private	2005-2012	Caatinga	1.1	-0.00011021	0.00010979	0.0014	0.9978
public vs. private	2005-2012	Caatinga	1.2	-0.00021021	0.00020979	0	1
public vs. private	2005-2012	Caatinga	1.3	-0.00030021	0.00029979	0	1
public vs. private	2005-2012	Caatinga	1.4	-0.00039021	0.00037979	0	1
public vs. private	2005-2012	Caatinga	1.5	-0.00047021	0.00045979	0	1
public vs. protected	2005-2012	Caatinga	1	0.02193	0.02193	0.0591	0.0591
public vs. protected	2005-2012	Caatinga	1.1	0.01851	0.02571	0.0378	0.0883
public vs. protected	2005-2012	Caatinga	1.2	0.01571	0.03006	0.0241	0.1227
public vs. protected	2005-2012	Caatinga	1.3	0.01325	0.03347	0.0153	0.1613
public vs. protected	2005-2012	Caatinga	1.4	0.01145	0.03683	0.0097	0.2031
public vs. protected	2005-2012	Caatinga	1.5	0.0086997	0.04103	0.0061	0.2469
public vs. quilombola	2005-2012	Caatinga	1	0.0027631	0.0027631	0.3598	0.3598
public vs. quilombola	2005-2012	Caatinga	1.1	0.00095313	0.0045331	0.2588	0.4713
public vs. quilombola	2005-2012	Caatinga	1.2	-0.0012769	0.0059031	0.1811	0.5754
public vs. quilombola	2005-2012	Caatinga	1.3	-0.0030369	0.0068931	0.1239	0.6669
public vs. quilombola	2005-2012	Caatinga	1.4	-0.0042869	0.0077131	0.0833	0.7439
public vs. quilombola	2005-2012	Caatinga	1.5	-0.0054869	0.0085531	0.0551	0.8064
public vs. sustainable vs. use	2005-2012	Caatinga	1	0.25305	0.25305	0	0
public vs. sustainable vs. use	2005-2012	Caatinga	1.1	0.24641	0.26255	0	0
public vs. sustainable vs. use	2005-2012	Caatinga	1.2	0.23913	0.27218	0	0
public vs. sustainable vs. use	2005-2012	Caatinga	1.3	0.23158	0.2812	0	0
public vs. sustainable vs. use	2005-2012	Caatinga	1.4	0.22541	0.29216	0	0
public vs. sustainable vs. use	2005-2012	Caatinga	1.5	0.2186	0.30175	0	0
private vs. indigenous	2005-2012	Cerrado	1	0.050536	0.050536	0.0012	0.0012
private vs. indigenous	2005-2012	Cerrado	1.1	0.046986	0.053676	4.00E-04	0.0029
private vs. indigenous	2005-2012	Cerrado	1.2	0.043966	0.058286	1.00E-04	0.0063
private vs. indigenous	2005-2012	Cerrado	1.3	0.040226	0.062026	1.00E-04	0.0118
private vs. indigenous	2005-2012	Cerrado	1.4	0.036486	0.065136	0	0.0203
private vs. indigenous	2005-2012	Cerrado	1.5	0.033256	0.067436	0	0.032
private vs. protected	2005-2012	Cerrado	1	0.046735	0.046735	0	0
private vs. protected	2005-2012	Cerrado	1.1	0.043935	0.050155	0	0
private vs. protected	2005-2012	Cerrado	1.2	0.040855	0.053035	0	0
private vs. protected	2005-2012	Cerrado	1.3	0.038755	0.056305	0	0
private vs. protected	2005-2012	Cerrado	1.4	0.036195	0.059055	0	0
private vs. protected	2005-2012	Cerrado	1.5	0.034175	0.061495	0	0
private vs. public	2005-2012	Cerrado	1	0.0092372	0.0092372	0	0
private vs. public	2005-2012	Cerrado	1.1	0.0086972	0.0097772	0	0
private vs. public	2005-2012	Cerrado	1.2	0.0081972	0.010267	0	0
private vs. public	2005-2012	Cerrado	1.3	0.0077372	0.010717	0	0
private vs. public	2005-2012	Cerrado	1.4	0.0073172	0.011127	0	0
private vs. public	2005-2012	Cerrado	1.5	0.0069272	0.011507	0	0
private vs. quilombola	2005-2012	Cerrado	1	0.0018999	0.0018999	0.0168	0.0168
private vs. quilombola	2005-2012	Cerrado	1.1	0.0016699	0.0021399	0.008	0.0325
private vs. quilombola	2005-2012	Cerrado	1.2	0.0014899	0.0023199	0.0038	0.0554
private vs. quilombola	2005-2012	Cerrado	1.3	0.0012099	0.0025099	0.0017	0.0859
private vs. quilombola	2005-2012	Cerrado	1.4	0.0009599	0.0027699	8.00E-04	0.1236
private vs. quilombola	2005-2012	Cerrado	1.5	0.0008399	0.0029899	4.00E-04	0.1677
private vs. sustainable vs. use	2005-2012	Cerrado	1	0.02291	0.02291	0.0025	0.0025
private vs. sustainable vs. use	2005-2012	Cerrado	1.1	0.01919	0.02617	7.00E-04	0.0072
private vs. sustainable vs. use	2005-2012	Cerrado	1.2	0.01638	0.02988	2.00E-04	0.0171
private vs. sustainable vs. use	2005-2012	Cerrado	1.3	0.01365	0.03253	1.00E-04	0.0345
private vs. sustainable vs. use	2005-2012	Cerrado	1.4	0.01111	0.03524	0	0.0612
private vs. sustainable vs. use	2005-2012	Cerrado	1.5	0.0091405	0.0384	0	0.0982
public vs. indigenous	2005-2012	Cerrado	1	0.034439	0.034439	0.0233	0.0233
public vs. indigenous	2005-2012	Cerrado	1.1	0.031439	0.037579	0.0121	0.0419
public vs. indigenous	2005-2012	Cerrado	1.2	0.028529	0.040339	0.0062	0.0675
public vs. indigenous	2005-2012	Cerrado	1.3	0.024569	0.042519	0.0032	0.1
public vs. indigenous	2005-2012	Cerrado	1.4	0.022749	0.044529	0.0016	0.1387
public vs. indigenous	2005-2012	Cerrado	1.5	0.020289	0.048109	8.00E-04	0.1826
public vs. private	2005-2012	Cerrado	1	0.0092947	0.0092947	0	0
public vs. private	2005-2012	Cerrado	1.1	0.0087447	0.0098447	0	0
public vs. private	2005-2012	Cerrado	1.2	0.0082347	0.010345	0	0
public vs. private	2005-2012	Cerrado	1.3	0.0077747	0.010795	0	0
public vs. private	2005-2012	Cerrado	1.4	0.0073447	0.011225	0	0
public vs. private	2005-2012	Cerrado	1.5	0.0069447	0.011615	0	0
public vs. protected	2005-2012	Cerrado	1	0.049021	0.049021	0	0
public vs. protected	2005-2012	Cerrado	1.1	0.047531	0.051161	0	0
public vs. protected	2005-2012	Cerrado	1.2	0.045731	0.052541	0	0
public vs. protected	2005-2012	Cerrado	1.3	0.044341	0.054221	0	0
public vs. protected	2005-2012	Cerrado	1.4	0.043121	0.055861	0	0
public vs. protected	2005-2012	Cerrado	1.5	0.041591	0.057151	0	0
public vs. quilombola	2005-2012	Cerrado	1	-0.00094416	-0.00094416	0.7559	0.7559
public vs. quilombola	2005-2012	Cerrado	1.1	-0.0013442	-0.00059416	0.6657	0.8315
public vs. quilombola	2005-2012	Cerrado	1.2	-0.0016642	-0.00029416	0.5741	0.886
public vs. quilombola	2005-2012	Cerrado	1.3	-0.0019142	7.58E-05	0.4862	0.9241
public vs. quilombola	2005-2012	Cerrado	1.4	-0.0021342	0.00041584	0.4052	0.9501
public vs. quilombola	2005-2012	Cerrado	1.5	-0.0023942	0.00071584	0.3332	0.9676
public vs. sustainable vs. use	2005-2012	Cerrado	1	0.039654	0.039654	3.00E-04	3.00E-04
public vs. sustainable vs. use	2005-2012	Cerrado	1.1	0.037034	0.042534	1.00E-04	9.00E-04
public vs. sustainable vs. use	2005-2012	Cerrado	1.2	0.034774	0.045784	0	0.0019
public vs. sustainable vs. use	2005-2012	Cerrado	1.3	0.032704	0.048804	0	0.0036
public vs. sustainable vs. use	2005-2012	Cerrado	1.4	0.029354	0.049944	0	0.0064
public vs. sustainable vs. use	2005-2012	Cerrado	1.5	0.027114	0.053074	0	0.0105
private vs. indigenous	2005-2012	Mata Atlantica	1	0.011891	0.011891	0	0
private vs. indigenous	2005-2012	Mata Atlantica	1.1	0.010751	0.013091	0	0
private vs. indigenous	2005-2012	Mata Atlantica	1.2	0.0096713	0.014121	0	0
private vs. indigenous	2005-2012	Mata Atlantica	1.3	0.0088113	0.015131	0	0
private vs. indigenous	2005-2012	Mata Atlantica	1.4	0.0081013	0.016161	0	0
private vs. indigenous	2005-2012	Mata Atlantica	1.5	0.0074213	0.016951	0	1.00E-04
private vs. protected	2005-2012	Mata Atlantica	1	0.0083433	0.0083433	0	0
private vs. protected	2005-2012	Mata Atlantica	1.1	0.0077933	0.0088833	0	0
private vs. protected	2005-2012	Mata Atlantica	1.2	0.0073433	0.0093533	0	0
private vs. protected	2005-2012	Mata Atlantica	1.3	0.0068733	0.0098233	0	0
private vs. protected	2005-2012	Mata Atlantica	1.4	0.0064933	0.010203	0	0
private vs. protected	2005-2012	Mata Atlantica	1.5	0.0061133	0.010573	0	0
private vs. public	2005-2012	Mata Atlantica	1	0.023489	0.023489	0	0
private vs. public	2005-2012	Mata Atlantica	1.1	0.022729	0.024259	0	0
private vs. public	2005-2012	Mata Atlantica	1.2	0.022039	0.024949	0	0
private vs. public	2005-2012	Mata Atlantica	1.3	0.021419	0.025599	0	0
private vs. public	2005-2012	Mata Atlantica	1.4	0.020839	0.026189	0	0
private vs. public	2005-2012	Mata Atlantica	1.5	0.020309	0.026749	0	0
private vs. quilombola	2005-2012	Mata Atlantica	1	0.004843	0.004843	0	0
private vs. quilombola	2005-2012	Mata Atlantica	1.1	0.004393	0.005423	0	2.00E-04
private vs. quilombola	2005-2012	Mata Atlantica	1.2	0.003923	0.005863	0	7.00E-04
private vs. quilombola	2005-2012	Mata Atlantica	1.3	0.003513	0.006313	0	0.0022
private vs. quilombola	2005-2012	Mata Atlantica	1.4	0.003123	0.006713	0	0.0056
private vs. quilombola	2005-2012	Mata Atlantica	1.5	0.002823	0.007113	0	0.0124
private vs. sustainable vs. use	2005-2012	Mata Atlantica	1	0.040209	0.040209	0	0
private vs. sustainable vs. use	2005-2012	Mata Atlantica	1.1	0.039059	0.041369	0	0
private vs. sustainable vs. use	2005-2012	Mata Atlantica	1.2	0.038029	0.042469	0	0
private vs. sustainable vs. use	2005-2012	Mata Atlantica	1.3	0.037149	0.043499	0	0
private vs. sustainable vs. use	2005-2012	Mata Atlantica	1.4	0.036309	0.044459	0	0
private vs. sustainable vs. use	2005-2012	Mata Atlantica	1.5	0.035539	0.045399	0	0
public vs. indigenous	2005-2012	Mata Atlantica	1	0.052377	0.052377	0	0
public vs. indigenous	2005-2012	Mata Atlantica	1.1	0.048287	0.056157	0	0
public vs. indigenous	2005-2012	Mata Atlantica	1.2	0.043527	0.060097	0	0
public vs. indigenous	2005-2012	Mata Atlantica	1.3	0.039517	0.063667	0	2.00E-04
public vs. indigenous	2005-2012	Mata Atlantica	1.4	0.036277	0.067617	0	5.00E-04
public vs. indigenous	2005-2012	Mata Atlantica	1.5	0.033577	0.071067	0	0.0012
public vs. private	2005-2012	Mata Atlantica	1	0.023592	0.023592	0	0
public vs. private	2005-2012	Mata Atlantica	1.1	0.022832	0.024362	0	0
public vs. private	2005-2012	Mata Atlantica	1.2	0.022142	0.025052	0	0
public vs. private	2005-2012	Mata Atlantica	1.3	0.021512	0.025692	0	0
public vs. private	2005-2012	Mata Atlantica	1.4	0.020932	0.026282	0	0
public vs. private	2005-2012	Mata Atlantica	1.5	0.020392	0.026842	0	0
public vs. protected	2005-2012	Mata Atlantica	1	0.046311	0.046311	0	0
public vs. protected	2005-2012	Mata Atlantica	1.1	0.044481	0.048001	0	0
public vs. protected	2005-2012	Mata Atlantica	1.2	0.042841	0.049621	0	0
public vs. protected	2005-2012	Mata Atlantica	1.3	0.041371	0.051231	0	0
public vs. protected	2005-2012	Mata Atlantica	1.4	0.040021	0.052571	0	0
public vs. protected	2005-2012	Mata Atlantica	1.5	0.038811	0.053791	0	0
public vs. quilombola	2005-2012	Mata Atlantica	1	0.013573	0.013573	0.0083	0.0083
public vs. quilombola	2005-2012	Mata Atlantica	1.1	0.011673	0.015603	0.0031	0.02
public vs. quilombola	2005-2012	Mata Atlantica	1.2	0.0099629	0.017773	0.0011	0.0405
public vs. quilombola	2005-2012	Mata Atlantica	1.3	0.0082129	0.019723	4.00E-04	0.0714
public vs. quilombola	2005-2012	Mata Atlantica	1.4	0.0067029	0.020863	1.00E-04	0.1135
public vs. quilombola	2005-2012	Mata Atlantica	1.5	0.0052929	0.022323	0	0.166
public vs. sustainable vs. use	2005-2012	Mata Atlantica	1	0.13051	0.13051	0	0
public vs. sustainable vs. use	2005-2012	Mata Atlantica	1.1	0.12715	0.13388	0	0
public vs. sustainable vs. use	2005-2012	Mata Atlantica	1.2	0.12442	0.13686	0	0
public vs. sustainable vs. use	2005-2012	Mata Atlantica	1.3	0.12193	0.1399	0	0
public vs. sustainable vs. use	2005-2012	Mata Atlantica	1.4	0.1196	0.14248	0	0
public vs. sustainable vs. use	2005-2012	Mata Atlantica	1.5	0.11769	0.14478	0	0
private vs. public	2005-2012	Pampa	1	0.099876	0.099876	0	0
[truncated: 353 more rows]
