# Supplementary material for: Land tenure drives Brazil’s deforestation rates across socio-environmental contexts
Source: Nat Commun. 2022 Oct 1;13:5759. doi: 10.1038/s41467-022-33398-3 (PMC9526711; doi:10.1038/s41467-022-33398-3)
Supplement: Supplementary file 7 — Source Data [file 41467_2022_33398_MOESM7_ESM.csv]

Treatment	counterfactual	spatialScale	temporalScale	N	SE	p_value	lower_ci	upper_ci	Effect	ImbBefore	ImbAfter	ImbImprov	gIndex_TP	gIndex_unTP	weightedEstim	PAfilter
Communal	Private	Amazonia	1985-1990	1462	0.009049507	0.000103382	-0.052871543	-0.017398125	-0.035134834	0.729866909	0.599179207	0.130687702	0.722706783	0.713966086	TRUE	FALSE
Communal	Private	Brazil	1985-1990	1522	0	0	3.116567996	3.116567996	3.116567996	0.882465057	0.645203679	0.237261377	0.493321187	0.441990605	TRUE	FALSE
Communal	Private	Amazonia	1985-2018	1462	0.040395433	0.008153213	-0.186046106	-0.027698919	-0.106872512	0.731618704	0.595075239	0.136543465	0.751325567	0.737705995	TRUE	FALSE
Communal	Private	Brazil	1985-2018	1522	0.049675504	0.004189422	-0.239609757	-0.044885358	-0.142247557	0.882390533	0.645203679	0.237186854	0.496425284	0.447601781	TRUE	FALSE
Communal	Private	Amazonia	1991-1995	1462	0.014759341	0.002202297	-0.074113524	-0.016257972	-0.045185748	0.73057501	0.599179207	0.131395803	0.731165155	0.7177564	TRUE	FALSE
Communal	Private	Amazonia	1996-1999	1462	0.013517902	1.93E-06	-0.09085307	-0.03786387	-0.06435847	0.731538162	0.596443228	0.135094933	0.731214616	0.72442467	TRUE	FALSE
Communal	Private	Brazil	1996-1999	1522	0.016132419	0.13845933	-0.05551999	0.00771793	-0.02390103	0.882444666	0.643889619	0.238555047	0.514989083	0.458080723	TRUE	FALSE
Communal	Private	Amazonia	2000-2004	1462	0.026429854	0.012043721	-0.118163244	-0.01456012	-0.066361682	0.731595213	0.595075239	0.136519973	0.723232224	0.71304506	TRUE	FALSE
Communal	Private	Brazil	2000-2004	1522	0.016893786	0.000196301	-0.096019101	-0.029796678	-0.062907889	0.882416265	0.642575558	0.239840706	0.519405137	0.467370583	TRUE	FALSE
Communal	Private	Amazonia	2005-2012	1462	0.021134875	0.074517139	-0.079116061	0.003731128	-0.037692466	0.73172945	0.596443228	0.135286221	0.737364594	0.722797039	TRUE	FALSE
Communal	Private	Brazil	2005-2012	1522	0.031411592	0.075037745	-0.117485561	0.005645619	-0.055919971	0.882342955	0.645203679	0.237139276	0.519186605	0.466656252	TRUE	FALSE
Communal	Private	Amazonia	2013-2018	1462	0.023262846	0.011914694	-0.104092506	-0.012903827	-0.058498167	0.732031484	0.597811218	0.134220266	0.733789316	0.717982718	TRUE	FALSE
Communal	Private	Brazil	2013-2018	1522	0.027009686	0.013654926	-0.119549709	-0.013673687	-0.066611698	0.88234077	0.64651774	0.23582303	0.51152098	0.461259595	TRUE	FALSE
Communal	Private	Brazil	1991-1995	1522	0	0	-1.038855999	-1.038855999	-1.038855999	0.88245122	0.643889619	0.238561601	0.514026009	0.460116192	TRUE	FALSE
Indigenous	Private	Amazonia	1985-1990	402	0.00894284	0.001459017	-0.045990144	-0.010934856	-0.0284625	0.937342982	0.587064677	0.350278305	0.416665036	0.401458443	TRUE	FALSE
Indigenous	Private	Brazil	1985-1990	906	0.009992376	6.61E-05	-0.059454648	-0.020285253	-0.03986995	0.924843454	0.328918322	0.595925132	0.455651936	0.453478259	TRUE	FALSE
Indigenous	Private	Cerrado	1985-1990	100	0.027918261	0.020131015	-0.119597949	-0.010160377	-0.064879163	0.950390035	0.76	0.190390035	0.553524036	0.503457531	TRUE	FALSE
Indigenous	Private	Mata Atlantica	1985-1990	256	0.017821422	0.169714201	-0.010458346	0.059400344	0.024470999	0.966228735	0.234375	0.731853735	0.401013244	0.396014138	TRUE	FALSE
Indigenous	Private	Amazonia	1985-2018	402	0.030487235	0.000807277	-0.161894886	-0.042387121	-0.102141004	0.937359762	0.592039801	0.345319961	0.458116863	0.413201065	TRUE	FALSE
Indigenous	Private	Brazil	1985-2018	906	0.02479345	1.40E-11	-0.216153949	-0.118965413	-0.167559681	0.923201921	0.353200883	0.570001038	0.440910774	0.440243563	TRUE	FALSE
Indigenous	Private	Caatinga	1985-2018	54	0.049170655	0.667256777	-0.117511962	0.075233464	-0.021139249	0.991931154	0.666666667	0.325264487	0.838244985	0.526513503	TRUE	FALSE
Indigenous	Private	Cerrado	1985-2018	100	0.061812894	5.07E-06	-0.403123015	-0.160820923	-0.281971969	0.950383477	0.76	0.190383477	0.561001268	0.47514895	TRUE	FALSE
Indigenous	Private	Mata Atlantica	1985-2018	256	0.028313589	0.24264105	-0.022411708	0.088575522	0.033081907	0.959378402	0.2734375	0.685940902	0.386398238	0.386272026	TRUE	FALSE
Indigenous	Private	Amazonia	1991-1995	402	0.013503976	0.000984651	-0.070961233	-0.01802662	-0.044493926	0.937342982	0.587064677	0.350278305	0.436535128	0.418609417	TRUE	FALSE
Indigenous	Private	Brazil	1991-1995	906	0.012756738	2.57E-07	-0.090731153	-0.040725658	-0.065728405	0.924846124	0.326710817	0.598135307	0.472662655	0.470785512	TRUE	FALSE
Indigenous	Private	Cerrado	1991-1995	100	0.019625643	0.04570561	-0.077679587	-0.000748482	-0.039214034	0.950390035	0.76	0.190390035	0.719684436	0.613449064	TRUE	FALSE
Indigenous	Private	Mata Atlantica	1991-1995	256	0.015018236	0.739164558	-0.024434731	0.034435671	0.00500047	0.966223133	0.2265625	0.739660633	0.434233452	0.442269874	TRUE	FALSE
Indigenous	Private	Amazonia	1996-1999	402	0.008773736	0.003941153	-0.04248943	-0.008097017	-0.025293223	0.940213154	0.587064677	0.353148477	0.466113235	0.425299451	TRUE	FALSE
Indigenous	Private	Brazil	1996-1999	906	0.009386489	9.30E-09	-0.072304666	-0.035510305	-0.053907486	0.923201192	0.348785872	0.57441532	0.441794607	0.439749724	TRUE	FALSE
Indigenous	Private	Cerrado	1996-1999	100	0.019061966	1.84E-05	-0.119008123	-0.044286591	-0.081647357	0.950382165	0.76	0.190382165	0.605268993	0.533664218	TRUE	FALSE
Indigenous	Private	Mata Atlantica	1996-1999	256	0.008526967	0.353469088	-0.008800534	0.024624563	0.007912014	0.959400811	0.265625	0.693775811	0.451935878	0.454456284	TRUE	FALSE
Indigenous	Private	Amazonia	2000-2004	402	0.008563801	9.44E-05	-0.050222668	-0.016653187	-0.033437928	0.940172883	0.592039801	0.348133082	0.453832794	0.811513926	TRUE	FALSE
Indigenous	Private	Brazil	2000-2004	906	0.009110086	3.14E-10	-0.075171235	-0.039460356	-0.057315795	0.923202406	0.348785872	0.574416534	0.412195554	0.415837189	TRUE	FALSE
Indigenous	Private	Cerrado	2000-2004	100	0.041118219	8.19E-05	-0.24254172	-0.081361264	-0.161951492	0.950382165	0.76	0.190382165	0.423238509	0.404097574	TRUE	FALSE
Indigenous	Private	Mata Atlantica	2000-2004	256	0.008116279	0.608181806	-0.011746638	0.020068593	0.004160977	0.959396737	0.2734375	0.685959237	0.415076154	0.413902317	TRUE	FALSE
Indigenous	Private	Amazonia	2005-2012	402	0.009324091	0.071264686	-0.035093557	0.001456207	-0.016818675	0.937363118	0.587064677	0.350298441	0.477401017	0.455911985	TRUE	FALSE
Indigenous	Private	Brazil	2005-2012	906	0.012432494	0.000211663	-0.070425568	-0.021691087	-0.046058328	0.92320095	0.355408389	0.567792561	0.440726391	0.440175195	TRUE	FALSE
Indigenous	Private	Cerrado	2005-2012	100	0.040996567	0.002912773	-0.202390234	-0.041686643	-0.122038439	0.950379542	0.76	0.190379542	0.517318763	0.45096202	TRUE	FALSE
Indigenous	Private	Mata Atlantica	2005-2012	256	0.012818108	0.087100308	-0.00319258	0.047053481	0.021930451	0.959369234	0.296875	0.662494234	0.442830674	0.446345166	TRUE	FALSE
Indigenous	Private	Amazonia	2013-2018	402	0.01004399	0.014029454	-0.044359005	-0.004987287	-0.024673146	0.937366474	0.587064677	0.350301797	0.429976216	0.409443808	TRUE	FALSE
Indigenous	Private	Brazil	2013-2018	906	0.011546895	7.15E-05	-0.068486521	-0.023223526	-0.045855023	0.923201192	0.3598234	0.563377793	0.445636524	0.445591792	TRUE	FALSE
Indigenous	Private	Cerrado	2013-2018	100	0.025075993	0.003916894	-0.121486723	-0.023190637	-0.07233868	0.950605155	0.74	0.210605155	0.45394161	0.382495702	TRUE	FALSE
Indigenous	Private	Mata Atlantica	2013-2018	256	0.005598482	0.444269306	-0.006689964	0.015255684	0.00428286	0.959368725	0.3046875	0.654681225	0.439293331	0.430282556	TRUE	FALSE
Protected	Private	Amazonia	1985-1990	72	0.006289319	0.72651804	-0.010127079	0.014526596	0.002199759	0.969051954	0.611111111	0.357940843	0.492584048	0.663499439	TRUE	FALSE
Protected	Private	Brazil	1985-1990	904	0.007999155	2.38E-06	-0.053417023	-0.022060912	-0.037738967	0.842639408	0.236725664	0.605913744	0.654508171	0.654530175	TRUE	FALSE
Protected	Private	Caatinga	1985-1990	60	0.052272768	0.029809555	-0.216021171	-0.011115684	-0.113568428	0.961530728	0.2	0.761530728	0.577724137	0.579355364	TRUE	FALSE
Protected	Private	Cerrado	1985-1990	172	0.021223046	0.043715753	-0.084399176	-0.001206363	-0.042802769	0.901124234	0.569767442	0.331356792	0.63218335	0.648591693	TRUE	FALSE
Protected	Private	Mata Atlantica	1985-1990	516	0.009987079	1.73E-05	-0.062491855	-0.023343223	-0.042917539	0.875107101	0.282945736	0.592161365	0.615000632	0.614618236	TRUE	FALSE
Protected	Private	Amazonia	1985-2018	70	0.024885094	2.26E-09	-0.197539825	-0.09999205	-0.148765937	0.971008461	0.571428571	0.39957989	0.512983517	0.374427771	TRUE	FALSE
Protected	Private	Brazil	1985-2018	908	0.017796878	4.98E-10	-0.145571454	-0.075808975	-0.110690214	0.841128389	0.244493392	0.596634997	0.642158313	0.64198103	TRUE	FALSE
Protected	Private	Cerrado	1985-2018	172	0.035214774	4.95E-07	-0.246085437	-0.108046059	-0.177065748	0.910139577	0.558139535	0.352000042	0.633838616	0.640489321	TRUE	FALSE
Protected	Private	Mata Atlantica	1985-2018	516	0.0177386	0.000105182	-0.103562922	-0.034028887	-0.068795904	0.872173292	0.290697674	0.581475617	0.565700392	0.566236252	TRUE	FALSE
Protected	Private	Amazonia	1991-1995	72	0.005830105	0.436898933	-0.006894236	0.015959354	0.004532559	0.969051954	0.611111111	0.357940843	0.464522598	0.395685707	TRUE	FALSE
Protected	Private	Brazil	1991-1995	906	0.006279056	8.96E-05	-0.036902481	-0.012289033	-0.024595757	0.842591587	0.240618102	0.601973485	0.637873703	0.638362966	TRUE	FALSE
Protected	Private	Caatinga	1991-1995	58	0.021397537	0.31892982	-0.063264461	0.020612344	-0.021326058	0.961717903	0.413793103	0.547924799	0.366252939	0.352930529	TRUE	FALSE
Protected	Private	Cerrado	1991-1995	172	0.022056345	0.305000904	-0.065854336	0.020604946	-0.022624695	0.901115052	0.569767442	0.33134761	0.721571326	0.724064208	TRUE	FALSE
Protected	Private	Mata Atlantica	1991-1995	514	0.006265059	5.28E-07	-0.043704373	-0.019145794	-0.031425083	0.875076543	0.303501946	0.571574597	0.63552466	0.635368791	TRUE	FALSE
Protected	Private	Amazonia	1996-1999	70	0.015379745	0.567032049	-0.02133995	0.038947544	0.008803797	0.971008461	0.6	0.371008461	0.437671105	0.344752742	TRUE	FALSE
Protected	Private	Brazil	1996-1999	904	0.007503614	0.002654047	-0.037256689	-0.007843062	-0.022549875	0.842653002	0.280973451	0.56167955	0.671986227	0.680684196	TRUE	FALSE
Protected	Private	Caatinga	1996-1999	58	0.01428676	5.76E-07	-0.099423693	-0.043420624	-0.071422158	0.961743572	0.448275862	0.51346771	0.374528191	0.444116487	TRUE	FALSE
Protected	Private	Cerrado	1996-1999	172	0.02132184	0.068267176	-0.080664853	0.002915225	-0.038874814	0.901100623	0.558139535	0.342961088	0.716220153	0.697370608	TRUE	FALSE
Protected	Private	Mata Atlantica	1996-1999	514	0.004486722	0.000548355	-0.024299708	-0.006712079	-0.015505893	0.872187552	0.299610895	0.572576657	0.62208567	0.621355302	TRUE	FALSE
Protected	Private	Amazonia	2000-2004	70	0.012573741	0.000453043	-0.068741271	-0.019453111	-0.044097191	0.971008461	0.6	0.371008461	0.511383672	0.272630505	TRUE	FALSE
Protected	Private	Brazil	2000-2004	906	0.007544632	1.89E-08	-0.057204376	-0.027629963	-0.04241717	0.841128389	0.280353201	0.560775188	0.649394167	0.648996282	TRUE	FALSE
Protected	Private	Caatinga	2000-2004	58	0.021339992	0.061156249	-0.081781851	0.001869381	-0.039956235	0.961790634	0.448275862	0.513514771	0.492331668	0.471706314	TRUE	FALSE
Protected	Private	Cerrado	2000-2004	172	0.011341636	0.014889034	-0.049846839	-0.005388445	-0.027617642	0.90110587	0.546511628	0.354594242	0.687479983	0.684665938	TRUE	FALSE
Protected	Private	Mata Atlantica	2000-2004	516	0.005909706	7.03E-05	-0.03507647	-0.011910847	-0.023493659	0.872171254	0.298449612	0.573721642	0.618586239	0.619455018	TRUE	FALSE
Protected	Private	Amazonia	2005-2012	70	0.017243636	8.30E-05	-0.101657939	-0.034064127	-0.067861033	0.971008461	0.571428571	0.39957989	0.696636213	0.460434242	TRUE	FALSE
Protected	Private	Brazil	2005-2012	906	0.007760151	1.45E-06	-0.052596849	-0.022177615	-0.037387232	0.842887253	0.242825607	0.600061646	0.645208782	0.645234	TRUE	FALSE
Protected	Private	Caatinga	2005-2012	60	0.021187361	0.02568938	-0.08879283	-0.005739899	-0.047266365	0.961761755	0.2	0.761761755	0.562796686	0.555396005	TRUE	FALSE
Protected	Private	Cerrado	2005-2012	172	0.026819313	0.014931129	-0.11784431	-0.012714533	-0.065279422	0.910171058	0.534883721	0.375287337	0.742509409	0.736181313	TRUE	FALSE
Protected	Private	Mata Atlantica	2005-2012	514	0.006205889	0.007889925	-0.028650781	-0.004324142	-0.016487462	0.872166161	0.369649805	0.502516356	0.63732625	0.637442142	TRUE	FALSE
Protected	Private	Amazonia	2013-2018	70	0.019448801	1.68E-06	-0.131240326	-0.055002427	-0.093121377	0.971008461	0.6	0.371008461	0.582446549	0.570835866	TRUE	FALSE
Protected	Private	Brazil	2013-2018	904	0.009476153	8.04E-05	-0.055939768	-0.018793929	-0.037366849	0.842603724	0.287610619	0.554993105	0.647655518	0.647720748	TRUE	FALSE
Protected	Private	Caatinga	2013-2018	60	0.017645055	0.00375589	-0.085718476	-0.016551132	-0.051134804	0.961715764	0.166666667	0.795049097	0.545087216	0.557427937	TRUE	FALSE
Protected	Private	Cerrado	2013-2018	172	0.020827815	0.053909415	-0.080968707	0.000674827	-0.04014694	0.910157941	0.558139535	0.352018406	0.731331547	0.741626599	TRUE	FALSE
Protected	Private	Mata Atlantica	2013-2018	510	0.005119996	0.000644316	-0.027505657	-0.007435643	-0.01747065	0.871658897	0.329411765	0.542247133	0.630697288	0.637638717	TRUE	FALSE
Quilombola	Private	Amazonia	1985-1990	226	0.013800297	3.47E-05	-0.084182137	-0.030085968	-0.057134052	0.909560819	0.601769912	0.307790907	0.49262129	0.381682512	TRUE	FALSE
Quilombola	Private	Brazil	1985-1990	702	0.01186616	0.380834635	-0.033656268	0.012858224	-0.010399022	0.866689944	0.148148148	0.718541796	0.644441151	0.644759439	TRUE	FALSE
Quilombola	Private	Caatinga	1985-1990	124	0.028174042	0.831995405	-0.049243179	0.061197035	0.005976928	0.974330288	0.322580645	0.651749643	0.375287235	0.320023374	TRUE	FALSE
Quilombola	Private	Cerrado	1985-1990	92	0.053190659	0.520672955	-0.070086968	0.138416584	0.034164808	0.935841255	0.543478261	0.392362994	0.471474682	0.459836433	TRUE	FALSE
Quilombola	Private	Mata Atlantica	1985-1990	218	0.024097071	0.013632477	-0.106672156	-0.012213372	-0.059442764	0.890728926	0.266055046	0.62467388	0.629046924	0.608580911	TRUE	FALSE
Quilombola	Private	Amazonia	1985-2018	226	0.026893276	3.75E-05	-0.163578105	-0.058158401	-0.110868253	0.909678276	0.610619469	0.299058807	0.779319555	0.606079638	TRUE	FALSE
Quilombola	Private	Brazil	1985-2018	702	0.022999203	6.15E-05	-0.137237493	-0.047082273	-0.092159883	0.866706694	0.165242165	0.701464529	0.610134541	0.608235344	TRUE	FALSE
Quilombola	Private	Caatinga	1985-2018	124	0.036883353	0.19636034	-0.024637092	0.119942996	0.047652952	0.97439981	0.322580645	0.651819165	0.586227584	0.462447059	TRUE	FALSE
Quilombola	Private	Cerrado	1985-2018	92	0.048325174	0.481529808	-0.060702208	0.128728995	0.034013393	0.935815021	0.543478261	0.39233676	0.598086293	0.58727726	TRUE	FALSE
Quilombola	Private	Mata Atlantica	1985-2018	218	0.04274829	0.287354598	-0.129266846	0.038303372	-0.045481737	0.89045645	0.302752294	0.587704156	0.665310168	0.656371786	TRUE	FALSE
Quilombola	Private	Amazonia	1991-1995	226	0.015114576	0.11926608	-0.053170441	0.006077608	-0.023546416	0.909587666	0.610619469	0.298968197	0.551120015	0.439462608	TRUE	FALSE
Quilombola	Private	Brazil	1991-1995	702	0.01019635	0.640552448	-0.024745425	0.015223532	-0.004760946	0.866788985	0.150997151	0.715791834	0.594276319	0.594787033	TRUE	FALSE
Quilombola	Private	Caatinga	1991-1995	124	0.024474551	0.056457123	-0.001284269	0.094654206	0.046684969	0.97439874	0.306451613	0.667947128	0.42364195	0.391041334	TRUE	FALSE
Quilombola	Private	Cerrado	1991-1995	92	0.022589766	0.508082242	-0.05922564	0.029324616	-0.014950512	0.935832073	0.543478261	0.392353812	0.597140497	0.582792112	TRUE	FALSE
Quilombola	Private	Mata Atlantica	1991-1995	218	0.018195963	0.368324727	-0.052032809	0.019294056	-0.016369377	0.89078444	0.275229358	0.615555082	0.66863849	0.663446042	TRUE	FALSE
Quilombola	Private	Amazonia	1996-1999	226	0.011763189	0.000285034	-0.065738574	-0.019627719	-0.042683147	0.909664853	0.619469027	0.290195826	0.552885207	0.543210706	TRUE	FALSE
Quilombola	Private	Brazil	1996-1999	702	0.009475002	0.038381485	-0.038191094	-0.001049767	-0.01962043	0.866771265	0.153846154	0.712925111	0.628975033	0.630327223	TRUE	FALSE
Quilombola	Private	Caatinga	1996-1999	124	0.015300557	0.170844161	-0.009034483	0.0509426	0.020954058	0.974401949	0.322580645	0.651821304	0.487895684	0.368866754	TRUE	FALSE
Quilombola	Private	Cerrado	1996-1999	92	0.029467485	0.975208117	-0.05867097	0.056839447	-0.000915762	0.935832073	0.543478261	0.392353812	0.545944965	0.551984638	TRUE	FALSE
Quilombola	Private	Mata Atlantica	1996-1999	218	0.00924517	0.190765125	-0.030215832	0.006024568	-0.012095632	0.890574099	0.275229358	0.615344741	0.636208059	0.629513785	TRUE	FALSE
Quilombola	Private	Amazonia	2000-2004	226	0.013560337	0.000840187	-0.07185851	-0.018702966	-0.045280738	0.909701768	0.610619469	0.299082299	0.694444852	0.53444748	TRUE	FALSE
Quilombola	Private	Brazil	2000-2004	702	0.012635454	0.008676594	-0.057927298	-0.008397228	-0.033162263	0.866722958	0.156695157	0.710027801	0.602779241	0.602088143	TRUE	FALSE
Quilombola	Private	Caatinga	2000-2004	124	0.016998756	0.35379135	-0.017554676	0.049079223	0.015762273	0.974401949	0.322580645	0.651821304	0.538795886	0.374519931	TRUE	FALSE
Quilombola	Private	Cerrado	2000-2004	92	0.12348226	0.688077924	-0.291594568	0.192446998	-0.049573785	0.935825514	0.543478261	0.392347253	0.5741883	0.590841677	TRUE	FALSE
Quilombola	Private	Mata Atlantica	2000-2004	218	0.01290936	0.734587162	-0.02967854	0.02092522	-0.00437666	0.890510436	0.302752294	0.587758142	0.725171717	0.727269819	TRUE	FALSE
Quilombola	Private	Amazonia	2005-2012	226	0.015388174	0.00027885	-0.086083886	-0.025763352	-0.055923619	0.909701768	0.628318584	0.281383184	0.596612563	0.449445079	TRUE	FALSE
Quilombola	Private	Brazil	2005-2012	704	0.013331781	0.001095325	-0.069655714	-0.017396094	-0.043525904	0.866681206	0.167613636	0.699067569	0.612019817	0.609452046	TRUE	FALSE
Quilombola	Private	Caatinga	2005-2012	124	0.016802497	0.629261143	-0.024820596	0.04104398	0.008111692	0.974401949	0.322580645	0.651821304	0.499320726	0.345767891	TRUE	FALSE
Quilombola	Private	Cerrado	2005-2012	92	0.024975357	0.666626764	-0.059709738	0.038191861	-0.010758938	0.935816332	0.543478261	0.392338071	0.504135393	0.478168541	TRUE	FALSE
Quilombola	Private	Mata Atlantica	2005-2012	218	0.008667667	0.144944285	-0.029622512	0.004354118	-0.012634197	0.890384639	0.293577982	0.596806657	0.651432146	0.653557174	TRUE	FALSE
Quilombola	Private	Amazonia	2013-2018	226	0.02029801	0.006066439	-0.095484529	-0.015917791	-0.05570116	0.909715192	0.628318584	0.281396607	0.517112659	0.399703554	TRUE	FALSE
Quilombola	Private	Brazil	2013-2018	704	0.013502385	0.000972427	-0.071000251	-0.018071875	-0.044536063	0.866554977	0.170454545	0.696100431	0.603975086	0.600189726	TRUE	FALSE
Quilombola	Private	Caatinga	2013-2018	124	0.007649556	0.025689033	0.002072393	0.032058101	0.017065247	0.974391253	0.306451613	0.667939641	0.471313981	0.343622444	TRUE	FALSE
Quilombola	Private	Cerrado	2013-2018	92	0.021839159	0.792856753	-0.037068941	0.048538989	0.005735024	0.935830761	0.543478261	0.3923525	0.642351398	0.650145481	TRUE	FALSE
Quilombola	Private	Mata Atlantica	2013-2018	218	0.00739565	0.609515537	-0.018272648	0.010717768	-0.00377744	0.890227264	0.302752294	0.587474971	0.636933904	0.636583644	TRUE	FALSE
Sustainable use	Private	Amazonia	1985-1990	178	0.01140315	0.009564982	-0.051897279	-0.007197754	-0.029547516	0.962725484	0.606741573	0.355983911	0.531728211	0.516268015	TRUE	FALSE
Sustainable use	Private	Brazil	1985-1990	1234	0.009950556	0.001590112	-0.050923747	-0.011918284	-0.031421015	0.71559523	0.244732577	0.470862653	0.878196028	0.878497964	TRUE	FALSE
Sustainable use	Private	Caatinga	1985-1990	100	0.049716055	0.082602858	-0.183737777	0.011145576	-0.086296101	0.894785836	0.26	0.634785836	0.722615265	0.751432437	TRUE	FALSE
Sustainable use	Private	Cerrado	1985-1990	156	0.034144757	0.280160333	-0.103797439	0.030047548	-0.036874946	0.849470678	0.5	0.349470678	0.911035522	0.91613079	TRUE	FALSE
Sustainable use	Private	Mata Atlantica	1985-1990	756	0.021192224	3.89E-06	-0.139380416	-0.056308426	-0.097844421	0.732422549	0.275132275	0.457290274	0.906925345	0.907588972	TRUE	FALSE
Sustainable use	Private	Amazonia	1985-2018	178	0.037033529	0.000400855	-0.20366531	-0.058496544	-0.131080927	0.962738908	0.606741573	0.355997335	0.481946139	0.480513789	TRUE	FALSE
Sustainable use	Private	Brazil	1985-2018	1232	0.026323021	1.60E-08	-0.200317319	-0.097132974	-0.148725147	0.715524863	0.237012987	0.478511876	0.870109679	0.871054857	TRUE	FALSE
Sustainable use	Private	Cerrado	1985-2018	156	0.04396912	0.007864771	-0.203039933	-0.030684149	-0.116862041	0.849651693	0.487179487	0.362472206	0.879583003	0.881503139	TRUE	FALSE
Sustainable use	Private	Mata Atlantica	1985-2018	754	0.033452633	7.24E-05	-0.198309381	-0.06717747	-0.132743425	0.732149054	0.283819629	0.448329426	0.918140663	0.917792025	TRUE	FALSE
Sustainable use	Private	Amazonia	1991-1995	178	0.017336146	0.002012736	-0.087518246	-0.019561804	-0.053540025	0.962725484	0.617977528	0.344747956	0.513850168	0.475374309	TRUE	FALSE
Sustainable use	Private	Brazil	1991-1995	1234	0.009719914	5.08E-05	-0.05843295	-0.020331589	-0.039382269	0.71562973	0.238249595	0.477380135	0.856769779	0.856894956	TRUE	FALSE
Sustainable use	Private	Caatinga	1991-1995	98	0.02215928	0.006982318	-0.10321018	-0.016347398	-0.059778789	0.894882097	0.489795918	0.405086179	0.732531015	0.715557009	TRUE	FALSE
Sustainable use	Private	Cerrado	1991-1995	156	0.01583295	0.001241295	-0.082160051	-0.020096026	-0.051128039	0.849538887	0.5	0.349538887	0.866330686	0.874271407	TRUE	FALSE
Sustainable use	Private	Mata Atlantica	1991-1995	756	0.009883208	0.000433312	-0.054148917	-0.015407455	-0.034778186	0.732328328	0.285714286	0.446614043	0.904450979	0.905753088	TRUE	FALSE
Sustainable use	Private	Amazonia	1996-1999	178	0.015718316	0.0001276	-0.091024924	-0.029410258	-0.060217591	0.962735552	0.606741573	0.355993979	0.585774992	0.538339749	TRUE	FALSE
Sustainable use	Private	Brazil	1996-1999	1232	0.007692112	7.32E-06	-0.049567908	-0.019415382	-0.034491645	0.71560327	0.238636364	0.476966907	0.877824034	0.877591476	TRUE	FALSE
Sustainable use	Private	Caatinga	1996-1999	100	0.023075057	0.004869189	-0.110195552	-0.01974299	-0.064969271	0.894921672	0.26	0.634921672	0.739691541	0.731860321	TRUE	FALSE
Sustainable use	Private	Cerrado	1996-1999	156	0.011470041	3.31E-05	-0.07009622	-0.025134484	-0.047615352	0.849562497	0.487179487	0.36238301	0.846495158	0.846153132	TRUE	FALSE
Sustainable use	Private	Mata Atlantica	1996-1999	756	0.010638378	3.02E-05	-0.065236903	-0.023535226	-0.044386065	0.732217301	0.283068783	0.449148518	0.912746035	0.91319546	TRUE	FALSE
Sustainable use	Private	Amazonia	2000-2004	178	0.01667547	3.18E-07	-0.117936122	-0.052569482	-0.085252802	0.962738908	0.606741573	0.355997335	0.576693665	0.557215009	TRUE	FALSE
Sustainable use	Private	Brazil	2000-2004	1232	0.007916028	6.53E-11	-0.067215875	-0.036185617	-0.051700746	0.715546467	0.24025974	0.475286727	0.867982558	0.867851713	TRUE	FALSE
Sustainable use	Private	Caatinga	2000-2004	100	0.017948804	0.116746534	-0.063333092	0.007024928	-0.028154082	0.894971941	0.26	0.634971941	0.813194805	0.85535575	TRUE	FALSE
Sustainable use	Private	Cerrado	2000-2004	156	0.026242219	0.056186432	-0.1015456	0.001322008	-0.050111796	0.849643823	0.487179487	0.362464336	0.902919973	0.904610583	TRUE	FALSE
Sustainable use	Private	Mata Atlantica	2000-2004	754	0.008903291	0.001130418	-0.046438168	-0.01153791	-0.028988039	0.729731543	0.281167109	0.448564434	0.897869606	0.898669987	TRUE	FALSE
Sustainable use	Private	Amazonia	2005-2012	178	0.019498254	0.000709373	-0.104235609	-0.027803858	-0.066019734	0.962742264	0.595505618	0.367236646	0.523750029	0.488560789	TRUE	FALSE
Sustainable use	Private	Brazil	2005-2012	1232	0.009730502	2.15E-07	-0.069530775	-0.031387906	-0.050459341	0.715510783	0.23538961	0.480121173	0.866343269	0.867808795	TRUE	FALSE
Sustainable use	Private	Caatinga	2005-2012	100	0.021528598	0.000197914	-0.122317478	-0.037926926	-0.080122202	0.894965524	0.26	0.634965524	0.645349501	0.833069093	TRUE	FALSE
Sustainable use	Private	Cerrado	2005-2012	158	0.029261595	0.113583057	-0.103652044	0.011051302	-0.046300371	0.8497645	0.481012658	0.368751842	0.853009703	0.854181978	TRUE	FALSE
Sustainable use	Private	Mata Atlantica	2005-2012	754	0.009796058	1.75E-05	-0.061271622	-0.02287178	-0.042071701	0.72953699	0.267904509	0.461632481	0.903274444	0.90167157	TRUE	FALSE
Sustainable use	Private	Amazonia	2013-2018	178	0.02196675	0.015138128	-0.096412541	-0.010304462	-0.053358501	0.962742264	0.595505618	0.367236646	0.581869895	0.519587226	TRUE	FALSE
Sustainable use	Private	Brazil	2013-2018	1228	0.011412988	0.000242773	-0.06425203	-0.01951394	-0.041882985	0.714115987	0.232899023	0.481216964	0.870541405	0.87025208	TRUE	FALSE
Sustainable use	Private	Cerrado	2013-2018	158	0.019928771	0.01985746	-0.085474384	-0.007355038	-0.046414711	0.849862878	0.493670886	0.356191992	0.872621842	0.880430234	TRUE	FALSE
Sustainable use	Private	Mata Atlantica	2013-2018	754	0.006729449	4.04E-06	-0.044206201	-0.017827246	-0.031016723	0.729445825	0.262599469	0.466846356	0.925182974	0.925240313	TRUE	FALSE
Undesignated/ untitled public	Private	Amazonia	1985-1990	8066	0.005353322	0.024331464	-0.022547221	-0.001562584	-0.012054903	0.638305556	0.353087032	0.285218524	0.823998137	0.822859212	TRUE	FALSE
Undesignated/ untitled public	Private	Brazil	1985-1990	34212	0.004704204	0.033109918	-0.019243544	-0.000803402	-0.010023473	0.663192601	0.123290074	0.539902527	0.810208396	0.809746391	TRUE	FALSE
Undesignated/ untitled public	Private	Caatinga	1985-1990	10020	0.006527573	0.213486571	-0.020914341	0.004673277	-0.008120532	0.713708075	0.141716567	0.571991509	0.759295625	0.758631182	TRUE	FALSE
Undesignated/ untitled public	Private	Cerrado	1985-1990	9670	0.007235699	0.01175543	-0.032411347	-0.004047927	-0.018229637	0.718007142	0.256463289	0.461543853	0.892775433	0.892710277	TRUE	FALSE
Undesignated/ untitled public	Private	Mata Atlantica	1985-1990	5130	0.01084965	1.73E-15	0.065090924	0.107620772	0.086355848	0.744093126	0.159844055	0.584249072	0.793760117	0.793252548	TRUE	FALSE
Undesignated/ untitled public	Private	Pampa	1985-1990	404	0.040874442	0.067102949	-0.00527199	0.154952878	0.074840444	0.842781463	0.391089109	0.451692354	0.584036062	0.557910364	TRUE	FALSE
Undesignated/ untitled public	Private	Pantanal	1985-1990	260	0.019797457	3.60E-06	-0.13052668	-0.052922075	-0.091724377	0.69489238	0.461538462	0.233353919	0.934940499	0.943389791	TRUE	FALSE
Undesignated/ untitled public	Private	Amazonia	1985-2018	8064	0.015438499	8.47E-26	0.131873637	0.192391442	0.162132539	0.640880157	0.352926587	0.28795357	0.815887009	0.8145869	TRUE	FALSE
Undesignated/ untitled public	Private	Brazil	1985-2018	34216	0.009832097	2.26E-36	0.104560876	0.143101987	0.123831432	0.662668313	0.125789105	0.536879208	0.807549717	0.807098801	TRUE	FALSE
Undesignated/ untitled public	Private	Caatinga	1985-2018	10020	0.009179806	0.134677148	-0.004259927	0.031724252	0.013732163	0.715555002	0.136726547	0.578828455	0.755980642	0.75546674	TRUE	FALSE
Undesignated/ untitled public	Private	Cerrado	1985-2018	9672	0.014539277	0.015989326	0.006530972	0.06352389	0.035027431	0.718262169	0.260959471	0.457302698	0.899244551	0.898746071	TRUE	FALSE
Undesignated/ untitled public	Private	Mata Atlantica	1985-2018	5134	0.015298275	2.88E-47	0.190928611	0.250896745	0.220912678	0.743079598	0.112582781	0.630496817	0.792406557	0.792261627	TRUE	FALSE
Undesignated/ untitled public	Private	Pampa	1985-2018	404	0.045473956	0.023389858	0.013962416	0.192217048	0.103089732	0.842879362	0.465346535	0.377532828	0.648854204	0.619017962	TRUE	FALSE
Undesignated/ untitled public	Private	Pantanal	1985-2018	262	0.014413983	9.63E-26	0.122948335	0.179450112	0.151199223	0.695690571	0.458015267	0.237675304	0.981681194	0.958445585	TRUE	FALSE
Undesignated/ untitled public	Private	Amazonia	1991-1995	8062	0.006452544	0.309240138	-0.006085692	0.019207815	0.006561061	0.639853243	0.356983379	0.282869864	0.82282566	0.82169231	TRUE	FALSE
Undesignated/ untitled public	Private	Brazil	1991-1995	34216	0.004320563	0.02684379	0.001096636	0.018032932	0.009564784	0.662950694	0.124503156	0.538447537	0.810614685	0.817845506	TRUE	FALSE
Undesignated/ untitled public	Private	Caatinga	1991-1995	10024	0.004438755	0.765958056	-0.007378533	0.010021067	0.001321267	0.715154136	0.139864326	0.57528981	0.759562354	0.759686266	TRUE	FALSE
Undesignated/ untitled public	Private	Cerrado	1991-1995	9670	0.006241568	0.501164624	-0.008034806	0.016431692	0.004198443	0.718077974	0.25811789	0.459960083	0.897040568	0.896724991	TRUE	FALSE
Undesignated/ untitled public	Private	Mata Atlantica	1991-1995	5130	0.007583559	1.04E-13	0.041527462	0.071254468	0.056390965	0.743550702	0.160623782	0.58292692	0.794118941	0.793324011	TRUE	FALSE
Undesignated/ untitled public	Private	Pampa	1991-1995	404	0.028450199	0.170692655	-0.016785117	0.094737613	0.038976248	0.842814096	0.415841584	0.426972512	0.630435119	0.594838446	TRUE	FALSE
Undesignated/ untitled public	Private	Pantanal	1991-1995	260	0.009132723	0.304748609	-0.008526864	0.027272752	0.009372944	0.695025412	0.461538462	0.233486951	0.966224157	0.95977923	TRUE	FALSE
Undesignated/ untitled public	Private	Amazonia	1996-1999	8060	0.006106631	0.000107601	0.011680867	0.035618421	0.023649644	0.640854861	0.358808933	0.282045928	0.827133054	0.826111498	TRUE	FALSE
Undesignated/ untitled public	Private	Brazil	1996-1999	34216	0.003515042	5.06E-10	0.014964836	0.028743548	0.021854192	0.662883387	0.1256722	0.537211187	0.806624542	0.806046128	TRUE	FALSE
Undesignated/ untitled public	Private	Caatinga	1996-1999	10024	0.003366755	0.043397835	0.000201658	0.013399095	0.006800376	0.715331967	0.137669593	0.577662374	0.756329325	0.755792699	TRUE	FALSE
Undesignated/ untitled public	Private	Cerrado	1996-1999	9670	0.005657928	0.004587283	0.004949032	0.027127703	0.016038367	0.718214391	0.25811789	0.4600965	0.894689712	0.894211092	TRUE	FALSE
Undesignated/ untitled public	Private	Mata Atlantica	1996-1999	5132	0.007748367	5.97E-17	0.049634447	0.080007488	0.064820968	0.743454953	0.141465316	0.601989637	0.797501785	0.797086992	TRUE	FALSE
Undesignated/ untitled public	Private	Pampa	1996-1999	404	0.027728218	0.000271605	0.04661151	0.155304126	0.100957818	0.842859782	0.435643564	0.407216218	0.611751235	0.590648101	TRUE	FALSE
Undesignated/ untitled public	Private	Pantanal	1996-1999	262	0.00856143	0.110809823	-0.003128349	0.030431841	0.013651746	0.695025412	0.458015267	0.237010145	0.984704526	0.958932272	TRUE	FALSE
Undesignated/ untitled public	Private	Amazonia	2000-2004	8064	0.008683137	8.99E-15	0.050300238	0.084337511	0.067318874	0.640994259	0.353670635	0.287323624	0.818606808	0.832560574	TRUE	FALSE
Undesignated/ untitled public	Private	Brazil	2000-2004	34214	0.004501866	2.79E-23	0.035924372	0.053571362	0.044747867	0.662685581	0.125153446	0.537532135	0.808446574	0.807920898	TRUE	FALSE
Undesignated/ untitled public	Private	Caatinga	2000-2004	10022	0.003425739	0.000596622	0.005046736	0.018475386	0.011761061	0.71598846	0.137098384	0.578890077	0.756858716	0.756261025	TRUE	FALSE
Undesignated/ untitled public	Private	Cerrado	2000-2004	9672	0.00668567	0.180630572	-0.00415279	0.022054554	0.008950882	0.718449941	0.258684864	0.459765077	0.897710058	0.897176096	TRUE	FALSE
Undesignated/ untitled public	Private	Mata Atlantica	2000-2004	5132	0.00607425	9.07E-19	0.041827499	0.065638122	0.05373281	0.743218128	0.142244739	0.600973389	0.790045133	0.790320528	TRUE	FALSE
Undesignated/ untitled public	Private	Pampa	2000-2004	404	0.013286104	5.22E-08	0.046285768	0.09836634	0.072326054	0.842833676	0.430693069	0.412140607	0.602340475	0.576849154	TRUE	FALSE
Undesignated/ untitled public	Private	Pantanal	2000-2004	262	0.017891136	0.735460996	-0.041110863	0.0290211	-0.006044882	0.695158444	0.465648855	0.229509589	0.969700516	0.94137464	TRUE	FALSE
Undesignated/ untitled public	Private	Amazonia	2005-2012	8062	0.01048565	3.45E-24	0.085835695	0.126938686	0.106387191	0.640977479	0.353262218	0.287715262	0.820543174	0.819500422	TRUE	FALSE
Undesignated/ untitled public	Private	Brazil	2005-2012	34218	0.005415206	1.04E-37	0.058890735	0.080117952	0.069504343	0.662662763	0.128119703	0.534543059	0.807124804	0.806627305	TRUE	FALSE
Undesignated/ untitled public	Private	Caatinga	2005-2012	10022	0.005356496	0.510239966	-0.006971479	0.014025599	0.00352706	0.715581741	0.135302335	0.580279406	0.760546228	0.760498631	TRUE	FALSE
Undesignated/ untitled public	Private	Cerrado	2005-2012	9672	0.007689001	0.00088236	0.010500195	0.040640526	0.02557036	0.718678178	0.260959471	0.457718707	0.894985316	0.894848592	TRUE	FALSE
Undesignated/ untitled public	Private	Mata Atlantica	2005-2012	5134	0.005042641	1.17E-13	0.027533276	0.047300065	0.03741667	0.742926298	0.108687183	0.634239115	0.796454377	0.79631192	TRUE	FALSE
Undesignated/ untitled public	Private	Pampa	2005-2012	404	0.049889606	0.019545646	0.018708274	0.214271936	0.116490105	0.842859782	0.455445545	0.387414238	0.609743352	0.576319429	TRUE	FALSE
Undesignated/ untitled public	Private	Amazonia	2013-2018	8060	0.008949108	2.93E-18	0.060442471	0.095522328	0.0779824	0.641075056	0.35483871	0.286236346	0.814158428	0.813022695	TRUE	FALSE
Undesignated/ untitled public	Private	Brazil	2013-2018	34214	0.004054296	1.38E-39	0.045432825	0.061325375	0.0533791	0.662444434	0.12988835	0.532556085	0.803790902	0.803290621	TRUE	FALSE
Undesignated/ untitled public	Private	Caatinga	2013-2018	10022	0.003660722	0.927240905	-0.007509169	0.006840598	-0.000334285	0.714920746	0.134903213	0.580017533	0.758868044	0.75856729	TRUE	FALSE
Undesignated/ untitled public	Private	Cerrado	2013-2018	9672	0.006411058	1.82E-09	0.025984658	0.051115542	0.0385501	0.718999743	0.260752688	0.458247055	0.889936471	0.88954109	TRUE	FALSE
Undesignated/ untitled public	Private	Mata Atlantica	2013-2018	5134	0.003617175	5.39E-10	0.015363417	0.029542481	0.022452949	0.742449574	0.112582781	0.629866792	0.792893658	0.792938161	TRUE	FALSE
Undesignated/ untitled public	Private	Pampa	2013-2018	404	0.011727891	0.078339244	-0.002340412	0.043632075	0.020645832	0.842872836	0.46039604	0.382476796	0.603256857	0.569355369	TRUE	FALSE
Undesignated/ untitled public	Private	Pantanal	2013-2018	262	0.024479114	5.21E-18	0.163735125	0.259691488	0.211713307	0.695823603	0.450381679	0.245441924	0.9803785	0.953294919	TRUE	FALSE
Communal	Private	Amazonia	1985-1990	1462	0.009049507	0.000103382	-0.052871543	-0.017398125	-0.035134834	0.729866909	0.599179207	0.130687702	0.722706783	0.713966086	TRUE	TRUE
Communal	Private	Brazil	1985-1990	1522	0	0	3.116567996	3.116567996	3.116567996	0.882465057	0.645203679	0.237261377	0.493321187	0.441990605	TRUE	TRUE
Communal	Private	Amazonia	1985-2018	1462	0.040395433	0.008153213	-0.186046106	-0.027698919	-0.106872512	0.731618704	0.595075239	0.136543465	0.751325567	0.737705995	TRUE	TRUE
Communal	Private	Brazil	1985-2018	1522	0.049675504	0.004189422	-0.239609757	-0.044885358	-0.142247557	0.882390533	0.645203679	0.237186854	0.496425284	0.447601781	TRUE	TRUE
Communal	Private	Amazonia	1991-1995	1462	0.014759341	0.002202297	-0.074113524	-0.016257972	-0.045185748	0.73057501	0.599179207	0.131395803	0.731165155	0.7177564	TRUE	TRUE
Communal	Private	Amazonia	1996-1999	1462	0.013517902	1.93E-06	-0.09085307	-0.03786387	-0.06435847	0.731538162	0.596443228	0.135094933	0.731214616	0.72442467	TRUE	TRUE
Communal	Private	Brazil	1996-1999	1522	0.016132419	0.13845933	-0.05551999	0.00771793	-0.02390103	0.882444666	0.643889619	0.238555047	0.514989083	0.458080723	TRUE	TRUE
Communal	Private	Amazonia	2000-2004	1462	0.026429854	0.012043721	-0.118163244	-0.01456012	-0.066361682	0.731595213	0.595075239	0.136519973	0.723232224	0.71304506	TRUE	TRUE
Communal	Private	Brazil	2000-2004	1522	0.016893786	0.000196301	-0.096019101	-0.029796678	-0.062907889	0.882416265	0.642575558	0.239840706	0.519405137	0.467370583	TRUE	TRUE
Communal	Private	Amazonia	2005-2012	1462	0.021134875	0.074517139	-0.079116061	0.003731128	-0.037692466	0.73172945	0.596443228	0.135286221	0.737364594	0.722797039	TRUE	TRUE
Communal	Private	Brazil	2005-2012	1522	0.031411592	0.075037745	-0.117485561	0.005645619	-0.055919971	0.882342955	0.645203679	0.237139276	0.519186605	0.466656252	TRUE	TRUE
Communal	Private	Amazonia	2013-2018	1462	0.023262846	0.011914694	-0.104092506	-0.012903827	-0.058498167	0.732031484	0.597811218	0.134220266	0.733789316	0.717982718	TRUE	TRUE
Communal	Private	Brazil	2013-2018	1522	0.027009686	0.013654926	-0.119549709	-0.013673687	-0.066611698	0.88234077	0.64651774	0.23582303	0.51152098	0.461259595	TRUE	TRUE
Communal	Private	Brazil	1991-1995	1522	0	0	-1.038855999	-1.038855999	-1.038855999	0.88245122	0.643889619	0.238561601	0.514026009	0.460116192	TRUE	TRUE
Indigenous	Private	Amazonia	1985-1990	402	0.00894284	0.001459017	-0.045990144	-0.010934856	-0.0284625	0.937342982	0.587064677	0.350278305	0.416665036	0.401458443	TRUE	TRUE
Indigenous	Private	Brazil	1985-1990	906	0.009992376	6.61E-05	-0.059454648	-0.020285253	-0.03986995	0.924843454	0.328918322	0.595925132	0.455651936	0.453478259	TRUE	TRUE
Indigenous	Private	Cerrado	1985-1990	100	0.027918261	0.020131015	-0.119597949	-0.010160377	-0.064879163	0.950390035	0.76	0.190390035	0.553524036	0.503457531	TRUE	TRUE
Indigenous	Private	Mata Atlantica	1985-1990	256	0.017821422	0.169714201	-0.010458346	0.059400344	0.024470999	0.966228735	0.234375	0.731853735	0.401013244	0.396014138	TRUE	TRUE
Indigenous	Private	Amazonia	1985-2018	402	0.030487235	0.000807277	-0.161894886	-0.042387121	-0.102141004	0.937359762	0.592039801	0.345319961	0.458116863	0.413201065	TRUE	TRUE
Indigenous	Private	Brazil	1985-2018	906	0.02479345	1.40E-11	-0.216153949	-0.118965413	-0.167559681	0.923201921	0.353200883	0.570001038	0.440910774	0.440243563	TRUE	TRUE
Indigenous	Private	Caatinga	1985-2018	54	0.049170655	0.667256777	-0.117511962	0.075233464	-0.021139249	0.991931154	0.666666667	0.325264487	0.838244985	0.526513503	TRUE	TRUE
Indigenous	Private	Cerrado	1985-2018	100	0.061812894	5.07E-06	-0.403123015	-0.160820923	-0.281971969	0.950383477	0.76	0.190383477	0.561001268	0.47514895	TRUE	TRUE
Indigenous	Private	Mata Atlantica	1985-2018	256	0.028313589	0.24264105	-0.022411708	0.088575522	0.033081907	0.959378402	0.2734375	0.685940902	0.386398238	0.386272026	TRUE	TRUE
Indigenous	Private	Amazonia	1991-1995	402	0.013503976	0.000984651	-0.070961233	-0.01802662	-0.044493926	0.937342982	0.587064677	0.350278305	0.436535128	0.418609417	TRUE	TRUE
Indigenous	Private	Brazil	1991-1995	906	0.012756738	2.57E-07	-0.090731153	-0.040725658	-0.065728405	0.924846124	0.326710817	0.598135307	0.472662655	0.470785512	TRUE	TRUE
Indigenous	Private	Cerrado	1991-1995	100	0.019625643	0.04570561	-0.077679587	-0.000748482	-0.039214034	0.950390035	0.76	0.190390035	0.719684436	0.613449064	TRUE	TRUE
Indigenous	Private	Mata Atlantica	1991-1995	256	0.015018236	0.739164558	-0.024434731	0.034435671	0.00500047	0.966223133	0.2265625	0.739660633	0.434233452	0.442269874	TRUE	TRUE
Indigenous	Private	Amazonia	1996-1999	402	0.008773736	0.003941153	-0.04248943	-0.008097017	-0.025293223	0.940213154	0.587064677	0.353148477	0.466113235	0.425299451	TRUE	TRUE
Indigenous	Private	Brazil	1996-1999	906	0.009386489	9.30E-09	-0.072304666	-0.035510305	-0.053907486	0.923201192	0.348785872	0.57441532	0.441794607	0.439749724	TRUE	TRUE
Indigenous	Private	Cerrado	1996-1999	100	0.019061966	1.84E-05	-0.119008123	-0.044286591	-0.081647357	0.950382165	0.76	0.190382165	0.605268993	0.533664218	TRUE	TRUE
Indigenous	Private	Mata Atlantica	1996-1999	256	0.008526967	0.353469088	-0.008800534	0.024624563	0.007912014	0.959400811	0.265625	0.693775811	0.451935878	0.454456284	TRUE	TRUE
Indigenous	Private	Amazonia	2000-2004	402	0.008563801	9.44E-05	-0.050222668	-0.016653187	-0.033437928	0.940172883	0.592039801	0.348133082	0.453832794	0.811513926	TRUE	TRUE
Indigenous	Private	Brazil	2000-2004	906	0.009110086	3.14E-10	-0.075171235	-0.039460356	-0.057315795	0.923202406	0.348785872	0.574416534	0.412195554	0.415837189	TRUE	TRUE
Indigenous	Private	Cerrado	2000-2004	100	0.041118219	8.19E-05	-0.24254172	-0.081361264	-0.161951492	0.950382165	0.76	0.190382165	0.423238509	0.404097574	TRUE	TRUE
Indigenous	Private	Mata Atlantica	2000-2004	256	0.008116279	0.608181806	-0.011746638	0.020068593	0.004160977	0.959396737	0.2734375	0.685959237	0.415076154	0.413902317	TRUE	TRUE
Indigenous	Private	Amazonia	2005-2012	402	0.009324091	0.071264686	-0.035093557	0.001456207	-0.016818675	0.937363118	0.587064677	0.350298441	0.477401017	0.455911985	TRUE	TRUE
Indigenous	Private	Brazil	2005-2012	906	0.012432494	0.000211663	-0.070425568	-0.021691087	-0.046058328	0.92320095	0.355408389	0.567792561	0.440726391	0.440175195	TRUE	TRUE
Indigenous	Private	Cerrado	2005-2012	100	0.040996567	0.002912773	-0.202390234	-0.041686643	-0.122038439	0.950379542	0.76	0.190379542	0.517318763	0.45096202	TRUE	TRUE
Indigenous	Private	Mata Atlantica	2005-2012	256	0.012818108	0.087100308	-0.00319258	0.047053481	0.021930451	0.959369234	0.296875	0.662494234	0.442830674	0.446345166	TRUE	TRUE
Indigenous	Private	Amazonia	2013-2018	402	0.01004399	0.014029454	-0.044359005	-0.004987287	-0.024673146	0.937366474	0.587064677	0.350301797	0.429976216	0.409443808	TRUE	TRUE
Indigenous	Private	Brazil	2013-2018	906	0.011546895	7.15E-05	-0.068486521	-0.023223526	-0.045855023	0.923201192	0.3598234	0.563377793	0.445636524	0.445591792	TRUE	TRUE
Indigenous	Private	Cerrado	2013-2018	100	0.025075993	0.003916894	-0.121486723	-0.023190637	-0.07233868	0.950605155	0.74	0.210605155	0.45394161	0.382495702	TRUE	TRUE
Indigenous	Private	Mata Atlantica	2013-2018	256	0.005598482	0.444269306	-0.006689964	0.015255684	0.00428286	0.959368725	0.3046875	0.654681225	0.439293331	0.430282556	TRUE	TRUE
Protected	Private	Brazil	1985-1990	224	0.016930839	0.020166838	-0.072518058	-0.006150387	-0.039334222	0.842639408	0.236725664	0.605913744	0.654508171	0.654530175	TRUE	TRUE
Protected	Private	Cerrado	1985-1990	46	0.062211472	0.072321361	-0.233731849	0.010132641	-0.111799604	0.901124234	0.569767442	0.331356792	0.63218335	0.648591693	TRUE	TRUE
Protected	Private	Mata Atlantica	1985-1990	108	0.034312108	0.00829642	-0.157826302	-0.023325312	-0.090575807	0.875107101	0.282945736	0.592161365	0.615000632	0.614618236	TRUE	TRUE
Protected	Private	Brazil	1985-2018	350	0.022573991	9.63E-06	-0.144140281	-0.055651862	-0.099896071	0.841128389	0.244493392	0.596634997	0.642158313	0.64198103	TRUE	TRUE
Protected	Private	Cerrado	1985-2018	66	0.062137996	3.51E-06	-0.410019612	-0.166443143	-0.288231378	0.910139577	0.558139535	0.352000042	0.633838616	0.640489321	TRUE	TRUE
Protected	Private	Mata Atlantica	1985-2018	202	0.04146105	9.49E-05	-0.243101248	-0.080576918	-0.161839083	0.872173292	0.290697674	0.581475617	0.565700392	0.566236252	TRUE	TRUE
Protected	Private	Brazil	1991-1995	350	0.008990324	5.94E-06	-0.058332377	-0.023090956	-0.040711666	0.842591587	0.240618102	0.601973485	0.637873703	0.638362966	TRUE	TRUE
Protected	Private	Cerrado	1991-1995	66	0.03233593	0.654169327	-0.077863032	0.048891484	-0.014485774	0.901115052	0.569767442	0.33134761	0.721571326	0.724064208	TRUE	TRUE
Protected	Private	Mata Atlantica	1991-1995	200	0.016584396	2.22E-06	-0.110988877	-0.045979239	-0.078484058	0.875076543	0.303501946	0.571574597	0.63552466	0.635368791	TRUE	TRUE
Protected	Private	Brazil	1996-1999	398	0.008288442	0.002030854	-0.041820551	-0.009330455	-0.025575503	0.842653002	0.280973451	0.56167955	0.671986227	0.680684196	TRUE	TRUE
Protected	Private	Cerrado	1996-1999	72	0.031582555	0.01267163	-0.140631781	-0.016830439	-0.07873111	0.901100623	0.558139535	0.342961088	0.716220153	0.697370608	TRUE	TRUE
Protected	Private	Mata Atlantica	1996-1999	226	0.010384496	0.004143081	-0.050126181	-0.009419706	-0.029772943	0.872187552	0.299610895	0.572576657	0.62208567	0.621355302	TRUE	TRUE
Protected	Private	Amazonia	2000-2004	50	0.00993818	3.68E-05	-0.060492301	-0.021535352	-0.041013827	0.971008461	0.6	0.371008461	0.511383672	0.272630505	TRUE	TRUE
Protected	Private	Brazil	2000-2004	491	0.0073728	6.17E-08	-0.054364849	-0.025464002	-0.039914426	0.841128389	0.280353201	0.560775188	0.649394167	0.648996282	TRUE	TRUE
Protected	Private	Cerrado	2000-2004	101	0.010508722	0.032407878	-0.043078482	-0.001885047	-0.022481764	0.90110587	0.546511628	0.354594242	0.687479983	0.684665938	TRUE	TRUE
Protected	Private	Mata Atlantica	2000-2004	263	0.008399331	1.26E-07	-0.060850428	-0.027925657	-0.044388042	0.872171254	0.298449612	0.573721642	0.618586239	0.619455018	TRUE	TRUE
Protected	Private	Amazonia	2005-2012	58	0.014529827	0.000328653	-0.080663281	-0.023707406	-0.052185343	0.971008461	0.571428571	0.39957989	0.696636213	0.460434242	TRUE	TRUE
Protected	Private	Brazil	2005-2012	634	0.009386917	8.76E-06	-0.060130599	-0.02333456	-0.04173258	0.842887253	0.242825607	0.600061646	0.645208782	0.645234	TRUE	TRUE
Protected	Private	Cerrado	2005-2012	142	0.024753017	0.017019847	-0.107582621	-0.010552576	-0.059067598	0.910171058	0.534883721	0.375287337	0.742509409	0.736181313	TRUE	TRUE
Protected	Private	Mata Atlantica	2005-2012	327	0.006431587	6.28E-08	-0.047404001	-0.022192645	-0.034798323	0.872166161	0.369649805	0.502516356	0.63732625	0.637442142	TRUE	TRUE
Protected	Private	Amazonia	2013-2018	64	0.018682045	1.67E-08	-0.142035856	-0.068803587	-0.105419721	0.971008461	0.6	0.371008461	0.582446549	0.570835866	TRUE	TRUE
Protected	Private	Caatinga	2013-2018	58	0.017147936	0.009516194	-0.078072748	-0.010854073	-0.04446341	0.961715764	0.166666667	0.795049097	0.545087216	0.557427937	TRUE	TRUE
Protected	Private	Cerrado	2013-2018	172	0.019424842	0.051473344	-0.075902108	0.000241872	-0.037830118	0.910157941	0.558139535	0.352018406	0.731331547	0.741626599	TRUE	TRUE
Protected	Private	Mata Atlantica	2013-2018	487	0.005398804	0.000601212	-0.029105122	-0.007942197	-0.01852366	0.871658897	0.329411765	0.542247133	0.630697288	0.637638717	TRUE	TRUE
Protected	Private	Brazil	2013-2018	872	627.6407022	0.999941774	-1230.198974	1230.107369	-0.045802044	0.842603724	0.287610619	0.554993105	0.647655518	0.647720748	TRUE	TRUE
Quilombola	Private	Amazonia	1985-1990	226	0.013800297	3.47E-05	-0.084182137	-0.030085968	-0.057134052	0.909560819	0.601769912	0.307790907	0.49262129	0.381682512	TRUE	TRUE
Quilombola	Private	Brazil	1985-1990	702	0.01186616	0.380834635	-0.033656268	0.012858224	-0.010399022	0.866689944	0.148148148	0.718541796	0.644441151	0.644759439	TRUE	TRUE
Quilombola	Private	Caatinga	1985-1990	124	0.028174042	0.831995405	-0.049243179	0.061197035	0.005976928	0.974330288	0.322580645	0.651749643	0.375287235	0.320023374	TRUE	TRUE
Quilombola	Private	Cerrado	1985-1990	92	0.053190659	0.520672955	-0.070086968	0.138416584	0.034164808	0.935841255	0.543478261	0.392362994	0.471474682	0.459836433	TRUE	TRUE
Quilombola	Private	Mata Atlantica	1985-1990	218	0.024097071	0.013632477	-0.106672156	-0.012213372	-0.059442764	0.890728926	0.266055046	0.62467388	0.629046924	0.608580911	TRUE	TRUE
Quilombola	Private	Amazonia	1985-2018	226	0.026893276	3.75E-05	-0.163578105	-0.058158401	-0.110868253	0.909678276	0.610619469	0.299058807	0.779319555	0.606079638	TRUE	TRUE
Quilombola	Private	Brazil	1985-2018	702	0.022999203	6.15E-05	-0.137237493	-0.047082273	-0.092159883	0.866706694	0.165242165	0.701464529	0.610134541	0.608235344	TRUE	TRUE
Quilombola	Private	Caatinga	1985-2018	124	0.036883353	0.19636034	-0.024637092	0.119942996	0.047652952	0.97439981	0.322580645	0.651819165	0.586227584	0.462447059	TRUE	TRUE
Quilombola	Private	Cerrado	1985-2018	92	0.048325174	0.481529808	-0.060702208	0.128728995	0.034013393	0.935815021	0.543478261	0.39233676	0.598086293	0.58727726	TRUE	TRUE
Quilombola	Private	Mata Atlantica	1985-2018	218	0.04274829	0.287354598	-0.129266846	0.038303372	-0.045481737	0.89045645	0.302752294	0.587704156	0.665310168	0.656371786	TRUE	TRUE
Quilombola	Private	Amazonia	1991-1995	226	0.015114576	0.11926608	-0.053170441	0.006077608	-0.023546416	0.909587666	0.610619469	0.298968197	0.551120015	0.439462608	TRUE	TRUE
Quilombola	Private	Brazil	1991-1995	702	0.01019635	0.640552448	-0.024745425	0.015223532	-0.004760946	0.866788985	0.150997151	0.715791834	0.594276319	0.594787033	TRUE	TRUE
Quilombola	Private	Caatinga	1991-1995	124	0.024474551	0.056457123	-0.001284269	0.094654206	0.046684969	0.97439874	0.306451613	0.667947128	0.42364195	0.391041334	TRUE	TRUE
Quilombola	Private	Cerrado	1991-1995	92	0.022589766	0.508082242	-0.05922564	0.029324616	-0.014950512	0.935832073	0.543478261	0.392353812	0.597140497	0.582792112	TRUE	TRUE
Quilombola	Private	Mata Atlantica	1991-1995	218	0.018195963	0.368324727	-0.052032809	0.019294056	-0.016369377	0.89078444	0.275229358	0.615555082	0.66863849	0.663446042	TRUE	TRUE
Quilombola	Private	Amazonia	1996-1999	226	0.011763189	0.000285034	-0.065738574	-0.019627719	-0.042683147	0.909664853	0.619469027	0.290195826	0.552885207	0.543210706	TRUE	TRUE
Quilombola	Private	Brazil	1996-1999	702	0.009475002	0.038381485	-0.038191094	-0.001049767	-0.01962043	0.866771265	0.153846154	0.712925111	0.628975033	0.630327223	TRUE	TRUE
Quilombola	Private	Caatinga	1996-1999	124	0.015300557	0.170844161	-0.009034483	0.0509426	0.020954058	0.974401949	0.322580645	0.651821304	0.487895684	0.368866754	TRUE	TRUE
Quilombola	Private	Cerrado	1996-1999	92	0.029467485	0.975208117	-0.05867097	0.056839447	-0.000915762	0.935832073	0.543478261	0.392353812	0.545944965	0.551984638	TRUE	TRUE
Quilombola	Private	Mata Atlantica	1996-1999	218	0.00924517	0.190765125	-0.030215832	0.006024568	-0.012095632	0.890574099	0.275229358	0.615344741	0.636208059	0.629513785	TRUE	TRUE
Quilombola	Private	Amazonia	2000-2004	226	0.013560337	0.000840187	-0.07185851	-0.018702966	-0.045280738	0.909701768	0.610619469	0.299082299	0.694444852	0.53444748	TRUE	TRUE
Quilombola	Private	Brazil	2000-2004	702	0.012635454	0.008676594	-0.057927298	-0.008397228	-0.033162263	0.866722958	0.156695157	0.710027801	0.602779241	0.602088143	TRUE	TRUE
Quilombola	Private	Caatinga	2000-2004	124	0.016998756	0.35379135	-0.017554676	0.049079223	0.015762273	0.974401949	0.322580645	0.651821304	0.538795886	0.374519931	TRUE	TRUE
Quilombola	Private	Cerrado	2000-2004	92	0.12348226	0.688077924	-0.291594568	0.192446998	-0.049573785	0.935825514	0.543478261	0.392347253	0.5741883	0.590841677	TRUE	TRUE
Quilombola	Private	Mata Atlantica	2000-2004	218	0.01290936	0.734587162	-0.02967854	0.02092522	-0.00437666	0.890510436	0.302752294	0.587758142	0.725171717	0.727269819	TRUE	TRUE
Quilombola	Private	Amazonia	2005-2012	226	0.015388174	0.00027885	-0.086083886	-0.025763352	-0.055923619	0.909701768	0.628318584	0.281383184	0.596612563	0.449445079	TRUE	TRUE
Quilombola	Private	Brazil	2005-2012	704	0.013331781	0.001095325	-0.069655714	-0.017396094	-0.043525904	0.866681206	0.167613636	0.699067569	0.612019817	0.609452046	TRUE	TRUE
Quilombola	Private	Caatinga	2005-2012	124	0.016802497	0.629261143	-0.024820596	0.04104398	0.008111692	0.974401949	0.322580645	0.651821304	0.499320726	0.345767891	TRUE	TRUE
Quilombola	Private	Cerrado	2005-2012	92	0.024975357	0.666626764	-0.059709738	0.038191861	-0.010758938	0.935816332	0.543478261	0.392338071	0.504135393	0.478168541	TRUE	TRUE
Quilombola	Private	Mata Atlantica	2005-2012	218	0.008667667	0.144944285	-0.029622512	0.004354118	-0.012634197	0.890384639	0.293577982	0.596806657	0.651432146	0.653557174	TRUE	TRUE
Quilombola	Private	Amazonia	2013-2018	226	0.02029801	0.006066439	-0.095484529	-0.015917791	-0.05570116	0.909715192	0.628318584	0.281396607	0.517112659	0.399703554	TRUE	TRUE
Quilombola	Private	Brazil	2013-2018	704	0.013502385	0.000972427	-0.071000251	-0.018071875	-0.044536063	0.866554977	0.170454545	0.696100431	0.603975086	0.600189726	TRUE	TRUE
Quilombola	Private	Caatinga	2013-2018	124	0.007649556	0.025689033	0.002072393	0.032058101	0.017065247	0.974391253	0.306451613	0.667939641	0.471313981	0.343622444	TRUE	TRUE
Quilombola	Private	Cerrado	2013-2018	92	0.021839159	0.792856753	-0.037068941	0.048538989	0.005735024	0.935830761	0.543478261	0.3923525	0.642351398	0.650145481	TRUE	TRUE
Quilombola	Private	Mata Atlantica	2013-2018	218	0.00739565	0.609515537	-0.018272648	0.010717768	-0.00377744	0.890227264	0.302752294	0.587474971	0.636933904	0.636583644	TRUE	TRUE
Sustainable use	Private	Brazil	1985-1990	56	0.057079054	0.987834683	-0.112743207	0.111002575	-0.000870316	0.71559523	0.244732577	0.470862653	0.878196028	0.878497964	TRUE	TRUE
Sustainable use	Private	Brazil	1985-2018	120	0	0	-65.88078459	-65.88078459	-65.88078459	0.715524863	0.237012987	0.478511876	0.870109679	0.871054857	TRUE	TRUE
Sustainable use	Private	Mata Atlantica	1985-2018	58	0.066976626	5.36E-07	-0.467021152	-0.204477603	-0.335749377	0.732149054	0.283819629	0.448329426	0.918140663	0.917792025	TRUE	TRUE
Sustainable use	Private	Brazil	1991-1995	120	0.01232101	0.429997195	-0.033872434	0.014425039	-0.009723698	0.71562973	0.238249595	0.477380135	0.856769779	0.856894956	TRUE	TRUE
Sustainable use	Private	Mata Atlantica	1991-1995	58	0.014726025	0.010640619	-0.066476939	-0.008751982	-0.037614461	0.732328328	0.285714286	0.446614043	0.904450979	0.905753088	TRUE	TRUE
Sustainable use	Private	Amazonia	1996-1999	84	0.012944712	0.000396129	-0.07122974	-0.020487403	-0.045858571	0.962735552	0.606741573	0.355993979	0.585774992	0.538339749	TRUE	TRUE
Sustainable use	Private	Brazil	1996-1999	198	0.016238071	0.079475921	-0.060303307	0.00334876	-0.028477273	0.71560327	0.238636364	0.476966907	0.877824034	0.877591476	TRUE	TRUE
Sustainable use	Private	Mata Atlantica	1996-1999	74	0.022248487	5.34E-05	-0.133495311	-0.046282843	-0.089889077	0.732217301	0.283068783	0.449148518	0.912746035	0.91319546	TRUE	TRUE
Sustainable use	Private	Amazonia	2000-2004	98	0.017373982	5.37E-08	-0.128540745	-0.060435986	-0.094488366	0.962738908	0.606741573	0.355997335	0.576693665	0.557215009	TRUE	TRUE
Sustainable use	Private	Brazil	2000-2004	274	0.015890804	0.001406528	-0.081889638	-0.019598831	-0.050744234	0.715546467	0.24025974	0.475286727	0.867982558	0.867851713	TRUE	TRUE
Sustainable use	Private	Mata Atlantica	2000-2004	100	0.012184378	0.004430952	-0.058554413	-0.010792528	-0.03467347	0.729731543	0.281167109	0.448564434	0.897869606	0.898669987	TRUE	TRUE
Sustainable use	Private	Amazonia	2005-2012	151	0.016572701	0.002813482	-0.081991422	-0.017027627	-0.049509524	0.962742264	0.595505618	0.367236646	0.523750029	0.488560789	TRUE	TRUE
Sustainable use	Private	Brazil	2005-2012	444	0.015399669	5.26E-06	-0.100313753	-0.039948158	-0.070130955	0.715510783	0.23538961	0.480121173	0.866343269	0.867808795	TRUE	TRUE
Sustainable use	Private	Cerrado	2005-2012	76	0.020173795	0.56338339	-0.051196802	0.027883022	-0.01165689	0.8497645	0.481012658	0.368751842	0.853009703	0.854181978	TRUE	TRUE
Sustainable use	Private	Mata Atlantica	2005-2012	158	0.025719497	0.00440238	-0.123653045	-0.022834469	-0.073243757	0.72953699	0.267904509	0.461632481	0.903274444	0.90167157	TRUE	TRUE
Sustainable use	Private	Amazonia	2013-2018	175	0.023564744	0.016204372	-0.102842286	-0.010470185	-0.056656236	0.962742264	0.595505618	0.367236646	0.581869895	0.519587226	TRUE	TRUE
Sustainable use	Private	Brazil	2013-2018	1171	0.011558277	0.000331914	-0.064136777	-0.018829166	-0.041482972	0.714115987	0.232899023	0.481216964	0.870541405	0.87025208	TRUE	TRUE
Sustainable use	Private	Cerrado	2013-2018	158	0.020911151	0.03045722	-0.086238778	-0.004268571	-0.045253675	0.849862878	0.493670886	0.356191992	0.872621842	0.880430234	TRUE	TRUE
Sustainable use	Private	Mata Atlantica	2013-2018	709	0.006994399	8.72E-06	-0.044810581	-0.01739304	-0.03110181	0.729445825	0.262599469	0.466846356	0.925182974	0.925240313	TRUE	TRUE
Sustainable use	Private	Brazil	1985-2018	120	0.055394494	0.105207314	-0.198316731	0.018825695	-0.089745518	0.715524863	0.237012987	0.478511876	0.870109679	0.871054857	TRUE	TRUE
Undesignated/ untitled public	Private	Amazonia	1985-1990	8066	0.005353322	0.024331464	-0.022547221	-0.001562584	-0.012054903	0.638305556	0.353087032	0.285218524	0.823998137	0.822859212	TRUE	TRUE
Undesignated/ untitled public	Private	Brazil	1985-1990	34212	0.004704204	0.033109918	-0.019243544	-0.000803402	-0.010023473	0.663192601	0.123290074	0.539902527	0.810208396	0.809746391	TRUE	TRUE
Undesignated/ untitled public	Private	Caatinga	1985-1990	10020	0.006527573	0.213486571	-0.020914341	0.004673277	-0.008120532	0.713708075	0.141716567	0.571991509	0.759295625	0.758631182	TRUE	TRUE
Undesignated/ untitled public	Private	Cerrado	1985-1990	9670	0.007235699	0.01175543	-0.032411347	-0.004047927	-0.018229637	0.718007142	0.256463289	0.461543853	0.892775433	0.892710277	TRUE	TRUE
Undesignated/ untitled public	Private	Mata Atlantica	1985-1990	5130	0.01084965	1.73E-15	0.065090924	0.107620772	0.086355848	0.744093126	0.159844055	0.584249072	0.793760117	0.793252548	TRUE	TRUE
Undesignated/ untitled public	Private	Pampa	1985-1990	404	0.040874442	0.067102949	-0.00527199	0.154952878	0.074840444	0.842781463	0.391089109	0.451692354	0.584036062	0.557910364	TRUE	TRUE
Undesignated/ untitled public	Private	Pantanal	1985-1990	260	0.019797457	3.60E-06	-0.13052668	-0.052922075	-0.091724377	0.69489238	0.461538462	0.233353919	0.934940499	0.943389791	TRUE	TRUE
Undesignated/ untitled public	Private	Amazonia	1985-2018	8064	0.015438499	8.47E-26	0.131873637	0.192391442	0.162132539	0.640880157	0.352926587	0.28795357	0.815887009	0.8145869	TRUE	TRUE
Undesignated/ untitled public	Private	Brazil	1985-2018	34216	0.009832097	2.26E-36	0.104560876	0.143101987	0.123831432	0.662668313	0.125789105	0.536879208	0.807549717	0.807098801	TRUE	TRUE
Undesignated/ untitled public	Private	Caatinga	1985-2018	10020	0.009179806	0.134677148	-0.004259927	0.031724252	0.013732163	0.715555002	0.136726547	0.578828455	0.755980642	0.75546674	TRUE	TRUE
Undesignated/ untitled public	Private	Cerrado	1985-2018	9672	0.014539277	0.015989326	0.006530972	0.06352389	0.035027431	0.718262169	0.260959471	0.457302698	0.899244551	0.898746071	TRUE	TRUE
Undesignated/ untitled public	Private	Mata Atlantica	1985-2018	5134	0.015298275	2.88E-47	0.190928611	0.250896745	0.220912678	0.743079598	0.112582781	0.630496817	0.792406557	0.792261627	TRUE	TRUE
Undesignated/ untitled public	Private	Pampa	1985-2018	404	0.045473956	0.023389858	0.013962416	0.192217048	0.103089732	0.842879362	0.465346535	0.377532828	0.648854204	0.619017962	TRUE	TRUE
Undesignated/ untitled public	Private	Pantanal	1985-2018	262	0.014413983	9.63E-26	0.122948335	0.179450112	0.151199223	0.695690571	0.458015267	0.237675304	0.981681194	0.958445585	TRUE	TRUE
Undesignated/ untitled public	Private	Amazonia	1991-1995	8062	0.006452544	0.309240138	-0.006085692	0.019207815	0.006561061	0.639853243	0.356983379	0.282869864	0.82282566	0.82169231	TRUE	TRUE
Undesignated/ untitled public	Private	Brazil	1991-1995	34216	0.004320563	0.02684379	0.001096636	0.018032932	0.009564784	0.662950694	0.124503156	0.538447537	0.810614685	0.817845506	TRUE	TRUE
Undesignated/ untitled public	Private	Caatinga	1991-1995	10024	0.004438755	0.765958056	-0.007378533	0.010021067	0.001321267	0.715154136	0.139864326	0.57528981	0.759562354	0.759686266	TRUE	TRUE
Undesignated/ untitled public	Private	Cerrado	1991-1995	9670	0.006241568	0.501164624	-0.008034806	0.016431692	0.004198443	0.718077974	0.25811789	0.459960083	0.897040568	0.896724991	TRUE	TRUE
Undesignated/ untitled public	Private	Mata Atlantica	1991-1995	5130	0.007583559	1.04E-13	0.041527462	0.071254468	0.056390965	0.743550702	0.160623782	0.58292692	0.794118941	0.793324011	TRUE	TRUE
Undesignated/ untitled public	Private	Pampa	1991-1995	404	0.028450199	0.170692655	-0.016785117	0.094737613	0.038976248	0.842814096	0.415841584	0.426972512	0.630435119	0.594838446	TRUE	TRUE
Undesignated/ untitled public	Private	Pantanal	1991-1995	260	0.009132723	0.304748609	-0.008526864	0.027272752	0.009372944	0.695025412	0.461538462	0.233486951	0.966224157	0.95977923	TRUE	TRUE
Undesignated/ untitled public	Private	Amazonia	1996-1999	8060	0.006106631	0.000107601	0.011680867	0.035618421	0.023649644	0.640854861	0.358808933	0.282045928	0.827133054	0.826111498	TRUE	TRUE
Undesignated/ untitled public	Private	Brazil	1996-1999	34216	0.003515042	5.06E-10	0.014964836	0.028743548	0.021854192	0.662883387	0.1256722	0.537211187	0.806624542	0.806046128	TRUE	TRUE
Undesignated/ untitled public	Private	Caatinga	1996-1999	10024	0.003366755	0.043397835	0.000201658	0.013399095	0.006800376	0.715331967	0.137669593	0.577662374	0.756329325	0.755792699	TRUE	TRUE
Undesignated/ untitled public	Private	Cerrado	1996-1999	9670	0.005657928	0.004587283	0.004949032	0.027127703	0.016038367	0.718214391	0.25811789	0.4600965	0.894689712	0.894211092	TRUE	TRUE
Undesignated/ untitled public	Private	Mata Atlantica	1996-1999	5132	0.007748367	5.97E-17	0.049634447	0.080007488	0.064820968	0.743454953	0.141465316	0.601989637	0.797501785	0.797086992	TRUE	TRUE
Undesignated/ untitled public	Private	Pampa	1996-1999	404	0.027728218	0.000271605	0.04661151	0.155304126	0.100957818	0.842859782	0.435643564	0.407216218	0.611751235	0.590648101	TRUE	TRUE
Undesignated/ untitled public	Private	Pantanal	1996-1999	262	0.00856143	0.110809823	-0.003128349	0.030431841	0.013651746	0.695025412	0.458015267	0.237010145	0.984704526	0.958932272	TRUE	TRUE
Undesignated/ untitled public	Private	Amazonia	2000-2004	8064	0.008683137	8.99E-15	0.050300238	0.084337511	0.067318874	0.640994259	0.353670635	0.287323624	0.818606808	0.832560574	TRUE	TRUE
Undesignated/ untitled public	Private	Brazil	2000-2004	34214	0.004501866	2.79E-23	0.035924372	0.053571362	0.044747867	0.662685581	0.125153446	0.537532135	0.808446574	0.807920898	TRUE	TRUE
Undesignated/ untitled public	Private	Caatinga	2000-2004	10022	0.003425739	0.000596622	0.005046736	0.018475386	0.011761061	0.71598846	0.137098384	0.578890077	0.756858716	0.756261025	TRUE	TRUE
Undesignated/ untitled public	Private	Cerrado	2000-2004	9672	0.00668567	0.180630572	-0.00415279	0.022054554	0.008950882	0.718449941	0.258684864	0.459765077	0.897710058	0.897176096	TRUE	TRUE
Undesignated/ untitled public	Private	Mata Atlantica	2000-2004	5132	0.00607425	9.07E-19	0.041827499	0.065638122	0.05373281	0.743218128	0.142244739	0.600973389	0.790045133	0.790320528	TRUE	TRUE
Undesignated/ untitled public	Private	Pampa	2000-2004	404	0.013286104	5.22E-08	0.046285768	0.09836634	0.072326054	0.842833676	0.430693069	0.412140607	0.602340475	0.576849154	TRUE	TRUE
Undesignated/ untitled public	Private	Pantanal	2000-2004	262	0.017891136	0.735460996	-0.041110863	0.0290211	-0.006044882	0.695158444	0.465648855	0.229509589	0.969700516	0.94137464	TRUE	TRUE
Undesignated/ untitled public	Private	Amazonia	2005-2012	8062	0.01048565	3.45E-24	0.085835695	0.126938686	0.106387191	0.640977479	0.353262218	0.287715262	0.820543174	0.819500422	TRUE	TRUE
Undesignated/ untitled public	Private	Brazil	2005-2012	34218	0.005415206	1.04E-37	0.058890735	0.080117952	0.069504343	0.662662763	0.128119703	0.534543059	0.807124804	0.806627305	TRUE	TRUE
Undesignated/ untitled public	Private	Caatinga	2005-2012	10022	0.005356496	0.510239966	-0.006971479	0.014025599	0.00352706	0.715581741	0.135302335	0.580279406	0.760546228	0.760498631	TRUE	TRUE
Undesignated/ untitled public	Private	Cerrado	2005-2012	9672	0.007689001	0.00088236	0.010500195	0.040640526	0.02557036	0.718678178	0.260959471	0.457718707	0.894985316	0.894848592	TRUE	TRUE
Undesignated/ untitled public	Private	Mata Atlantica	2005-2012	5134	0.005042641	1.17E-13	0.027533276	0.047300065	0.03741667	0.742926298	0.108687183	0.634239115	0.796454377	0.79631192	TRUE	TRUE
Undesignated/ untitled public	Private	Pampa	2005-2012	404	0.049889606	0.019545646	0.018708274	0.214271936	0.116490105	0.842859782	0.455445545	0.387414238	0.609743352	0.576319429	TRUE	TRUE
Undesignated/ untitled public	Private	Amazonia	2013-2018	8060	0.008949108	2.93E-18	0.060442471	0.095522328	0.0779824	0.641075056	0.35483871	0.286236346	0.814158428	0.813022695	TRUE	TRUE
Undesignated/ untitled public	Private	Brazil	2013-2018	34214	0.004054296	1.38E-39	0.045432825	0.061325375	0.0533791	0.662444434	0.12988835	0.532556085	0.803790902	0.803290621	TRUE	TRUE
Undesignated/ untitled public	Private	Caatinga	2013-2018	10022	0.003660722	0.927240905	-0.007509169	0.006840598	-0.000334285	0.714920746	0.134903213	0.580017533	0.758868044	0.75856729	TRUE	TRUE
Undesignated/ untitled public	Private	Cerrado	2013-2018	9672	0.006411058	1.82E-09	0.025984658	0.051115542	0.0385501	0.718999743	0.260752688	0.458247055	0.889936471	0.88954109	TRUE	TRUE
Undesignated/ untitled public	Private	Mata Atlantica	2013-2018	5134	0.003617175	5.39E-10	0.015363417	0.029542481	0.022452949	0.742449574	0.112582781	0.629866792	0.792893658	0.792938161	TRUE	TRUE
Undesignated/ untitled public	Private	Pampa	2013-2018	404	0.011727891	0.078339244	-0.002340412	0.043632075	0.020645832	0.842872836	0.46039604	0.382476796	0.603256857	0.569355369	TRUE	TRUE
Undesignated/ untitled public	Private	Pantanal	2013-2018	262	0.024479114	5.21E-18	0.163735125	0.259691488	0.211713307	0.695823603	0.450381679	0.245441924	0.9803785	0.953294919	TRUE	TRUE
Communal	UndesUntitledPublic	Amazonia	1985-1990	914	0.019105822	0.00059835	-0.103024804	-0.028131359	-0.065578082	0.761460591	0.422319475	0.339141116	0.859348014	0.835260385	TRUE	FALSE
Communal	UndesUntitledPublic	Brazil	1985-1990	1148	0	0	-2.754597265	-2.754597265	-2.754597265	0.809338644	0.277003484	0.53233516	0.715666169	0.696982397	TRUE	FALSE
Communal	UndesUntitledPublic	Amazonia	1985-2018	912	0.035644873	0.000479127	-0.194340355	-0.054615019	-0.124477687	0.761460591	0.427631579	0.333829012	0.87277698	0.849892214	TRUE	FALSE
Communal	UndesUntitledPublic	Brazil	1985-2018	1146	0.023899196	8.78E-07	-0.164356422	-0.070673294	-0.117514858	0.809914283	0.280977312	0.528936971	0.724651037	0.702204142	TRUE	FALSE
Communal	UndesUntitledPublic	Amazonia	1991-1995	914	0.019634226	0.005955177	-0.092481197	-0.015516444	-0.05399882	0.761460591	0.41356674	0.347893851	0.854606621	0.831360182	TRUE	FALSE
Communal	UndesUntitledPublic	Brazil	1991-1995	1148	0.018578068	0.000720854	-0.09923449	-0.026409803	-0.062822147	0.809338644	0.24738676	0.561951885	0.725073793	0.707820611	TRUE	FALSE
Communal	UndesUntitledPublic	Amazonia	1996-1999	914	0.021226152	2.98E-05	-0.130218625	-0.047013638	-0.088616132	0.761234193	0.398249453	0.36298474	0.87303879	0.857011521	TRUE	FALSE
Communal	UndesUntitledPublic	Brazil	1996-1999	1148	2474230.724	0.999999969	-4849403.205	4849403.012	-0.09668106	0.809626464	0.25087108	0.558755384	0.721853248	0.70143474	TRUE	FALSE
Communal	UndesUntitledPublic	Amazonia	2000-2004	914	0.025760131	0.002395772	-0.128701942	-0.027724084	-0.078213013	0.761234193	0.402625821	0.358608372	0.864650283	0.846176807	TRUE	FALSE
Communal	UndesUntitledPublic	Brazil	2000-2004	1148	0.022913289	0.000269089	-0.128390863	-0.038572423	-0.083481643	0.8095689	0.256097561	0.553471339	0.727878181	0.707267573	TRUE	FALSE
Communal	UndesUntitledPublic	Amazonia	2005-2012	912	0.015239219	0.003097273	-0.074944638	-0.015207997	-0.045076317	0.761460591	0.432017544	0.329443047	0.860473776	0.832812035	TRUE	FALSE
Communal	UndesUntitledPublic	Brazil	2005-2012	1148	0.010007819	0.000247033	-0.056296791	-0.017066863	-0.036681827	0.810144539	0.243902439	0.5662421	0.71737509	0.695090194	TRUE	FALSE
Communal	UndesUntitledPublic	Amazonia	2013-2018	908	0.020242112	0.00068588	-0.10839906	-0.029051437	-0.068725249	0.762818979	0.425110132	0.337708846	0.860807881	0.841898718	TRUE	FALSE
Communal	UndesUntitledPublic	Brazil	2013-2018	1146	0.013682922	3.37E-07	-0.096621051	-0.042984981	-0.069803016	0.810835306	0.27399651	0.536838796	0.734114474	0.714501892	TRUE	FALSE
Indigenous	UndesUntitledPublic	Amazonia	1985-1990	456	0.004047308	0.010831763	-0.018245441	-0.002380286	-0.010312863	0.742982873	0.530701754	0.212281119	0.892615972	0.889407576	TRUE	FALSE
Indigenous	UndesUntitledPublic	Brazil	1985-1990	902	0.007703007	1.11E-08	-0.059109794	-0.028914561	-0.044012177	0.720580236	0.272727273	0.447852964	0.917034173	0.920213908	TRUE	FALSE
Indigenous	UndesUntitledPublic	Caatinga	1985-1990	44	0.057082979	0.360943461	-0.059731353	0.164029811	0.052149229	0.891952051	0.636363636	0.255588414	0.85050975	0.753228719	TRUE	FALSE
Indigenous	UndesUntitledPublic	Cerrado	1985-1990	80	0.018106288	0.049267667	-0.071089484	-0.000114141	-0.035601813	0.871161723	0.7	0.171161723	0.884033504	0.874873637	TRUE	FALSE
Indigenous	UndesUntitledPublic	Mata Atlantica	1985-1990	194	0.030735184	8.54E-05	-0.180988312	-0.060508605	-0.120748458	0.771949665	0.474226804	0.297722861	0.84215293	0.861879816	TRUE	FALSE
Indigenous	UndesUntitledPublic	Amazonia	1985-2018	456	0.015180471	5.77E-21	-0.172361483	-0.112855128	-0.142608306	0.742982873	0.535087719	0.207895154	0.911110633	0.899086116	TRUE	FALSE
Indigenous	UndesUntitledPublic	Brazil	1985-2018	902	0.018026947	6.83E-38	-0.267299194	-0.19663486	-0.231967027	0.722249685	0.286031042	0.436218643	0.918244505	0.920336756	TRUE	FALSE
Indigenous	UndesUntitledPublic	Caatinga	1985-2018	44	0.110297668	0.977542752	-0.213074609	0.219284303	0.003104847	0.891952051	0.681818182	0.210133869	0.77730845	NA	TRUE	FALSE
Indigenous	UndesUntitledPublic	Cerrado	1985-2018	80	0.036101054	4.89E-08	-0.267703965	-0.126190434	-0.1969472	0.882110629	0.65	0.232110629	0.84198379	0.738286236	TRUE	FALSE
Indigenous	UndesUntitledPublic	Mata Atlantica	1985-2018	194	0.046873556	8.73E-12	-0.411833526	-0.228092562	-0.319963044	0.772724859	0.536082474	0.236642385	0.890873293	0.901222358	TRUE	FALSE
Indigenous	UndesUntitledPublic	Amazonia	1991-1995	456	0.00444808	2.88E-06	-0.029530915	-0.012094761	-0.020812838	0.742982873	0.530701754	0.212281119	0.898115568	0.890796113	TRUE	FALSE
Indigenous	UndesUntitledPublic	Brazil	1991-1995	902	0.009144666	2.73E-10	-0.075654464	-0.039808031	-0.057731247	0.720580236	0.272727273	0.447852964	0.916832661	0.916010859	TRUE	FALSE
Indigenous	UndesUntitledPublic	Caatinga	1991-1995	44	0.074930767	0.270906041	-0.064364446	0.229358764	0.082497159	0.891952051	0.636363636	0.255588414	0.79766228	0.655638586	TRUE	FALSE
Indigenous	UndesUntitledPublic	Cerrado	1991-1995	82	0.015369446	0.066249847	-0.058353076	0.001894047	-0.028229515	0.870958966	0.658536585	0.212422381	0.820278137	0.790297303	TRUE	FALSE
Indigenous	UndesUntitledPublic	Mata Atlantica	1991-1995	194	0.022520479	3.29E-08	-0.168566213	-0.080287556	-0.124426884	0.772337262	0.536082474	0.236254788	0.840106095	0.882664543	TRUE	FALSE
Indigenous	UndesUntitledPublic	Amazonia	1996-1999	456	0.006055617	3.20E-06	-0.040073688	-0.016336106	-0.028204897	0.742982873	0.530701754	0.212281119	0.907296593	0.89671151	TRUE	FALSE
Indigenous	UndesUntitledPublic	Brazil	1996-1999	902	0.008688201	2.63E-14	-0.083190099	-0.049132977	-0.066161538	0.7206378	0.272727273	0.447910528	0.888078802	0.894777873	TRUE	FALSE
Indigenous	UndesUntitledPublic	Caatinga	1996-1999	44	0.049099203	0.039721848	0.004746215	0.197211555	0.100978885	0.891952051	0.636363636	0.255588414	0.866082471	0.828030504	TRUE	FALSE
Indigenous	UndesUntitledPublic	Cerrado	1996-1999	80	0.02419167	0.004705466	-0.115793395	-0.02096379	-0.068378592	0.882110629	0.65	0.232110629	0.9489091	0.856342214	TRUE	FALSE
Indigenous	UndesUntitledPublic	Mata Atlantica	1996-1999	194	0.023627999	2.44E-07	-0.168277901	-0.075657846	-0.121967874	0.772724859	0.525773196	0.246951663	0.889787227	0.91331775	TRUE	FALSE
Indigenous	UndesUntitledPublic	Amazonia	2000-2004	456	0.0069257	7.66E-12	-0.060978981	-0.033830738	-0.047404859	0.742982873	0.535087719	0.207895154	0.885976015	0.880866599	TRUE	FALSE
Indigenous	UndesUntitledPublic	Brazil	2000-2004	900	0.010722901	2.61E-18	-0.114599618	-0.072566619	-0.093583118	0.722479941	0.282222222	0.440257719	0.914533906	0.906738124	TRUE	FALSE
Indigenous	UndesUntitledPublic	Caatinga	2000-2004	44	0.060557598	0.507950086	-0.078599584	0.158781838	0.040091127	0.891952051	0.681818182	0.210133869	0.880100645	0.76271144	TRUE	FALSE
Indigenous	UndesUntitledPublic	Cerrado	2000-2004	80	0.018570837	0.009202787	-0.08476457	-0.011968228	-0.048366399	0.882110629	0.675	0.207110629	0	0.822867579	TRUE	FALSE
Indigenous	UndesUntitledPublic	Mata Atlantica	2000-2004	194	0.018225901	9.33E-06	-0.11650286	-0.045058641	-0.08078075	0.773112456	0.536082474	0.237029982	0.879379739	0.904474931	TRUE	FALSE
Indigenous	UndesUntitledPublic	Amazonia	2005-2012	456	0.00943858	1.83E-10	-0.0786728	-0.041674245	-0.060173522	0.742982873	0.535087719	0.207895154	0.922940626	0.905874189	TRUE	FALSE
Indigenous	UndesUntitledPublic	Brazil	2005-2012	902	0.014394062	5.53E-14	-0.136436493	-0.080012806	-0.108224649	0.722595069	0.281596452	0.440998617	0.901969104	0.902234936	TRUE	FALSE
Indigenous	UndesUntitledPublic	Caatinga	2005-2012	44	0.079122256	0.919309398	-0.147061397	0.163092148	0.008015375	0.891754968	0.727272727	0.16448224	0.80879415	0.770550763	TRUE	FALSE
Indigenous	UndesUntitledPublic	Cerrado	2005-2012	80	0.020131991	1.84E-06	-0.135502412	-0.056586458	-0.096044435	0.882313386	0.65	0.232313386	0.931591709	0.831893253	TRUE	FALSE
Indigenous	UndesUntitledPublic	Mata Atlantica	2005-2012	194	0.033510338	0.005600451	-0.158512781	-0.027154668	-0.092833724	0.773112456	0.525773196	0.24733926	0.865843727	0.895864362	TRUE	FALSE
Indigenous	UndesUntitledPublic	Amazonia	2013-2018	454	0.009376596	2.40E-09	-0.074338573	-0.037582993	-0.055960783	0.742982873	0.533039648	0.209943226	0.918528638	0.911926893	TRUE	FALSE
Indigenous	UndesUntitledPublic	Brazil	2013-2018	896	0.010747075	5.94E-17	-0.110978914	-0.068851154	-0.089915034	0.724149102	0.276785714	0.447363388	0.865353447	0.866382457	TRUE	FALSE
Indigenous	UndesUntitledPublic	Caatinga	2013-2018	46	0.060450624	0.297921236	-0.055557897	0.181404196	0.062923149	0.891360801	0.652173913	0.239186888	0.854698521	0.80953173	TRUE	FALSE
Indigenous	UndesUntitledPublic	Cerrado	2013-2018	80	0.019131693	1.44E-05	-0.120477538	-0.045482679	-0.082980109	0.882516144	0.65	0.232516144	0.853935114	0.941451743	TRUE	FALSE
Indigenous	UndesUntitledPublic	Mata Atlantica	2013-2018	194	0.011155758	9.61E-05	-0.065374281	-0.021644513	-0.043509397	0.77388765	0.536082474	0.237805176	0.860801424	0.864359868	TRUE	FALSE
Private	UndesUntitledPublic	Amazonia	1985-1990	8066	0.005338304	0.024280114	0.001562541	0.022488306	0.012025424	0.638305556	0.353087032	0.285218524	0.812983023	0.829308308	TRUE	FALSE
Private	UndesUntitledPublic	Brazil	1985-1990	34212	0.004728252	0.033020291	0.000812656	0.019347063	0.010079859	0.663192601	0.123290074	0.539902527	0.808074314	0.807466542	TRUE	FALSE
Private	UndesUntitledPublic	Caatinga	1985-1990	10020	0.006544834	0.213381437	-0.004683765	0.020971514	0.008143875	0.713708075	0.141716567	0.571991509	0.756555247	0.756189507	TRUE	FALSE
Private	UndesUntitledPublic	Cerrado	1985-1990	9670	0.007183227	0.011783485	0.004012542	0.032170273	0.018091408	0.718007142	0.256463289	0.461543853	0.896589858	0.896413049	TRUE	FALSE
Private	UndesUntitledPublic	Mata Atlantica	1985-1990	5130	0.010856031	1.71E-15	-0.107700084	-0.065145223	-0.086422653	0.744093126	0.159844055	0.584249072	0.793903109	0.79350073	TRUE	FALSE
Private	UndesUntitledPublic	Pampa	1985-1990	404	0.04081485	0.067529179	-0.154610722	0.005380549	-0.074615087	0.842781463	0.391089109	0.451692354	0.621461367	0.592189654	TRUE	FALSE
Private	UndesUntitledPublic	Pantanal	1985-1990	260	0.010082501	2.33E-18	0.068358392	0.107881068	0.08811973	0.69489238	0.461538462	0.233353919	0.966397615	0.95098928	TRUE	FALSE
Private	UndesUntitledPublic	Amazonia	1985-2018	8064	0.015445877	8.22E-26	-0.192527176	-0.131980451	-0.162253813	0.640880157	0.352926587	0.28795357	0.82066117	0.820407613	TRUE	FALSE
Private	UndesUntitledPublic	Brazil	1985-2018	34216	0.009850466	2.03E-36	-0.143453869	-0.104840751	-0.12414731	0.662668313	0.125789105	0.536879208	0.808040015	0.807533797	TRUE	FALSE
Private	UndesUntitledPublic	Caatinga	1985-2018	10020	0.009172887	0.134639283	-0.031701671	0.004255383	-0.013723144	0.715555002	0.136726547	0.578828455	0.758243774	0.75803067	TRUE	FALSE
Private	UndesUntitledPublic	Cerrado	1985-2018	9672	0.014510417	0.016037655	-0.063381815	-0.006502024	-0.03494192	0.718262169	0.260959471	0.457302698	0.894261837	0.894056678	TRUE	FALSE
Private	UndesUntitledPublic	Mata Atlantica	1985-2018	5134	0.015244442	1.60E-47	-0.250632579	-0.190875464	-0.220754022	0.743079598	0.112582781	0.630496817	0.791596793	0.793598612	TRUE	FALSE
Private	UndesUntitledPublic	Pampa	1985-2018	404	0.046416466	0.024962494	-0.195039514	-0.01309031	-0.104064912	0.842879362	0.465346535	0.377532828	0.583503927	0.55432139	TRUE	FALSE
Private	UndesUntitledPublic	Pantanal	1985-2018	262	0.019486369	4.16E-17	-0.202039578	-0.125654414	-0.163846996	0.695690571	0.458015267	0.237675304	0.977366954	0.959245835	TRUE	FALSE
Private	UndesUntitledPublic	Amazonia	1991-1995	8062	0.006443679	0.310297653	-0.019167122	0.006091637	-0.006537742	0.639853243	0.356983379	0.282869864	0.814578929	0.81337252	TRUE	FALSE
Private	UndesUntitledPublic	Brazil	1991-1995	34216	0.004307137	0.02681989	-0.017978392	-0.001094725	-0.009536558	0.662950694	0.124503156	0.538447537	0.810062214	0.809447612	TRUE	FALSE
Private	UndesUntitledPublic	Caatinga	1991-1995	10024	0.004443393	0.765739987	-0.010032806	0.007384973	-0.001323917	0.715154136	0.139864326	0.57528981	0.759174535	0.758606177	TRUE	FALSE
Private	UndesUntitledPublic	Cerrado	1991-1995	9670	0.006256447	0.499347848	-0.016488743	0.00803608	-0.004226332	0.718077974	0.25811789	0.459960083	0.892862157	0.892589926	TRUE	FALSE
Private	UndesUntitledPublic	Mata Atlantica	1991-1995	5130	0.007543408	1.06E-13	-0.070857738	-0.041288121	-0.05607293	0.743550702	0.160623782	0.58292692	0.792632436	0.792280899	TRUE	FALSE
Private	UndesUntitledPublic	Pampa	1991-1995	404	0.029630969	0.169011308	-0.0988297	0.017321564	-0.040754068	0.842814096	0.415841584	0.426972512	0.559713938	0.548103275	TRUE	FALSE
Private	UndesUntitledPublic	Pantanal	1991-1995	260	0.008520983	0.374314413	-0.024271038	0.0091306	-0.007570219	0.695025412	0.461538462	0.233486951	0.966950553	0.961205384	TRUE	FALSE
Private	UndesUntitledPublic	Amazonia	1996-1999	8060	0.006126913	0.000108631	-0.035722494	-0.011705435	-0.023713965	0.640854861	0.358808933	0.282045928	0.82065836	0.819287339	TRUE	FALSE
Private	UndesUntitledPublic	Brazil	1996-1999	34216	0.003472344	5.24E-10	-0.028375306	-0.014763966	-0.021569636	0.662883387	0.1256722	0.537211187	0.810350194	0.809683563	TRUE	FALSE
Private	UndesUntitledPublic	Caatinga	1996-1999	10024	0.003370594	0.043385636	-0.013414771	-0.000202284	-0.006808528	0.715331967	0.137669593	0.577662374	0.753503111	0.752880866	TRUE	FALSE
Private	UndesUntitledPublic	Cerrado	1996-1999	9670	0.005657415	0.004584467	-0.027126351	-0.004949693	-0.016038022	0.718214391	0.25811789	0.4600965	0.897195139	0.896989219	TRUE	FALSE
Private	UndesUntitledPublic	Mata Atlantica	1996-1999	5132	0.007722323	6.62E-17	-0.079644564	-0.049373614	-0.064509089	0.743454953	0.141465316	0.601989637	0.792727837	0.792397306	TRUE	FALSE
Private	UndesUntitledPublic	Pampa	1996-1999	404	0.027998789	0.000310185	-0.155858232	-0.046104997	-0.100981615	0.842859782	0.435643564	0.407216218	0.572885289	0.553123362	TRUE	FALSE
Private	UndesUntitledPublic	Pantanal	1996-1999	262	0.007227056	0.125587257	-0.025234721	0.003094818	-0.011069952	0.695025412	0.458015267	0.237010145	NA	0.960255243	TRUE	FALSE
Private	UndesUntitledPublic	Amazonia	2000-2004	8064	0.008679737	9.63E-15	-0.084228421	-0.050204476	-0.067216448	0.640994259	0.353670635	0.287323624	0.819673878	0.818385445	TRUE	FALSE
Private	UndesUntitledPublic	Brazil	2000-2004	34214	0.004486421	4.07E-23	-0.053219444	-0.035632995	-0.04442622	0.662685581	0.125153446	0.537532135	0.809027446	0.808396103	TRUE	FALSE
Private	UndesUntitledPublic	Caatinga	2000-2004	10022	0.003428093	0.000596668	-0.018488007	-0.00505013	-0.011769069	0.71598846	0.137098384	0.578890077	0.758893414	0.758192147	TRUE	FALSE
Private	UndesUntitledPublic	Cerrado	2000-2004	9672	0.00676645	0.178743033	-0.022360405	0.004163591	-0.009098407	0.718449941	0.258684864	0.459765077	0.893478356	0.893551116	TRUE	FALSE
Private	UndesUntitledPublic	Mata Atlantica	2000-2004	5132	0.006142773	1.14E-18	-0.066220158	-0.04214093	-0.054180544	0.743218128	0.142244739	0.600973389	0.79114529	0.790885302	TRUE	FALSE
Private	UndesUntitledPublic	Pampa	2000-2004	404	0.013685809	7.42E-08	-0.100461841	-0.046814456	-0.073638149	0.842833676	0.430693069	0.412140607	0.544952892	0.527170818	TRUE	FALSE
Private	UndesUntitledPublic	Amazonia	2005-2012	8062	0.010471632	3.35E-24	-0.12680106	-0.085753017	-0.106277038	0.640977479	0.353262218	0.287715262	0.816501228	0.815960575	TRUE	FALSE
Private	UndesUntitledPublic	Brazil	2005-2012	34218	0.005424454	9.01E-38	-0.08031642	-0.05905295	-0.069684685	0.662662763	0.128119703	0.534543059	0.80727947	0.806731633	TRUE	FALSE
Private	UndesUntitledPublic	Caatinga	2005-2012	10022	0.005356364	0.510337746	-0.014024438	0.006972122	-0.003526158	0.715581741	0.135302335	0.580279406	0.760461129	0.760149092	TRUE	FALSE
Private	UndesUntitledPublic	Cerrado	2005-2012	9672	0.007790958	0.000866781	-0.041218086	-0.010678091	-0.025948088	0.718678178	0.260959471	0.457718707	0.896320605	0.896012051	TRUE	FALSE
Private	UndesUntitledPublic	Mata Atlantica	2005-2012	5134	0.005027616	1.10E-13	-0.047203381	-0.027495488	-0.037349435	0.742926298	0.108687183	0.634239115	0.794921015	0.794596564	TRUE	FALSE
Private	UndesUntitledPublic	Pampa	2005-2012	404	0.050538783	0.018641006	-0.217953418	-0.01984503	-0.118899224	0.842859782	0.455445545	0.387414238	0.578015187	0.549116648	TRUE	FALSE
Private	UndesUntitledPublic	Pantanal	2005-2012	262	0.014025314	3.76E-06	-0.092347509	-0.037369287	-0.064858398	0.695690571	0.465648855	0.230041716	0.953248997	0.966265675	TRUE	FALSE
Private	UndesUntitledPublic	Amazonia	2013-2018	8060	0.008973846	2.47E-18	-0.095962837	-0.060786007	-0.078374422	0.641075056	0.35483871	0.286236346	0.827139792	0.865208865	TRUE	FALSE
Private	UndesUntitledPublic	Brazil	2013-2018	34214	0.004053566	1.21E-39	-0.061352419	-0.045462734	-0.053407576	0.662444434	0.12988835	0.532556085	0.805960211	0.805373652	TRUE	FALSE
Private	UndesUntitledPublic	Caatinga	2013-2018	10022	0.003649699	0.927778603	-0.00682247	0.007484088	0.000330809	0.714920746	0.134903213	0.580017533	0.758989674	0.758588106	TRUE	FALSE
Private	UndesUntitledPublic	Cerrado	2013-2018	9672	0.006324868	1.94E-09	-0.050363257	-0.025570231	-0.037966744	0.718999743	0.260752688	0.458247055	0.898154881	0.897732595	TRUE	FALSE
Private	UndesUntitledPublic	Mata Atlantica	2013-2018	5134	0.003643065	5.38E-10	-0.029755441	-0.015474887	-0.022615164	0.742449574	0.112582781	0.629866792	0.786779463	0.786514101	TRUE	FALSE
Private	UndesUntitledPublic	Pampa	2013-2018	404	0.011666311	0.080916612	-0.043227839	0.002503261	-0.020362289	0.842872836	0.46039604	0.382476796	0.582501621	0.55513491	TRUE	FALSE
Private	UndesUntitledPublic	Pantanal	2013-2018	262	0.027746305	3.48E-14	-0.264672119	-0.155908603	-0.210290361	0.695823603	0.450381679	0.245441924	0.976423168	0.950308226	TRUE	FALSE
Protected	UndesUntitledPublic	Amazonia	1985-1990	108	0.006383433	0.736708648	-0.014657505	0.010365092	-0.002146207	0.896369894	0.611111111	0.285258783	0.618793461	0.556470406	TRUE	FALSE
Protected	UndesUntitledPublic	Brazil	1985-1990	748	0.010761004	2.93E-07	-0.076273753	-0.034091391	-0.055182572	0.723558308	0.28342246	0.440135848	0.909429587	0.913752832	TRUE	FALSE
Protected	UndesUntitledPublic	Caatinga	1985-1990	52	0.071343974	0.005405307	-0.338298544	-0.058635307	-0.198466925	0.855378494	0.615384615	0.239993878	0.795016194	0.762061292	TRUE	FALSE
Protected	UndesUntitledPublic	Cerrado	1985-1990	118	0.018085859	0.039975507	-0.072596021	-0.001700757	-0.037148389	0.89851298	0.644067797	0.254445184	0.883682708	0.881389956	TRUE	FALSE
Protected	UndesUntitledPublic	Mata Atlantica	1985-1990	328	0.030714987	4.34E-05	-0.185780752	-0.065380213	-0.125580483	0.70889684	0.5	0.20889684	0.956676249	0.943328543	TRUE	FALSE
Protected	UndesUntitledPublic	Amazonia	1985-2018	108	0.037930134	0.002675135	-0.188238073	-0.03955468	-0.113896377	0.896369894	0.611111111	0.285258783	0.74941812	0.702526786	TRUE	FALSE
Protected	UndesUntitledPublic	Brazil	1985-2018	740	0.025254566	2.71E-19	-0.276280978	-0.177284898	-0.226782938	0.728407864	0.297297297	0.431110566	0.906619844	0.912696638	TRUE	FALSE
Protected	UndesUntitledPublic	Caatinga	1985-2018	52	0.030589984	0.000463689	-0.167047764	-0.047137229	-0.107092497	0.855969743	0.538461538	0.317508205	0.734546843	0.77235378	TRUE	FALSE
Protected	UndesUntitledPublic	Cerrado	1985-2018	116	0.042357978	1.40E-08	-0.323347544	-0.157307322	-0.240327433	0.899729525	0.637931034	0.261798491	0.827280303	0.909300327	TRUE	FALSE
Protected	UndesUntitledPublic	Mata Atlantica	1985-2018	326	0.042399298	4.75E-09	-0.331385062	-0.165182866	-0.248283964	0.709284436	0.503067485	0.206216952	0.949968105	0.949398489	TRUE	FALSE
Protected	UndesUntitledPublic	Amazonia	1991-1995	108	0.01154943	0.061434666	-0.044237991	0.001034944	-0.021601524	0.896369894	0.611111111	0.285258783	0.782240779	0.724272974	TRUE	FALSE
Protected	UndesUntitledPublic	Brazil	1991-1995	742	0.012303227	3.90E-09	-0.096562139	-0.048334376	-0.072448258	0.726148683	0.28032345	0.445825233	0.92140081	0.922834987	TRUE	FALSE
Protected	UndesUntitledPublic	Caatinga	1991-1995	52	0.028625277	0.274939992	-0.02485267	0.087356355	0.031251842	0.855378494	0.576923077	0.278455417	0.820214518	0.763192486	TRUE	FALSE
Protected	UndesUntitledPublic	Cerrado	1991-1995	118	0.017538895	0.016504136	-0.076426365	-0.007675161	-0.042050763	0.89851298	0.644067797	0.254445184	0.825304058	0.826903524	TRUE	FALSE
Protected	UndesUntitledPublic	Mata Atlantica	1991-1995	328	0.017628343	1.87E-06	-0.118585647	-0.049483813	-0.08403473	0.711973763	0.493902439	0.218071324	0.937192399	0.945372377	TRUE	FALSE
Protected	UndesUntitledPublic	Amazonia	1996-1999	108	0.015134993	0.106079204	-0.054123249	0.005204835	-0.024459207	0.896369894	0.611111111	0.285258783	0.763809501	0.69554042	TRUE	FALSE
Protected	UndesUntitledPublic	Brazil	1996-1999	740	0.013428681	0.000157192	-0.077072409	-0.024432946	-0.050752678	0.728292736	0.291891892	0.436400844	0.916348103	0.922724113	TRUE	FALSE
Protected	UndesUntitledPublic	Caatinga	1996-1999	52	0.021585296	0.011637652	-0.096764921	-0.012152117	-0.054458519	0.855575577	0.538461538	0.317114038	0.77451606	0.782065963	TRUE	FALSE
Protected	UndesUntitledPublic	Cerrado	1996-1999	118	0.017680451	8.32E-06	-0.113449029	-0.044142936	-0.078795982	0.898918495	0.627118644	0.271799851	0.792863655	0.937176034	TRUE	FALSE
Protected	UndesUntitledPublic	Mata Atlantica	1996-1999	328	0.020479369	4.81E-07	-0.143225006	-0.062947353	-0.103086179	0.70889684	0.5	0.20889684	0.959686146	0.948127506	TRUE	FALSE
Protected	UndesUntitledPublic	Amazonia	2000-2004	108	0.017228033	0.002041252	-0.0869004	-0.019367751	-0.053134076	0.896369894	0.611111111	0.285258783	0.651328955	0.59054099	TRUE	FALSE
Protected	UndesUntitledPublic	Brazil	2000-2004	740	0.012728406	1.91E-05	-0.079367872	-0.029473437	-0.054420654	0.728292736	0.297297297	0.430995439	0.90846461	0.909536954	TRUE	FALSE
Protected	UndesUntitledPublic	Caatinga	2000-2004	52	0.017605847	1.85E-05	-0.109895969	-0.040882318	-0.075389144	0.856166826	0.5	0.356166826	0.863540385	0.826410808	TRUE	FALSE
Protected	UndesUntitledPublic	Cerrado	2000-2004	116	0.014389933	9.06E-05	-0.084534379	-0.02812688	-0.05633063	0.899729525	0.655172414	0.244557112	0.831152945	0.826834017	TRUE	FALSE
Protected	UndesUntitledPublic	Mata Atlantica	2000-2004	328	0.012781008	2.71E-05	-0.078683334	-0.028582705	-0.053633019	0.709284436	0.493902439	0.215381997	0.948221526	0.958544299	TRUE	FALSE
Protected	UndesUntitledPublic	Amazonia	2005-2012	108	0.021324	0.01174851	-0.095522422	-0.01193388	-0.053728151	0.896369894	0.611111111	0.285258783	0.664814396	0.599215881	TRUE	FALSE
Protected	UndesUntitledPublic	Brazil	2005-2012	738	0.012040841	6.13E-10	-0.098096031	-0.050896802	-0.074496417	0.729319157	0.308943089	0.420376068	0.923403085	0.928609366	TRUE	FALSE
Protected	UndesUntitledPublic	Caatinga	2005-2012	52	0.018341684	0.001183542	-0.095427762	-0.023529683	-0.059478723	0.85577266	0.5	0.35577266	0.80339073	0.775205989	TRUE	FALSE
Protected	UndesUntitledPublic	Cerrado	2005-2012	116	0.019067338	0.004496453	-0.091542657	-0.016800064	-0.054171361	0.899729525	0.637931034	0.261798491	0.850435287	0.870142704	TRUE	FALSE
Protected	UndesUntitledPublic	Mata Atlantica	2005-2012	326	0.008218007	7.83E-07	-0.056700373	-0.024486376	-0.040593375	0.709672033	0.509202454	0.200469579	0.949910011	0.939338106	TRUE	FALSE
Protected	UndesUntitledPublic	Amazonia	2013-2018	110	0.015168043	0.000411794	-0.08330853	-0.023850895	-0.053579712	0.896143496	0.618181818	0.277961678	0.674477139	0.587957575	TRUE	FALSE
Protected	UndesUntitledPublic	Brazil	2013-2018	736	0.012514266	1.97E-09	-0.099616658	-0.050561636	-0.075089147	0.729606976	0.317934783	0.411672194	0.908286136	0.915969077	TRUE	FALSE
Protected	UndesUntitledPublic	Caatinga	2013-2018	52	0.021025277	0.000471326	-0.114724597	-0.032307024	-0.073515811	0.856166826	0.461538462	0.394628365	0.707393297	NA	TRUE	FALSE
Protected	UndesUntitledPublic	Cerrado	2013-2018	112	0.022526819	0.02823103	-0.093576967	-0.005273459	-0.049425213	0.899729525	0.625	0.274729525	0.870708466	0.931523359	TRUE	FALSE
Protected	UndesUntitledPublic	Mata Atlantica	2013-2018	326	0.007177515	2.87E-05	-0.044093663	-0.01595832	-0.030025991	0.71005963	0.521472393	0.188587238	0.935616369	0.939876749	TRUE	FALSE
Quilombola	UndesUntitledPublic	Amazonia	1985-1990	230	0.012671835	1.60E-06	-0.085647498	-0.035974817	-0.060811157	0.755157213	0.686956522	0.068200692	0.751961153	0.708458684	TRUE	FALSE
Quilombola	UndesUntitledPublic	Brazil	1985-1990	636	0.015705091	0.056027186	-0.060791081	0.000771746	-0.030009667	0.687679291	0.320754717	0.366924574	0.93228412	0.949514657	TRUE	FALSE
Quilombola	UndesUntitledPublic	Caatinga	1985-1990	98	0.039988575	0.598096632	-0.09945573	0.057296605	-0.021079563	0.778484677	0.612244898	0.166239779	0.88416518	0.853348538	TRUE	FALSE
Quilombola	UndesUntitledPublic	Cerrado	1985-1990	82	0.021671907	0.000355476	0.034916536	0.119868851	0.077392694	0.834285052	0.512195122	0.32208993	0.918678267	0.909600498	TRUE	FALSE
Quilombola	UndesUntitledPublic	Mata Atlantica	1985-1990	148	0.047697001	0.19825271	-0.154848772	0.032120037	-0.061364368	0.729722562	0.527027027	0.202695535	0.950753302	0.922388571	TRUE	FALSE
Quilombola	UndesUntitledPublic	Amazonia	1985-2018	230	0.039841727	3.03E-06	-0.264110301	-0.1079336	-0.186021951	0.755157213	0.695652174	0.05950504	0.783310534	0.743782633	TRUE	FALSE
Quilombola	UndesUntitledPublic	Brazil	1985-2018	634	0.026467071	2.07E-07	-0.189326459	-0.085577448	-0.137451954	0.695046833	0.321766562	0.373280272	0.93931842	0.943939954	TRUE	FALSE
Quilombola	UndesUntitledPublic	Caatinga	1985-2018	98	0.049820205	0.030318626	-0.205551524	-0.010259907	-0.107905715	0.77809051	0.448979592	0.329110919	0.886885573	0.824678675	TRUE	FALSE
Quilombola	UndesUntitledPublic	Cerrado	1985-2018	82	0.036620025	0.858758638	-0.065257228	0.078290631	0.006516701	0.834690567	0.536585366	0.298105201	0.787109022	0.814919227	TRUE	FALSE
Quilombola	UndesUntitledPublic	Mata Atlantica	1985-2018	142	0.046567076	0.005191231	-0.221421114	-0.038881531	-0.130151323	0.732048144	0.492957746	0.239090397	0.933073173	0.901369998	TRUE	FALSE
Quilombola	UndesUntitledPublic	Amazonia	1991-1995	230	0.026383188	0.000458609	-0.144152451	-0.040732253	-0.092442352	0.755157213	0.67826087	0.076896344	0.786629461	0.705443851	TRUE	FALSE
Quilombola	UndesUntitledPublic	Brazil	1991-1995	630	0.015369328	0.007093137	-0.071504316	-0.011257659	-0.041380987	0.688197366	0.33015873	0.358038636	0.940234044	0.9424159	TRUE	FALSE
Quilombola	UndesUntitledPublic	Caatinga	1991-1995	98	0.02841808	0.761578494	-0.064320702	0.047076123	-0.00862229	0.778484677	0.591836735	0.186647942	0.883880208	0.891656115	TRUE	FALSE
Quilombola	UndesUntitledPublic	Cerrado	1991-1995	82	0.012316278	0.269773578	-0.010547412	0.037731511	0.013592049	0.834285052	0.512195122	0.32208993	0.947258353	0.907527088	TRUE	FALSE
Quilombola	UndesUntitledPublic	Mata Atlantica	1991-1995	146	0.040656437	0.010784437	-0.183343095	-0.023972789	-0.103657942	0.730497756	0.520547945	0.209949811	0.953164622	0.942689978	TRUE	FALSE
Quilombola	UndesUntitledPublic	Amazonia	1996-1999	230	0.024061932	0.000841259	-0.127499707	-0.033178669	-0.080339188	0.755157213	0.686956522	0.068200692	0.775751829	0.712566164	TRUE	FALSE
Quilombola	UndesUntitledPublic	Brazil	1996-1999	632	0.012210254	0.057738787	-0.047102762	0.000760553	-0.023171104	0.68825493	0.335443038	0.352811892	0.944132125	0.946059455	TRUE	FALSE
Quilombola	UndesUntitledPublic	Caatinga	1996-1999	98	0.023905472	0.602078826	-0.059318498	0.034389231	-0.012464633	0.778287594	0.489795918	0.288491675	0.881252142	0.837416507	TRUE	FALSE
Quilombola	UndesUntitledPublic	Cerrado	1996-1999	82	0.012385152	0.652151291	-0.018691528	0.029857377	0.005582924	0.83448781	0.512195122	0.322292688	0.851440782	0.845584675	TRUE	FALSE
Quilombola	UndesUntitledPublic	Mata Atlantica	1996-1999	144	0.015592634	0.675874126	-0.037080278	0.024041723	-0.006519278	0.730885353	0.513888889	0.216996464	0.922372923	0.901311505	TRUE	FALSE
Quilombola	UndesUntitledPublic	Amazonia	2000-2004	230	0.020017663	0.000281703	-0.111929423	-0.033461625	-0.072695524	0.755157213	0.686956522	0.068200692	0.733420223	0.679699872	TRUE	FALSE
Quilombola	UndesUntitledPublic	Brazil	2000-2004	632	0.01198433	0.023994804	-0.050540032	-0.003562323	-0.027051178	0.692341966	0.32278481	0.369557156	0.938009561	0.943647939	TRUE	FALSE
Quilombola	UndesUntitledPublic	Caatinga	2000-2004	96	0.026023852	0.658012133	-0.062525515	0.039486111	-0.011519702	0.77809051	0.5625	0.21559051	0.883072122	0.905395043	TRUE	FALSE
Quilombola	UndesUntitledPublic	Cerrado	2000-2004	82	0.014683691	0.003745647	-0.071344948	-0.013785935	-0.042565442	0.834690567	0.512195122	0.322495445	0.852572888	0.820938482	TRUE	FALSE
Quilombola	UndesUntitledPublic	Mata Atlantica	2000-2004	144	0.016675051	0.653889197	-0.040159022	0.025205976	-0.007476523	0.732435741	0.486111111	0.246324629	0.964809911	0.942390025	TRUE	FALSE
Quilombola	UndesUntitledPublic	Amazonia	2005-2012	230	0.024851352	7.47E-05	-0.147141184	-0.049725674	-0.098433429	0.755383611	0.686956522	0.06842709	0.784459361	0.710481379	TRUE	FALSE
Quilombola	UndesUntitledPublic	Brazil	2005-2012	632	0.012114232	1.34E-06	-0.082308349	-0.034821433	-0.058564891	0.695104397	0.313291139	0.381813258	0.949461787	0.949564866	TRUE	FALSE
Quilombola	UndesUntitledPublic	Caatinga	2005-2012	96	0.027313603	0.066918456	-0.103578245	0.003489113	-0.050044566	0.77809051	0.541666667	0.236423844	0.927699835	0.898634328	TRUE	FALSE
Quilombola	UndesUntitledPublic	Cerrado	2005-2012	82	0.013921579	0.493982922	-0.017763604	0.036807982	0.009522189	0.834893325	0.585365854	0.249527471	0.848595359	0.887162014	TRUE	FALSE
Quilombola	UndesUntitledPublic	Mata Atlantica	2005-2012	138	0.021266339	0.04099914	-0.085139843	-0.001777328	-0.043458586	0.735536516	0.492753623	0.242782893	0.947132459	0.934940219	TRUE	FALSE
Quilombola	UndesUntitledPublic	Amazonia	2013-2018	230	0.028887735	0.001938853	-0.14615479	-0.03291695	-0.08953587	0.756289203	0.686956522	0.069332682	0.789826818	0.727078367	TRUE	FALSE
Quilombola	UndesUntitledPublic	Brazil	2013-2018	632	0.010788775	0.001690623	-0.055020224	-0.012729003	-0.033874614	0.698096448	0.32278481	0.375311638	0.934480304	0.938385674	TRUE	FALSE
Quilombola	UndesUntitledPublic	Caatinga	2013-2018	96	0.019598144	0.360700437	-0.056324971	0.02049834	-0.017913315	0.777893427	0.5	0.277893427	0.897638717	NA	TRUE	FALSE
Quilombola	UndesUntitledPublic	Cerrado	2013-2018	82	0.011947631	0.168291733	-0.039877341	0.006956513	-0.016460414	0.834893325	0.585365854	0.249527471	0.837480315	0.840108244	TRUE	FALSE
Quilombola	UndesUntitledPublic	Mata Atlantica	2013-2018	134	0.012027002	0.033043704	-0.04920867	-0.002063688	-0.025636179	0.736699306	0.582089552	0.154609754	0.952115939	0.937687169	TRUE	FALSE
Sustainable use	UndesUntitledPublic	Amazonia	1985-1990	246	0.005054665	0.010886528	-0.022777755	-0.002963834	-0.012870795	0.797856584	0.617886179	0.179970405	0.814263608	0.800244383	TRUE	FALSE
Sustainable use	UndesUntitledPublic	Brazil	1985-1990	958	0.009118308	0.002146509	-0.045857239	-0.010114127	-0.027985683	0.673009196	0.346555324	0.326453873	0.908266324	0.91009402	TRUE	FALSE
Sustainable use	UndesUntitledPublic	Caatinga	1985-1990	78	0.049461915	0.001300765	-0.256003743	-0.062116597	-0.15906017	0.818275488	0.307692308	0.51058318	0.891745193	0.911191202	TRUE	FALSE
Sustainable use	UndesUntitledPublic	Cerrado	1985-1990	88	0.043631218	0.310035197	-0.129807766	0.041223464	-0.044292151	0.868288727	0.545454545	0.322834181	0.939016869	0.936610115	TRUE	FALSE
Sustainable use	UndesUntitledPublic	Mata Atlantica	1985-1990	406	0.033266215	1.82E-11	-0.288742197	-0.158341031	-0.223541614	0.710738242	0.42364532	0.287092921	0.966495625	0.967020618	TRUE	FALSE
Sustainable use	UndesUntitledPublic	Amazonia	1985-2018	246	0.033199675	2.22E-07	-0.237036049	-0.106895717	-0.171965883	0.797856584	0.617886179	0.179970405	0.803995742	0.782471805	TRUE	FALSE
Sustainable use	UndesUntitledPublic	Brazil	1985-2018	960	0.037548469	1.42E-07	-0.271210294	-0.124022999	-0.197616646	0.672951632	0.33125	0.341701632	0.913184698	0.937269555	TRUE	FALSE
Sustainable use	UndesUntitledPublic	Caatinga	1985-2018	80	0.063058135	6.04E-06	-0.408928156	-0.16174481	-0.285336483	0.818275488	0.1	0.718275488	0.908876635	0.912467179	TRUE	FALSE
Sustainable use	UndesUntitledPublic	Cerrado	1985-2018	88	0.089746805	0.131746581	-0.31117138	0.040629631	-0.135270874	0.868491484	0.522727273	0.345764211	0.895935187	0.912018437	TRUE	FALSE
Sustainable use	UndesUntitledPublic	Mata Atlantica	1985-2018	406	0.03567399	2.58E-20	-0.399369858	-0.259530386	-0.329450122	0.710350645	0.413793103	0.296557541	0.976345202	0.970075011	TRUE	FALSE
Sustainable use	UndesUntitledPublic	Amazonia	1991-1995	246	0.007835497	0.003432792	-0.038284463	-0.007569881	-0.022927172	0.797856584	0.617886179	0.179970405	0.77349169	0.81847151	TRUE	FALSE
Sustainable use	UndesUntitledPublic	Brazil	1991-1995	958	0.010433136	0.001229967	-0.054166779	-0.013269637	-0.033718208	0.673124324	0.33611691	0.337007414	0.913726225	0.919375277	TRUE	FALSE
Sustainable use	UndesUntitledPublic	Caatinga	1991-1995	78	0.040603483	0.004106116	-0.196108991	-0.036946261	-0.116527626	0.818078405	0.333333333	0.484745071	0.928049303	0.938794234	TRUE	FALSE
Sustainable use	UndesUntitledPublic	Cerrado	1991-1995	88	0.018053033	0.135123514	-0.062358125	0.008408464	-0.026974831	0.868288727	0.545454545	0.322834181	0.948292687	0.953566183	TRUE	FALSE
Sustainable use	UndesUntitledPublic	Mata Atlantica	1991-1995	406	0.030737554	4.31E-06	-0.201512895	-0.081023899	-0.141268397	0.710738242	0.42364532	0.287092921	0.960976035	0.957501281	TRUE	FALSE
Sustainable use	UndesUntitledPublic	Amazonia	1996-1999	246	0.007355259	0.001383862	-0.037938131	-0.009106046	-0.023522089	0.797856584	0.617886179	0.179970405	0.782659177	0.754443446	TRUE	FALSE
Sustainable use	UndesUntitledPublic	Brazil	1996-1999	960	0.01261807	0.001157749	-0.065728208	-0.016266281	-0.040997244	0.672951632	0.329166667	0.343784966	0.910323068	0.913225904	TRUE	FALSE
Sustainable use	UndesUntitledPublic	Caatinga	1996-1999	78	0.018335396	8.35E-06	-0.117637425	-0.045763995	-0.08170071	0.818078405	0.358974359	0.459104046	0.928451508	0.913887923	TRUE	FALSE
Sustainable use	UndesUntitledPublic	Cerrado	1996-1999	90	0.031838653	0.272666956	-0.097327754	0.027477473	-0.034925141	0.868085969	0.533333333	0.334752636	0.922595768	0.911411397	TRUE	FALSE
Sustainable use	UndesUntitledPublic	Mata Atlantica	1996-1999	406	0.012802675	8.19E-12	-0.112602015	-0.062416451	-0.087509233	0.710738242	0.413793103	0.296945138	0.965520481	0.965223945	TRUE	FALSE
Sustainable use	UndesUntitledPublic	Amazonia	2000-2004	246	0.011885527	9.22E-06	-0.076002738	-0.029412327	-0.052707532	0.797856584	0.617886179	0.179970405	0.790510359	0.751710828	TRUE	FALSE
Sustainable use	UndesUntitledPublic	Brazil	2000-2004	960	0.013000816	4.38E-06	-0.085189336	-0.034227072	-0.059708204	0.673009196	0.33125	0.341759196	0.91853878	0.91612542	TRUE	FALSE
Sustainable use	UndesUntitledPublic	Caatinga	2000-2004	80	0.024165156	0.001054223	-0.126519226	-0.031793554	-0.07915639	0.818275488	0.1	0.718275488	0.916298398	0.947906206	TRUE	FALSE
Sustainable use	UndesUntitledPublic	Cerrado	2000-2004	90	0.044827117	0.636659674	-0.109034711	0.066684359	-0.021175176	0.868085969	0.533333333	0.334752636	0.882858842	0.873716481	TRUE	FALSE
Sustainable use	UndesUntitledPublic	Mata Atlantica	2000-2004	406	0.013678414	5.73E-11	-0.116412473	-0.062794074	-0.089603274	0.710350645	0.413793103	0.296557541	0.974881465	0.961250809	TRUE	FALSE
Sustainable use	UndesUntitledPublic	Amazonia	2005-2012	246	0.019429992	1.65E-05	-0.121780285	-0.045616116	-0.083698201	0.797856584	0.617886179	0.179970405	0.869792482	0.831857367	TRUE	FALSE
Sustainable use	UndesUntitledPublic	Brazil	2005-2012	958	0.023424664	2.89E-06	-0.155497573	-0.063674576	-0.109586074	0.673124324	0.33611691	0.337007414	0.924790194	0.926440866	TRUE	FALSE
Sustainable use	UndesUntitledPublic	Caatinga	2005-2012	78	0.058349066	0.000655052	-0.313200045	-0.084475908	-0.198837977	0.818275488	0.333333333	0.484942154	0.882997327	0.877725109	TRUE	FALSE
Sustainable use	UndesUntitledPublic	Cerrado	2005-2012	86	0.050327624	0.220503888	-0.160301198	0.036979461	-0.061660868	0.869302514	0.534883721	0.334418793	0.926133056	0.922905725	TRUE	FALSE
Sustainable use	UndesUntitledPublic	Mata Atlantica	2005-2012	404	0.016685459	1.67E-08	-0.126864852	-0.061459055	-0.094161954	0.710738242	0.440594059	0.270144182	0.975956496	0.972192598	TRUE	FALSE
Sustainable use	UndesUntitledPublic	Amazonia	2013-2018	246	0.019994067	6.52E-06	-0.129333369	-0.050958066	-0.090145717	0.797856584	0.62601626	0.171840324	0.858496907	0.805436777	TRUE	FALSE
Sustainable use	UndesUntitledPublic	Brazil	2013-2018	956	0.020622303	3.94E-06	-0.135576841	-0.0547389	-0.09515787	0.673124324	0.378661088	0.294463236	0.909347254	0.91283425	TRUE	FALSE
Sustainable use	UndesUntitledPublic	Caatinga	2013-2018	78	0.028996014	0.611467633	-0.071560526	0.042101758	-0.014729384	0.818472571	0.256410256	0.562062314	0.927934198	0.923629344	TRUE	FALSE
Sustainable use	UndesUntitledPublic	Cerrado	2013-2018	86	0.033730269	0.525245456	-0.087538297	0.044681929	-0.021428184	0.869505272	0.534883721	0.334621551	0.932119095	0.966944475	TRUE	FALSE
Sustainable use	UndesUntitledPublic	Mata Atlantica	2013-2018	404	0.01460213	2.15E-09	-0.116024944	-0.058785647	-0.087405296	0.710738242	0.46039604	0.250342202	0.964838883	0.961259822	TRUE	FALSE
Communal	UndesUntitledPublic	Amazonia	1985-1990	914	0.019105822	0.00059835	-0.103024804	-0.028131359	-0.065578082	0.761460591	0.422319475	0.339141116	0.859348014	0.835260385	TRUE	TRUE
Communal	UndesUntitledPublic	Brazil	1985-1990	1148	0	0	-2.754597265	-2.754597265	-2.754597265	0.809338644	0.277003484	0.53233516	0.715666169	0.696982397	TRUE	TRUE
Communal	UndesUntitledPublic	Amazonia	1985-2018	912	0.035644873	0.000479127	-0.194340355	-0.054615019	-0.124477687	0.761460591	0.427631579	0.333829012	0.87277698	0.849892214	TRUE	TRUE
Communal	UndesUntitledPublic	Brazil	1985-2018	1146	0.023899196	8.78E-07	-0.164356422	-0.070673294	-0.117514858	0.809914283	0.280977312	0.528936971	0.724651037	0.702204142	TRUE	TRUE
Communal	UndesUntitledPublic	Amazonia	1991-1995	914	0.019634226	0.005955177	-0.092481197	-0.015516444	-0.05399882	0.761460591	0.41356674	0.347893851	0.854606621	0.831360182	TRUE	TRUE
Communal	UndesUntitledPublic	Brazil	1991-1995	1148	0.018578068	0.000720854	-0.09923449	-0.026409803	-0.062822147	0.809338644	0.24738676	0.561951885	0.725073793	0.707820611	TRUE	TRUE
Communal	UndesUntitledPublic	Amazonia	1996-1999	914	0.021226152	2.98E-05	-0.130218625	-0.047013638	-0.088616132	0.761234193	0.398249453	0.36298474	0.87303879	0.857011521	TRUE	TRUE
Communal	UndesUntitledPublic	Brazil	1996-1999	1148	2474230.724	0.999999969	-4849403.205	4849403.012	-0.09668106	0.809626464	0.25087108	0.558755384	0.721853248	0.70143474	TRUE	TRUE
Communal	UndesUntitledPublic	Amazonia	2000-2004	914	0.025760131	0.002395772	-0.128701942	-0.027724084	-0.078213013	0.761234193	0.402625821	0.358608372	0.864650283	0.846176807	TRUE	TRUE
Communal	UndesUntitledPublic	Brazil	2000-2004	1148	0.022913289	0.000269089	-0.128390863	-0.038572423	-0.083481643	0.8095689	0.256097561	0.553471339	0.727878181	0.707267573	TRUE	TRUE
Communal	UndesUntitledPublic	Amazonia	2005-2012	912	0.015239219	0.003097273	-0.074944638	-0.015207997	-0.045076317	0.761460591	0.432017544	0.329443047	0.860473776	0.832812035	TRUE	TRUE
Communal	UndesUntitledPublic	Brazil	2005-2012	1148	0.010007819	0.000247033	-0.056296791	-0.017066863	-0.036681827	0.810144539	0.243902439	0.5662421	0.71737509	0.695090194	TRUE	TRUE
Communal	UndesUntitledPublic	Amazonia	2013-2018	908	0.020242112	0.00068588	-0.10839906	-0.029051437	-0.068725249	0.762818979	0.425110132	0.337708846	0.860807881	0.841898718	TRUE	TRUE
Communal	UndesUntitledPublic	Brazil	2013-2018	1146	0.013682922	3.37E-07	-0.096621051	-0.042984981	-0.069803016	0.810835306	0.27399651	0.536838796	0.734114474	0.714501892	TRUE	TRUE
Indigenous	UndesUntitledPublic	Amazonia	1985-1990	456	0.004047308	0.010831763	-0.018245441	-0.002380286	-0.010312863	0.742982873	0.530701754	0.212281119	0.892615972	0.889407576	TRUE	TRUE
Indigenous	UndesUntitledPublic	Brazil	1985-1990	902	0.007703007	1.11E-08	-0.059109794	-0.028914561	-0.044012177	0.720580236	0.272727273	0.447852964	0.917034173	0.920213908	TRUE	TRUE
Indigenous	UndesUntitledPublic	Caatinga	1985-1990	44	0.057082979	0.360943461	-0.059731353	0.164029811	0.052149229	0.891952051	0.636363636	0.255588414	0.85050975	0.753228719	TRUE	TRUE
Indigenous	UndesUntitledPublic	Cerrado	1985-1990	80	0.018106288	0.049267667	-0.071089484	-0.000114141	-0.035601813	0.871161723	0.7	0.171161723	0.884033504	0.874873637	TRUE	TRUE
Indigenous	UndesUntitledPublic	Mata Atlantica	1985-1990	194	0.030735184	8.54E-05	-0.180988312	-0.060508605	-0.120748458	0.771949665	0.474226804	0.297722861	0.84215293	0.861879816	TRUE	TRUE
Indigenous	UndesUntitledPublic	Amazonia	1985-2018	456	0.015180471	5.77E-21	-0.172361483	-0.112855128	-0.142608306	0.742982873	0.535087719	0.207895154	0.911110633	0.899086116	TRUE	TRUE
Indigenous	UndesUntitledPublic	Brazil	1985-2018	902	0.018026947	6.83E-38	-0.267299194	-0.19663486	-0.231967027	0.722249685	0.286031042	0.436218643	0.918244505	0.920336756	TRUE	TRUE
Indigenous	UndesUntitledPublic	Caatinga	1985-2018	44	0.110297668	0.977542752	-0.213074609	0.219284303	0.003104847	0.891952051	0.681818182	0.210133869	0.77730845	NA	TRUE	TRUE
Indigenous	UndesUntitledPublic	Cerrado	1985-2018	80	0.036101054	4.89E-08	-0.267703965	-0.126190434	-0.1969472	0.882110629	0.65	0.232110629	0.84198379	0.738286236	TRUE	TRUE
Indigenous	UndesUntitledPublic	Mata Atlantica	1985-2018	194	0.046873556	8.73E-12	-0.411833526	-0.228092562	-0.319963044	0.772724859	0.536082474	0.236642385	0.890873293	0.901222358	TRUE	TRUE
Indigenous	UndesUntitledPublic	Amazonia	1991-1995	456	0.00444808	2.88E-06	-0.029530915	-0.012094761	-0.020812838	0.742982873	0.530701754	0.212281119	0.898115568	0.890796113	TRUE	TRUE
Indigenous	UndesUntitledPublic	Brazil	1991-1995	902	0.009144666	2.73E-10	-0.075654464	-0.039808031	-0.057731247	0.720580236	0.272727273	0.447852964	0.916832661	0.916010859	TRUE	TRUE
Indigenous	UndesUntitledPublic	Caatinga	1991-1995	44	0.074930767	0.270906041	-0.064364446	0.229358764	0.082497159	0.891952051	0.636363636	0.255588414	0.79766228	0.655638586	TRUE	TRUE
Indigenous	UndesUntitledPublic	Cerrado	1991-1995	82	0.015369446	0.066249847	-0.058353076	0.001894047	-0.028229515	0.870958966	0.658536585	0.212422381	0.820278137	0.790297303	TRUE	TRUE
Indigenous	UndesUntitledPublic	Mata Atlantica	1991-1995	194	0.022520479	3.29E-08	-0.168566213	-0.080287556	-0.124426884	0.772337262	0.536082474	0.236254788	0.840106095	0.882664543	TRUE	TRUE
Indigenous	UndesUntitledPublic	Amazonia	1996-1999	456	0.006055617	3.20E-06	-0.040073688	-0.016336106	-0.028204897	0.742982873	0.530701754	0.212281119	0.907296593	0.89671151	TRUE	TRUE
Indigenous	UndesUntitledPublic	Brazil	1996-1999	902	0.008688201	2.63E-14	-0.083190099	-0.049132977	-0.066161538	0.7206378	0.272727273	0.447910528	0.888078802	0.894777873	TRUE	TRUE
Indigenous	UndesUntitledPublic	Caatinga	1996-1999	44	0.049099203	0.039721848	0.004746215	0.197211555	0.100978885	0.891952051	0.636363636	0.255588414	0.866082471	0.828030504	TRUE	TRUE
Indigenous	UndesUntitledPublic	Cerrado	1996-1999	80	0.02419167	0.004705466	-0.115793395	-0.02096379	-0.068378592	0.882110629	0.65	0.232110629	0.9489091	0.856342214	TRUE	TRUE
Indigenous	UndesUntitledPublic	Mata Atlantica	1996-1999	194	0.023627999	2.44E-07	-0.168277901	-0.075657846	-0.121967874	0.772724859	0.525773196	0.246951663	0.889787227	0.91331775	TRUE	TRUE
Indigenous	UndesUntitledPublic	Amazonia	2000-2004	456	0.0069257	7.66E-12	-0.060978981	-0.033830738	-0.047404859	0.742982873	0.535087719	0.207895154	0.885976015	0.880866599	TRUE	TRUE
Indigenous	UndesUntitledPublic	Brazil	2000-2004	900	0.010722901	2.61E-18	-0.114599618	-0.072566619	-0.093583118	0.722479941	0.282222222	0.440257719	0.914533906	0.906738124	TRUE	TRUE
Indigenous	UndesUntitledPublic	Caatinga	2000-2004	44	0.060557598	0.507950086	-0.078599584	0.158781838	0.040091127	0.891952051	0.681818182	0.210133869	0.880100645	0.76271144	TRUE	TRUE
Indigenous	UndesUntitledPublic	Cerrado	2000-2004	80	0.018570837	0.009202787	-0.08476457	-0.011968228	-0.048366399	0.882110629	0.675	0.207110629	0	0.822867579	TRUE	TRUE
Indigenous	UndesUntitledPublic	Mata Atlantica	2000-2004	194	0.018225901	9.33E-06	-0.11650286	-0.045058641	-0.08078075	0.773112456	0.536082474	0.237029982	0.879379739	0.904474931	TRUE	TRUE
Indigenous	UndesUntitledPublic	Amazonia	2005-2012	456	0.00943858	1.83E-10	-0.0786728	-0.041674245	-0.060173522	0.742982873	0.535087719	0.207895154	0.922940626	0.905874189	TRUE	TRUE
Indigenous	UndesUntitledPublic	Brazil	2005-2012	902	0.014394062	5.53E-14	-0.136436493	-0.080012806	-0.108224649	0.722595069	0.281596452	0.440998617	0.901969104	0.902234936	TRUE	TRUE
Indigenous	UndesUntitledPublic	Caatinga	2005-2012	44	0.079122256	0.919309398	-0.147061397	0.163092148	0.008015375	0.891754968	0.727272727	0.16448224	0.80879415	0.770550763	TRUE	TRUE
Indigenous	UndesUntitledPublic	Cerrado	2005-2012	80	0.020131991	1.84E-06	-0.135502412	-0.056586458	-0.096044435	0.882313386	0.65	0.232313386	0.931591709	0.831893253	TRUE	TRUE
Indigenous	UndesUntitledPublic	Mata Atlantica	2005-2012	194	0.033510338	0.005600451	-0.158512781	-0.027154668	-0.092833724	0.773112456	0.525773196	0.24733926	0.865843727	0.895864362	TRUE	TRUE
Indigenous	UndesUntitledPublic	Amazonia	2013-2018	454	0.009376596	2.40E-09	-0.074338573	-0.037582993	-0.055960783	0.742982873	0.533039648	0.209943226	0.918528638	0.911926893	TRUE	TRUE
Indigenous	UndesUntitledPublic	Brazil	2013-2018	896	0.010747075	5.94E-17	-0.110978914	-0.068851154	-0.089915034	0.724149102	0.276785714	0.447363388	0.865353447	0.866382457	TRUE	TRUE
Indigenous	UndesUntitledPublic	Caatinga	2013-2018	46	0.060450624	0.297921236	-0.055557897	0.181404196	0.062923149	0.891360801	0.652173913	0.239186888	0.854698521	0.80953173	TRUE	TRUE
Indigenous	UndesUntitledPublic	Cerrado	2013-2018	80	0.019131693	1.44E-05	-0.120477538	-0.045482679	-0.082980109	0.882516144	0.65	0.232516144	0.853935114	0.941451743	TRUE	TRUE
Indigenous	UndesUntitledPublic	Mata Atlantica	2013-2018	194	0.011155758	9.61E-05	-0.065374281	-0.021644513	-0.043509397	0.77388765	0.536082474	0.237805176	0.860801424	0.864359868	TRUE	TRUE
Private	UndesUntitledPublic	Amazonia	1985-1990	8066	0.005338304	0.024280114	0.001562541	0.022488306	0.012025424	0.638305556	0.353087032	0.285218524	0.812983023	0.829308308	TRUE	TRUE
Private	UndesUntitledPublic	Brazil	1985-1990	34212	0.004728252	0.033020291	0.000812656	0.019347063	0.010079859	0.663192601	0.123290074	0.539902527	0.808074314	0.807466542	TRUE	TRUE
Private	UndesUntitledPublic	Caatinga	1985-1990	10020	0.006544834	0.213381437	-0.004683765	0.020971514	0.008143875	0.713708075	0.141716567	0.571991509	0.756555247	0.756189507	TRUE	TRUE
Private	UndesUntitledPublic	Cerrado	1985-1990	9670	0.007183227	0.011783485	0.004012542	0.032170273	0.018091408	0.718007142	0.256463289	0.461543853	0.896589858	0.896413049	TRUE	TRUE
Private	UndesUntitledPublic	Mata Atlantica	1985-1990	5130	0.010856031	1.71E-15	-0.107700084	-0.065145223	-0.086422653	0.744093126	0.159844055	0.584249072	0.793903109	0.79350073	TRUE	TRUE
Private	UndesUntitledPublic	Pampa	1985-1990	404	0.04081485	0.067529179	-0.154610722	0.005380549	-0.074615087	0.842781463	0.391089109	0.451692354	0.621461367	0.592189654	TRUE	TRUE
Private	UndesUntitledPublic	Pantanal	1985-1990	260	0.010082501	2.33E-18	0.068358392	0.107881068	0.08811973	0.69489238	0.461538462	0.233353919	0.966397615	0.95098928	TRUE	TRUE
Private	UndesUntitledPublic	Amazonia	1985-2018	8064	0.015445877	8.22E-26	-0.192527176	-0.131980451	-0.162253813	0.640880157	0.352926587	0.28795357	0.82066117	0.820407613	TRUE	TRUE
Private	UndesUntitledPublic	Brazil	1985-2018	34216	0.009850466	2.03E-36	-0.143453869	-0.104840751	-0.12414731	0.662668313	0.125789105	0.536879208	0.808040015	0.807533797	TRUE	TRUE
Private	UndesUntitledPublic	Caatinga	1985-2018	10020	0.009172887	0.134639283	-0.031701671	0.004255383	-0.013723144	0.715555002	0.136726547	0.578828455	0.758243774	0.75803067	TRUE	TRUE
Private	UndesUntitledPublic	Cerrado	1985-2018	9672	0.014510417	0.016037655	-0.063381815	-0.006502024	-0.03494192	0.718262169	0.260959471	0.457302698	0.894261837	0.894056678	TRUE	TRUE
Private	UndesUntitledPublic	Mata Atlantica	1985-2018	5134	0.015244442	1.60E-47	-0.250632579	-0.190875464	-0.220754022	0.743079598	0.112582781	0.630496817	0.791596793	0.793598612	TRUE	TRUE
Private	UndesUntitledPublic	Pampa	1985-2018	404	0.046416466	0.024962494	-0.195039514	-0.01309031	-0.104064912	0.842879362	0.465346535	0.377532828	0.583503927	0.55432139	TRUE	TRUE
Private	UndesUntitledPublic	Pantanal	1985-2018	262	0.019486369	4.16E-17	-0.202039578	-0.125654414	-0.163846996	0.695690571	0.458015267	0.237675304	0.977366954	0.959245835	TRUE	TRUE
Private	UndesUntitledPublic	Amazonia	1991-1995	8062	0.006443679	0.310297653	-0.019167122	0.006091637	-0.006537742	0.639853243	0.356983379	0.282869864	0.814578929	0.81337252	TRUE	TRUE
Private	UndesUntitledPublic	Brazil	1991-1995	34216	0.004307137	0.02681989	-0.017978392	-0.001094725	-0.009536558	0.662950694	0.124503156	0.538447537	0.810062214	0.809447612	TRUE	TRUE
Private	UndesUntitledPublic	Caatinga	1991-1995	10024	0.004443393	0.765739987	-0.010032806	0.007384973	-0.001323917	0.715154136	0.139864326	0.57528981	0.759174535	0.758606177	TRUE	TRUE
Private	UndesUntitledPublic	Cerrado	1991-1995	9670	0.006256447	0.499347848	-0.016488743	0.00803608	-0.004226332	0.718077974	0.25811789	0.459960083	0.892862157	0.892589926	TRUE	TRUE
Private	UndesUntitledPublic	Mata Atlantica	1991-1995	5130	0.007543408	1.06E-13	-0.070857738	-0.041288121	-0.05607293	0.743550702	0.160623782	0.58292692	0.792632436	0.792280899	TRUE	TRUE
Private	UndesUntitledPublic	Pampa	1991-1995	404	0.029630969	0.169011308	-0.0988297	0.017321564	-0.040754068	0.842814096	0.415841584	0.426972512	0.559713938	0.548103275	TRUE	TRUE
Private	UndesUntitledPublic	Pantanal	1991-1995	260	0.008520983	0.374314413	-0.024271038	0.0091306	-0.007570219	0.695025412	0.461538462	0.233486951	0.966950553	0.961205384	TRUE	TRUE
Private	UndesUntitledPublic	Amazonia	1996-1999	8060	0.006126913	0.000108631	-0.035722494	-0.011705435	-0.023713965	0.640854861	0.358808933	0.282045928	0.82065836	0.819287339	TRUE	TRUE
Private	UndesUntitledPublic	Brazil	1996-1999	34216	0.003472344	5.24E-10	-0.028375306	-0.014763966	-0.021569636	0.662883387	0.1256722	0.537211187	0.810350194	0.809683563	TRUE	TRUE
Private	UndesUntitledPublic	Caatinga	1996-1999	10024	0.003370594	0.043385636	-0.013414771	-0.000202284	-0.006808528	0.715331967	0.137669593	0.577662374	0.753503111	0.752880866	TRUE	TRUE
Private	UndesUntitledPublic	Cerrado	1996-1999	9670	0.005657415	0.004584467	-0.027126351	-0.004949693	-0.016038022	0.718214391	0.25811789	0.4600965	0.897195139	0.896989219	TRUE	TRUE
Private	UndesUntitledPublic	Mata Atlantica	1996-1999	5132	0.007722323	6.62E-17	-0.079644564	-0.049373614	-0.064509089	0.743454953	0.141465316	0.601989637	0.792727837	0.792397306	TRUE	TRUE
Private	UndesUntitledPublic	Pampa	1996-1999	404	0.027998789	0.000310185	-0.155858232	-0.046104997	-0.100981615	0.842859782	0.435643564	0.407216218	0.572885289	0.553123362	TRUE	TRUE
Private	UndesUntitledPublic	Pantanal	1996-1999	262	0.007227056	0.125587257	-0.025234721	0.003094818	-0.011069952	0.695025412	0.458015267	0.237010145	NA	0.960255243	TRUE	TRUE
Private	UndesUntitledPublic	Amazonia	2000-2004	8064	0.008679737	9.63E-15	-0.084228421	-0.050204476	-0.067216448	0.640994259	0.353670635	0.287323624	0.819673878	0.818385445	TRUE	TRUE
Private	UndesUntitledPublic	Brazil	2000-2004	34214	0.004486421	4.07E-23	-0.053219444	-0.035632995	-0.04442622	0.662685581	0.125153446	0.537532135	0.809027446	0.808396103	TRUE	TRUE
Private	UndesUntitledPublic	Caatinga	2000-2004	10022	0.003428093	0.000596668	-0.018488007	-0.00505013	-0.011769069	0.71598846	0.137098384	0.578890077	0.758893414	0.758192147	TRUE	TRUE
Private	UndesUntitledPublic	Cerrado	2000-2004	9672	0.00676645	0.178743033	-0.022360405	0.004163591	-0.009098407	0.718449941	0.258684864	0.459765077	0.893478356	0.893551116	TRUE	TRUE
Private	UndesUntitledPublic	Mata Atlantica	2000-2004	5132	0.006142773	1.14E-18	-0.066220158	-0.04214093	-0.054180544	0.743218128	0.142244739	0.600973389	0.79114529	0.790885302	TRUE	TRUE
Private	UndesUntitledPublic	Pampa	2000-2004	404	0.013685809	7.42E-08	-0.100461841	-0.046814456	-0.073638149	0.842833676	0.430693069	0.412140607	0.544952892	0.527170818	TRUE	TRUE
Private	UndesUntitledPublic	Amazonia	2005-2012	8062	0.010471632	3.35E-24	-0.12680106	-0.085753017	-0.106277038	0.640977479	0.353262218	0.287715262	0.816501228	0.815960575	TRUE	TRUE
Private	UndesUntitledPublic	Brazil	2005-2012	34218	0.005424454	9.01E-38	-0.08031642	-0.05905295	-0.069684685	0.662662763	0.128119703	0.534543059	0.80727947	0.806731633	TRUE	TRUE
Private	UndesUntitledPublic	Caatinga	2005-2012	10022	0.005356364	0.510337746	-0.014024438	0.006972122	-0.003526158	0.715581741	0.135302335	0.580279406	0.760461129	0.760149092	TRUE	TRUE
Private	UndesUntitledPublic	Cerrado	2005-2012	9672	0.007790958	0.000866781	-0.041218086	-0.010678091	-0.025948088	0.718678178	0.260959471	0.457718707	0.896320605	0.896012051	TRUE	TRUE
Private	UndesUntitledPublic	Mata Atlantica	2005-2012	5134	0.005027616	1.10E-13	-0.047203381	-0.027495488	-0.037349435	0.742926298	0.108687183	0.634239115	0.794921015	0.794596564	TRUE	TRUE
Private	UndesUntitledPublic	Pampa	2005-2012	404	0.050538783	0.018641006	-0.217953418	-0.01984503	-0.118899224	0.842859782	0.455445545	0.387414238	0.578015187	0.549116648	TRUE	TRUE
Private	UndesUntitledPublic	Pantanal	2005-2012	262	0.014025314	3.76E-06	-0.092347509	-0.037369287	-0.064858398	0.695690571	0.465648855	0.230041716	0.953248997	0.966265675	TRUE	TRUE
Private	UndesUntitledPublic	Amazonia	2013-2018	8060	0.008973846	2.47E-18	-0.095962837	-0.060786007	-0.078374422	0.641075056	0.35483871	0.286236346	0.827139792	0.865208865	TRUE	TRUE
Private	UndesUntitledPublic	Brazil	2013-2018	34214	0.004053566	1.21E-39	-0.061352419	-0.045462734	-0.053407576	0.662444434	0.12988835	0.532556085	0.805960211	0.805373652	TRUE	TRUE
Private	UndesUntitledPublic	Caatinga	2013-2018	10022	0.003649699	0.927778603	-0.00682247	0.007484088	0.000330809	0.714920746	0.134903213	0.580017533	0.758989674	0.758588106	TRUE	TRUE
Private	UndesUntitledPublic	Cerrado	2013-2018	9672	0.006324868	1.94E-09	-0.050363257	-0.025570231	-0.037966744	0.718999743	0.260752688	0.458247055	0.898154881	0.897732595	TRUE	TRUE
Private	UndesUntitledPublic	Mata Atlantica	2013-2018	5134	0.003643065	5.38E-10	-0.029755441	-0.015474887	-0.022615164	0.742449574	0.112582781	0.629866792	0.786779463	0.786514101	TRUE	TRUE
Private	UndesUntitledPublic	Pampa	2013-2018	404	0.011666311	0.080916612	-0.043227839	0.002503261	-0.020362289	0.842872836	0.46039604	0.382476796	0.582501621	0.55513491	TRUE	TRUE
Private	UndesUntitledPublic	Pantanal	2013-2018	262	0.027746305	3.48E-14	-0.264672119	-0.155908603	-0.210290361	0.695823603	0.450381679	0.245441924	0.976423168	0.950308226	TRUE	TRUE
Protected	UndesUntitledPublic	Brazil	1985-1990	219	0.018555762	0.00469638	-0.088828616	-0.016091363	-0.052459989	0.723558308	0.28342246	0.440135848	0.909429587	0.913752832	TRUE	TRUE
Protected	UndesUntitledPublic	Mata Atlantica	1985-1990	80	0.031084056	0.003776959	-0.150949677	-0.029102418	-0.090026048	0.70889684	0.5	0.20889684	0.956676249	0.943328543	TRUE	TRUE
Protected	UndesUntitledPublic	Amazonia	1985-2018	58	0.061374894	0.001288658	-0.317827284	-0.077242122	-0.197534703	0.896369894	0.611111111	0.285258783	0.74941812	0.702526786	TRUE	TRUE
Protected	UndesUntitledPublic	Brazil	1985-2018	351	0.026599212	2.71E-09	-0.210346228	-0.106079235	-0.158212732	0.728407864	0.297297297	0.431110566	0.906619844	0.912696638	TRUE	TRUE
Protected	UndesUntitledPublic	Cerrado	1985-2018	48	0.051296876	6.26E-05	-0.305866579	-0.104786521	-0.20532655	0.899729525	0.637931034	0.261798491	0.827280303	0.909300327	TRUE	TRUE
Protected	UndesUntitledPublic	Mata Atlantica	1985-2018	210	0.056441875	2.14E-06	-0.378120809	-0.156872726	-0.267496767	0.709284436	0.503067485	0.206216952	0.949968105	0.949398489	TRUE	TRUE
Protected	UndesUntitledPublic	Amazonia	1991-1995	56	0.017524279	0.141039133	-0.06014151	0.008552402	-0.025794554	0.896369894	0.611111111	0.285258783	0.782240779	0.724272974	TRUE	TRUE
Protected	UndesUntitledPublic	Brazil	1991-1995	357	0.016591054	0.001694778	-0.084598552	-0.019562816	-0.052080684	0.726148683	0.28032345	0.445825233	0.92140081	0.922834987	TRUE	TRUE
Protected	UndesUntitledPublic	Cerrado	1991-1995	47	0.03962545	0.295415699	-0.119125152	0.036203759	-0.041460696	0.89851298	0.644067797	0.254445184	0.825304058	0.826903524	TRUE	TRUE
Protected	UndesUntitledPublic	Mata Atlantica	1991-1995	201	0.044721888	9.76E-05	-0.261909435	-0.086602857	-0.174256146	0.711973763	0.493902439	0.218071324	0.937192399	0.945372377	TRUE	TRUE
Protected	UndesUntitledPublic	Amazonia	1996-1999	69	0.022455398	0.149498803	-0.076376826	0.011646715	-0.032365055	0.896369894	0.611111111	0.285258783	0.763809501	0.69554042	TRUE	TRUE
Protected	UndesUntitledPublic	Brazil	1996-1999	408	0.011294558	0.001973658	-0.057084186	-0.012810332	-0.034947259	0.728292736	0.291891892	0.436400844	0.916348103	0.922724113	TRUE	TRUE
Protected	UndesUntitledPublic	Cerrado	1996-1999	46	0.021498841	1.70E-05	-0.13460612	-0.050332213	-0.092469166	0.898918495	0.627118644	0.271799851	0.792863655	0.937176034	TRUE	TRUE
Protected	UndesUntitledPublic	Mata Atlantica	1996-1999	246	0.016145588	2.65E-06	-0.107469177	-0.044179634	-0.075824406	0.70889684	0.5	0.20889684	0.959686146	0.948127506	TRUE	TRUE
Protected	UndesUntitledPublic	Amazonia	2000-2004	90	0.031603391	0.009381884	-0.144041291	-0.020158277	-0.082099784	0.896369894	0.611111111	0.285258783	0.651328955	0.59054099	TRUE	TRUE
Protected	UndesUntitledPublic	Brazil	2000-2004	514	0.012669299	8.80E-07	-0.0871217	-0.03745896	-0.06229033	0.728292736	0.297297297	0.430995439	0.90846461	0.909536954	TRUE	TRUE
Protected	UndesUntitledPublic	Cerrado	2000-2004	74	0.015634577	4.03E-07	-0.109869306	-0.048582892	-0.079226099	0.899729525	0.655172414	0.244557112	0.831152945	0.826834017	TRUE	TRUE
Protected	UndesUntitledPublic	Mata Atlantica	2000-2004	268	0.01321436	3.36E-06	-0.087311205	-0.035511865	-0.061411535	0.709284436	0.493902439	0.215381997	0.948221526	0.958544299	TRUE	TRUE
Protected	UndesUntitledPublic	Amazonia	2005-2012	101	0.025650733	0.002643679	-0.127390676	-0.026841649	-0.077116162	0.896369894	0.611111111	0.285258783	0.664814396	0.599215881	TRUE	TRUE
Protected	UndesUntitledPublic	Brazil	2005-2012	704	0.011444054	7.65E-11	-0.096900118	-0.052040249	-0.074470184	0.729319157	0.308943089	0.420376068	0.923403085	0.928609366	TRUE	TRUE
Protected	UndesUntitledPublic	Cerrado	2005-2012	110	0.012873209	1.69E-06	-0.086864209	-0.036402157	-0.061633183	0.899729525	0.637931034	0.261798491	0.850435287	0.870142704	TRUE	TRUE
Protected	UndesUntitledPublic	Mata Atlantica	2005-2012	401	0.012081479	6.85E-10	-0.098215268	-0.050856739	-0.074536004	0.709672033	0.509202454	0.200469579	0.949910011	0.939338106	TRUE	TRUE
Protected	UndesUntitledPublic	Amazonia	2013-2018	121	0.013777256	0.00185915	-0.069875763	-0.015869913	-0.042872838	0.896143496	0.618181818	0.277961678	0.674477139	0.587957575	TRUE	TRUE
Protected	UndesUntitledPublic	Brazil	2013-2018	989	0.010466034	7.77E-14	-0.098738118	-0.057712017	-0.078225068	0.729606976	0.317934783	0.411672194	0.908286136	0.915969077	TRUE	TRUE
Protected	UndesUntitledPublic	Caatinga	2013-2018	59	0.021041976	0.000357762	-0.116349318	-0.033866289	-0.075107803	0.856166826	0.461538462	0.394628365	0.707393297	NA	TRUE	TRUE
Protected	UndesUntitledPublic	Cerrado	2013-2018	142	0.017754475	0.00180313	-0.090207676	-0.020611412	-0.055409544	0.899729525	0.625	0.274729525	0.870708466	0.931523359	TRUE	TRUE
Protected	UndesUntitledPublic	Mata Atlantica	2013-2018	376	0.008799431	2.45E-05	-0.054374452	-0.019881317	-0.037127885	0.71005963	0.521472393	0.188587238	0.935616369	0.939876749	TRUE	TRUE
Quilombola	UndesUntitledPublic	Amazonia	1985-1990	230	0.012671835	1.60E-06	-0.085647498	-0.035974817	-0.060811157	0.755157213	0.686956522	0.068200692	0.751961153	0.708458684	TRUE	TRUE
Quilombola	UndesUntitledPublic	Brazil	1985-1990	636	0.015705091	0.056027186	-0.060791081	0.000771746	-0.030009667	0.687679291	0.320754717	0.366924574	0.93228412	0.949514657	TRUE	TRUE
Quilombola	UndesUntitledPublic	Caatinga	1985-1990	98	0.039988575	0.598096632	-0.09945573	0.057296605	-0.021079563	0.778484677	0.612244898	0.166239779	0.88416518	0.853348538	TRUE	TRUE
Quilombola	UndesUntitledPublic	Cerrado	1985-1990	82	0.021671907	0.000355476	0.034916536	0.119868851	0.077392694	0.834285052	0.512195122	0.32208993	0.918678267	0.909600498	TRUE	TRUE
Quilombola	UndesUntitledPublic	Mata Atlantica	1985-1990	148	0.047697001	0.19825271	-0.154848772	0.032120037	-0.061364368	0.729722562	0.527027027	0.202695535	0.950753302	0.922388571	TRUE	TRUE
Quilombola	UndesUntitledPublic	Amazonia	1985-2018	230	0.039841727	3.03E-06	-0.264110301	-0.1079336	-0.186021951	0.755157213	0.695652174	0.05950504	0.783310534	0.743782633	TRUE	TRUE
Quilombola	UndesUntitledPublic	Brazil	1985-2018	634	0.026467071	2.07E-07	-0.189326459	-0.085577448	-0.137451954	0.695046833	0.321766562	0.373280272	0.93931842	0.943939954	TRUE	TRUE
Quilombola	UndesUntitledPublic	Caatinga	1985-2018	98	0.049820205	0.030318626	-0.205551524	-0.010259907	-0.107905715	0.77809051	0.448979592	0.329110919	0.886885573	0.824678675	TRUE	TRUE
Quilombola	UndesUntitledPublic	Cerrado	1985-2018	82	0.036620025	0.858758638	-0.065257228	0.078290631	0.006516701	0.834690567	0.536585366	0.298105201	0.787109022	0.814919227	TRUE	TRUE
Quilombola	UndesUntitledPublic	Mata Atlantica	1985-2018	142	0.046567076	0.005191231	-0.221421114	-0.038881531	-0.130151323	0.732048144	0.492957746	0.239090397	0.933073173	0.901369998	TRUE	TRUE
Quilombola	UndesUntitledPublic	Amazonia	1991-1995	230	0.026383188	0.000458609	-0.144152451	-0.040732253	-0.092442352	0.755157213	0.67826087	0.076896344	0.786629461	0.705443851	TRUE	TRUE
Quilombola	UndesUntitledPublic	Brazil	1991-1995	630	0.015369328	0.007093137	-0.071504316	-0.011257659	-0.041380987	0.688197366	0.33015873	0.358038636	0.940234044	0.9424159	TRUE	TRUE
Quilombola	UndesUntitledPublic	Caatinga	1991-1995	98	0.02841808	0.761578494	-0.064320702	0.047076123	-0.00862229	0.778484677	0.591836735	0.186647942	0.883880208	0.891656115	TRUE	TRUE
Quilombola	UndesUntitledPublic	Cerrado	1991-1995	82	0.012316278	0.269773578	-0.010547412	0.037731511	0.013592049	0.834285052	0.512195122	0.32208993	0.947258353	0.907527088	TRUE	TRUE
Quilombola	UndesUntitledPublic	Mata Atlantica	1991-1995	146	0.040656437	0.010784437	-0.183343095	-0.023972789	-0.103657942	0.730497756	0.520547945	0.209949811	0.953164622	0.942689978	TRUE	TRUE
Quilombola	UndesUntitledPublic	Amazonia	1996-1999	230	0.024061932	0.000841259	-0.127499707	-0.033178669	-0.080339188	0.755157213	0.686956522	0.068200692	0.775751829	0.712566164	TRUE	TRUE
Quilombola	UndesUntitledPublic	Brazil	1996-1999	632	0.012210254	0.057738787	-0.047102762	0.000760553	-0.023171104	0.68825493	0.335443038	0.352811892	0.944132125	0.946059455	TRUE	TRUE
Quilombola	UndesUntitledPublic	Caatinga	1996-1999	98	0.023905472	0.602078826	-0.059318498	0.034389231	-0.012464633	0.778287594	0.489795918	0.288491675	0.881252142	0.837416507	TRUE	TRUE
Quilombola	UndesUntitledPublic	Cerrado	1996-1999	82	0.012385152	0.652151291	-0.018691528	0.029857377	0.005582924	0.83448781	0.512195122	0.322292688	0.851440782	0.845584675	TRUE	TRUE
Quilombola	UndesUntitledPublic	Mata Atlantica	1996-1999	144	0.015592634	0.675874126	-0.037080278	0.024041723	-0.006519278	0.730885353	0.513888889	0.216996464	0.922372923	0.901311505	TRUE	TRUE
Quilombola	UndesUntitledPublic	Amazonia	2000-2004	230	0.020017663	0.000281703	-0.111929423	-0.033461625	-0.072695524	0.755157213	0.686956522	0.068200692	0.733420223	0.679699872	TRUE	TRUE
Quilombola	UndesUntitledPublic	Brazil	2000-2004	632	0.01198433	0.023994804	-0.050540032	-0.003562323	-0.027051178	0.692341966	0.32278481	0.369557156	0.938009561	0.943647939	TRUE	TRUE
Quilombola	UndesUntitledPublic	Caatinga	2000-2004	96	0.026023852	0.658012133	-0.062525515	0.039486111	-0.011519702	0.77809051	0.5625	0.21559051	0.883072122	0.905395043	TRUE	TRUE
Quilombola	UndesUntitledPublic	Cerrado	2000-2004	82	0.014683691	0.003745647	-0.071344948	-0.013785935	-0.042565442	0.834690567	0.512195122	0.322495445	0.852572888	0.820938482	TRUE	TRUE
Quilombola	UndesUntitledPublic	Mata Atlantica	2000-2004	144	0.016675051	0.653889197	-0.040159022	0.025205976	-0.007476523	0.732435741	0.486111111	0.246324629	0.964809911	0.942390025	TRUE	TRUE
Quilombola	UndesUntitledPublic	Amazonia	2005-2012	230	0.024851352	7.47E-05	-0.147141184	-0.049725674	-0.098433429	0.755383611	0.686956522	0.06842709	0.784459361	0.710481379	TRUE	TRUE
Quilombola	UndesUntitledPublic	Brazil	2005-2012	632	0.012114232	1.34E-06	-0.082308349	-0.034821433	-0.058564891	0.695104397	0.313291139	0.381813258	0.949461787	0.949564866	TRUE	TRUE
Quilombola	UndesUntitledPublic	Caatinga	2005-2012	96	0.027313603	0.066918456	-0.103578245	0.003489113	-0.050044566	0.77809051	0.541666667	0.236423844	0.927699835	0.898634328	TRUE	TRUE
Quilombola	UndesUntitledPublic	Cerrado	2005-2012	82	0.013921579	0.493982922	-0.017763604	0.036807982	0.009522189	0.834893325	0.585365854	0.249527471	0.848595359	0.887162014	TRUE	TRUE
Quilombola	UndesUntitledPublic	Mata Atlantica	2005-2012	138	0.021266339	0.04099914	-0.085139843	-0.001777328	-0.043458586	0.735536516	0.492753623	0.242782893	0.947132459	0.934940219	TRUE	TRUE
Quilombola	UndesUntitledPublic	Amazonia	2013-2018	230	0.028887735	0.001938853	-0.14615479	-0.03291695	-0.08953587	0.756289203	0.686956522	0.069332682	0.789826818	0.727078367	TRUE	TRUE
Quilombola	UndesUntitledPublic	Brazil	2013-2018	632	0.010788775	0.001690623	-0.055020224	-0.012729003	-0.033874614	0.698096448	0.32278481	0.375311638	0.934480304	0.938385674	TRUE	TRUE
Quilombola	UndesUntitledPublic	Caatinga	2013-2018	96	0.019598144	0.360700437	-0.056324971	0.02049834	-0.017913315	0.777893427	0.5	0.277893427	0.897638717	NA	TRUE	TRUE
Quilombola	UndesUntitledPublic	Cerrado	2013-2018	82	0.011947631	0.168291733	-0.039877341	0.006956513	-0.016460414	0.834893325	0.585365854	0.249527471	0.837480315	0.840108244	TRUE	TRUE
Quilombola	UndesUntitledPublic	Mata Atlantica	2013-2018	134	0.012027002	0.033043704	-0.04920867	-0.002063688	-0.025636179	0.736699306	0.582089552	0.154609754	0.952115939	0.937687169	TRUE	TRUE
Sustainable use	UndesUntitledPublic	Brazil	1985-1990	58	0.012441762	6.39E-10	-0.101282557	-0.052511746	-0.076897152	0.673009196	0.346555324	0.326453873	0.908266324	0.91009402	TRUE	TRUE
Sustainable use	UndesUntitledPublic	Brazil	1985-2018	118	0.017940862	7.90E-30	-0.238692411	-0.168365525	-0.203528968	0.672951632	0.33125	0.341701632	0.913184698	0.937269555	TRUE	TRUE
Sustainable use	UndesUntitledPublic	Mata Atlantica	1985-2018	56	0.046525643	4.33E-21	-0.529658344	-0.347281173	-0.438469759	0.710350645	0.413793103	0.296557541	0.976345202	0.970075011	TRUE	TRUE
Sustainable use	UndesUntitledPublic	Brazil	1991-1995	118	0.031807485	0.010172383	-0.144084018	-0.019400969	-0.081742494	0.673124324	0.33611691	0.337007414	0.913726225	0.919375277	TRUE	TRUE
Sustainable use	UndesUntitledPublic	Mata Atlantica	1991-1995	57	0.026208408	1.26E-10	-0.219951559	-0.117216488	-0.168584024	0.710738242	0.42364532	0.287092921	0.960976035	0.957501281	TRUE	TRUE
Sustainable use	UndesUntitledPublic	Amazonia	1996-1999	110	0.015132377	0.830077651	-0.026411476	0.032906352	0.003247438	0.797856584	0.617886179	0.179970405	0.782659177	0.754443446	TRUE	TRUE
Sustainable use	UndesUntitledPublic	Brazil	1996-1999	207	0.025116816	0.032169152	-0.103035871	-0.004579762	-0.053807816	0.672951632	0.329166667	0.343784966	0.910323068	0.913225904	TRUE	TRUE
Sustainable use	UndesUntitledPublic	Mata Atlantica	1996-1999	69	0.02582538	2.87E-06	-0.171479684	-0.070246056	-0.12086287	0.710738242	0.413793103	0.296945138	0.965520481	0.965223945	TRUE	TRUE
Sustainable use	UndesUntitledPublic	Amazonia	2000-2004	145	0.022924214	0.008703742	-0.105071774	-0.015210506	-0.06014114	0.797856584	0.617886179	0.179970405	0.790510359	0.751710828	TRUE	TRUE
Sustainable use	UndesUntitledPublic	Brazil	2000-2004	330	0.015304507	0.000471689	-0.083506022	-0.023513459	-0.05350974	0.673009196	0.33125	0.341759196	0.91853878	0.91612542	TRUE	TRUE
Sustainable use	UndesUntitledPublic	Mata Atlantica	2000-2004	101	0.021847435	3.87E-14	-0.208099988	-0.122459615	-0.165279801	0.710350645	0.413793103	0.296557541	0.974881465	0.961250809	TRUE	TRUE
Sustainable use	UndesUntitledPublic	Amazonia	2005-2012	292	0.021089189	1.68E-06	-0.142331544	-0.05966344	-0.100997492	0.797856584	0.617886179	0.179970405	0.869792482	0.831857367	TRUE	TRUE
Sustainable use	UndesUntitledPublic	Brazil	2005-2012	566	0.021604233	1.76E-08	-0.164067261	-0.079380223	-0.121723742	0.673124324	0.33611691	0.337007414	0.924790194	0.926440866	TRUE	TRUE
Sustainable use	UndesUntitledPublic	Cerrado	2005-2012	57	0.033593557	0.550507553	-0.085897506	0.045786817	-0.020055345	0.869302514	0.534883721	0.334418793	0.926133056	0.922905725	TRUE	TRUE
Sustainable use	UndesUntitledPublic	Mata Atlantica	2005-2012	164	0.015564653	6.35E-11	-0.132224949	-0.071212631	-0.10171879	0.710738242	0.440594059	0.270144182	0.975956496	0.972192598	TRUE	TRUE
Sustainable use	UndesUntitledPublic	Amazonia	2013-2018	349	0.01730689	5.78E-08	-0.12781816	-0.059976397	-0.093897278	0.797856584	0.62601626	0.171840324	0.858496907	0.805436777	TRUE	TRUE
Sustainable use	UndesUntitledPublic	Brazil	2013-2018	1366	0.016665619	2.96E-09	-0.13155089	-0.066222866	-0.098886878	0.673124324	0.378661088	0.294463236	0.909347254	0.91283425	TRUE	TRUE
Sustainable use	UndesUntitledPublic	Caatinga	2013-2018	79	0.028590411	0.66723936	-0.068328335	0.043744018	-0.012292159	0.818472571	0.256410256	0.562062314	0.927934198	0.923629344	TRUE	TRUE
Sustainable use	UndesUntitledPublic	Cerrado	2013-2018	99	0.037213247	0.178319315	-0.123023716	0.022849532	-0.050087092	0.869505272	0.534883721	0.334621551	0.932119095	0.966944475	TRUE	TRUE
Sustainable use	UndesUntitledPublic	Mata Atlantica	2013-2018	482	0.014795369	1.43E-09	-0.11854927	-0.060552491	-0.08955088	0.710738242	0.46039604	0.250342202	0.964838883	0.961259822	TRUE	TRUE
Communal	UndesUntitledPublic	Amazonia	1985-1990	914	0.017045973	0.000390553	-0.093861106	-0.027042119	-0.060451612	0.761460591	0.422319475	0.339141116	NA	NA	FALSE	FALSE
Communal	UndesUntitledPublic	Amazonia	1985-2018	912	0.034462661	0.000538141	-0.186821383	-0.051730235	-0.119275809	0.761460591	0.427631579	0.333829012	NA	NA	FALSE	FALSE
Communal	UndesUntitledPublic	Amazonia	1991-1995	914	0.018349635	0.00586686	-0.086520274	-0.014591028	-0.050555651	0.761460591	0.41356674	0.347893851	NA	NA	FALSE	FALSE
Communal	UndesUntitledPublic	Amazonia	1996-1999	914	0.02398408	0.000103672	-0.140110115	-0.04609425	-0.093102183	0.761234193	0.398249453	0.36298474	NA	NA	FALSE	FALSE
Communal	UndesUntitledPublic	Amazonia	2000-2004	914	0.025269809	0.002963081	-0.12461822	-0.025562389	-0.075090304	0.761234193	0.402625821	0.358608372	NA	NA	FALSE	FALSE
Communal	UndesUntitledPublic	Amazonia	2005-2012	912	0.015271359	0.003397919	-0.074664788	-0.014802162	-0.044733475	0.761460591	0.432017544	0.329443047	NA	NA	FALSE	FALSE
Communal	UndesUntitledPublic	Amazonia	2013-2018	908	0.020376582	0.000746873	-0.108642478	-0.028767746	-0.068705112	0.762818979	0.425110132	0.337708846	NA	NA	FALSE	FALSE
Communal	UndesUntitledPublic	Brazil	1985-1990	1148	0.016827375	2.68E-05	-0.103646274	-0.037684176	-0.070665225	0.809338644	0.277003484	0.53233516	NA	NA	FALSE	FALSE
Communal	UndesUntitledPublic	Brazil	1985-2018	1146	0.02547707	8.65E-08	-0.186312488	-0.086444208	-0.136378348	0.809914283	0.280977312	0.528936971	NA	NA	FALSE	FALSE
Communal	UndesUntitledPublic	Brazil	1991-1995	1148	0.0178635	0.000240816	-0.100603629	-0.030579997	-0.065591813	0.809338644	0.24738676	0.561951885	NA	NA	FALSE	FALSE
Communal	UndesUntitledPublic	Brazil	1996-1999	1148	0.018664239	7.65E-07	-0.12885811	-0.055695638	-0.092276874	0.809626464	0.25087108	0.558755384	NA	NA	FALSE	FALSE
Communal	UndesUntitledPublic	Brazil	2000-2004	1148	0.020360329	2.83E-05	-0.125154327	-0.045343302	-0.085248814	0.8095689	0.256097561	0.553471339	NA	NA	FALSE	FALSE
Communal	UndesUntitledPublic	Brazil	2005-2012	1148	0.013198138	3.02E-05	-0.08093044	-0.02919469	-0.055062565	0.810144539	0.243902439	0.5662421	NA	NA	FALSE	FALSE
Communal	UndesUntitledPublic	Brazil	2013-2018	1146	0.015266815	2.55E-07	-0.108608183	-0.048763366	-0.078685774	0.810835306	0.27399651	0.536838796	NA	NA	FALSE	FALSE
Indigenous	UndesUntitledPublic	Amazonia	1985-1990	456	0.003266203	0.005342124	-0.015500123	-0.002696844	-0.009098483	0.742982873	0.530701754	0.212281119	NA	NA	FALSE	FALSE
Indigenous	UndesUntitledPublic	Amazonia	1985-2018	456	0.015276203	1.12E-20	-0.172376955	-0.112495338	-0.142436146	0.742982873	0.535087719	0.207895154	NA	NA	FALSE	FALSE
Indigenous	UndesUntitledPublic	Amazonia	1991-1995	456	0.004091671	2.55E-05	-0.025246037	-0.009206982	-0.01722651	0.742982873	0.530701754	0.212281119	NA	NA	FALSE	FALSE
Indigenous	UndesUntitledPublic	Amazonia	1996-1999	456	0.00538501	4.57E-06	-0.035237073	-0.014128221	-0.024682647	0.742982873	0.530701754	0.212281119	NA	NA	FALSE	FALSE
Indigenous	UndesUntitledPublic	Amazonia	2000-2004	456	0.00666861	1.16E-11	-0.058316406	-0.032175933	-0.04524617	0.742982873	0.535087719	0.207895154	NA	NA	FALSE	FALSE
Indigenous	UndesUntitledPublic	Amazonia	2005-2012	456	0.010009698	1.94E-09	-0.079706527	-0.040469232	-0.06008788	0.742982873	0.535087719	0.207895154	NA	NA	FALSE	FALSE
Indigenous	UndesUntitledPublic	Amazonia	2013-2018	454	0.00939319	4.26E-09	-0.073582988	-0.036762359	-0.055172674	0.742982873	0.533039648	0.209943226	NA	NA	FALSE	FALSE
Indigenous	UndesUntitledPublic	Brazil	1985-1990	902	0.008269948	9.27E-08	-0.060373799	-0.027956199	-0.044164999	0.720580236	0.272727273	0.447852964	NA	NA	FALSE	FALSE
Indigenous	UndesUntitledPublic	Brazil	1985-2018	902	0.017782967	1.81E-39	-0.268613506	-0.198905556	-0.233759531	0.722249685	0.286031042	0.436218643	NA	NA	FALSE	FALSE
Indigenous	UndesUntitledPublic	Brazil	1991-1995	902	0.010205675	2.00E-08	-0.07727766	-0.037272148	-0.057274904	0.720580236	0.272727273	0.447852964	NA	NA	FALSE	FALSE
Indigenous	UndesUntitledPublic	Brazil	1996-1999	902	0.010923452	4.18E-10	-0.089651632	-0.046832489	-0.068242061	0.7206378	0.272727273	0.447910528	NA	NA	FALSE	FALSE
Indigenous	UndesUntitledPublic	Brazil	2000-2004	900	0.010973615	2.49E-17	-0.114434011	-0.071418232	-0.092926122	0.722479941	0.282222222	0.440257719	NA	NA	FALSE	FALSE
Indigenous	UndesUntitledPublic	Brazil	2005-2012	902	0.015186386	2.23E-12	-0.136358401	-0.076828863	-0.106593632	0.722595069	0.281596452	0.440998617	NA	NA	FALSE	FALSE
Indigenous	UndesUntitledPublic	Brazil	2013-2018	896	0.011443221	3.20E-14	-0.109281498	-0.064424898	-0.086853198	0.724149102	0.276785714	0.447363388	NA	NA	FALSE	FALSE
Indigenous	UndesUntitledPublic	Caatinga	1985-1990	44	0.037606145	0.192691297	-0.024718717	0.122694664	0.048987974	0.891952051	0.636363636	0.255588414	NA	NA	FALSE	FALSE
Indigenous	UndesUntitledPublic	Caatinga	1985-2018	44	0.11492064	0.988648552	-0.226875339	0.223605293	-0.001635023	0.891952051	0.681818182	0.210133869	NA	NA	FALSE	FALSE
Indigenous	UndesUntitledPublic	Caatinga	1991-1995	44	0.079631934	0.400224134	-0.089087667	0.223063778	0.066988056	0.891952051	0.636363636	0.255588414	NA	NA	FALSE	FALSE
Indigenous	UndesUntitledPublic	Caatinga	1996-1999	44	0.056474744	0.058496422	-0.003840555	0.217536375	0.10684791	0.891952051	0.636363636	0.255588414	NA	NA	FALSE	FALSE
Indigenous	UndesUntitledPublic	Caatinga	2000-2004	44	0.069796935	0.857792033	-0.124292879	0.149306079	0.0125066	0.891952051	0.681818182	0.210133869	NA	NA	FALSE	FALSE
Indigenous	UndesUntitledPublic	Caatinga	2005-2012	44	0.109905033	0.910573979	-0.227753844	0.203065968	-0.012343938	0.891754968	0.727272727	0.16448224	NA	NA	FALSE	FALSE
Indigenous	UndesUntitledPublic	Caatinga	2013-2018	46	0.065344948	0.345639502	-0.066448169	0.18969932	0.061625575	0.891360801	0.652173913	0.239186888	NA	NA	FALSE	FALSE
Indigenous	UndesUntitledPublic	Cerrado	1985-1990	80	0.019278052	0.055501552	-0.074700391	0.000868186	-0.036916103	0.871161723	0.7	0.171161723	NA	NA	FALSE	FALSE
Indigenous	UndesUntitledPublic	Cerrado	1985-2018	80	0.041388765	1.01E-07	-0.301532562	-0.139291582	-0.220412072	0.882110629	0.65	0.232110629	NA	NA	FALSE	FALSE
Indigenous	UndesUntitledPublic	Cerrado	1991-1995	82	0.018376541	0.080230363	-0.068164378	0.003870338	-0.03214702	0.870958966	0.658536585	0.212422381	NA	NA	FALSE	FALSE
Indigenous	UndesUntitledPublic	Cerrado	1996-1999	80	0.023017743	0.002368415	-0.115080173	-0.024852278	-0.069966226	0.882110629	0.65	0.232110629	NA	NA	FALSE	FALSE
Indigenous	UndesUntitledPublic	Cerrado	2000-2004	80	0.015401796	0.000972152	-0.080989243	-0.020615312	-0.050802278	0.882110629	0.675	0.207110629	NA	NA	FALSE	FALSE
Indigenous	UndesUntitledPublic	Cerrado	2005-2012	80	0.025750666	3.89E-05	-0.156402974	-0.05546222	-0.105932597	0.882313386	0.65	0.232313386	NA	NA	FALSE	FALSE
Indigenous	UndesUntitledPublic	Cerrado	2013-2018	80	0.019110025	1.53E-05	-0.120096761	-0.045186841	-0.082641801	0.882516144	0.65	0.232516144	NA	NA	FALSE	FALSE
Indigenous	UndesUntitledPublic	Mata Atlantica	1985-1990	194	0.029403916	4.18E-05	-0.178104337	-0.062843103	-0.12047372	0.771949665	0.474226804	0.297722861	NA	NA	FALSE	FALSE
Indigenous	UndesUntitledPublic	Mata Atlantica	1985-2018	194	0.048312097	3.47E-11	-0.414759591	-0.225379652	-0.320069621	0.772724859	0.536082474	0.236642385	NA	NA	FALSE	FALSE
Indigenous	UndesUntitledPublic	Mata Atlantica	1991-1995	194	0.024014876	1.04E-08	-0.184529509	-0.090392926	-0.137461218	0.772337262	0.536082474	0.236254788	NA	NA	FALSE	FALSE
Indigenous	UndesUntitledPublic	Mata Atlantica	1996-1999	194	0.027627339	2.87E-06	-0.183433329	-0.07513615	-0.12928474	0.772724859	0.525773196	0.246951663	NA	NA	FALSE	FALSE
Indigenous	UndesUntitledPublic	Mata Atlantica	2000-2004	194	0.020808068	2.29E-05	-0.128905796	-0.04733967	-0.088122733	0.773112456	0.536082474	0.237029982	NA	NA	FALSE	FALSE
Indigenous	UndesUntitledPublic	Mata Atlantica	2005-2012	194	0.027201194	0.012024912	-0.121626777	-0.015000056	-0.068313416	0.773112456	0.525773196	0.24733926	NA	NA	FALSE	FALSE
Indigenous	UndesUntitledPublic	Mata Atlantica	2013-2018	194	0.009963942	0.000149428	-0.057312417	-0.018254481	-0.037783449	0.77388765	0.536082474	0.237805176	NA	NA	FALSE	FALSE
Private	UndesUntitledPublic	Amazonia	1985-1990	8066	0.005240447	0.023718579	0.001581008	0.022123184	0.011852096	0.638305556	0.353087032	0.285218524	NA	NA	FALSE	FALSE
Private	UndesUntitledPublic	Amazonia	1985-2018	8064	0.015353812	3.15E-26	-0.192765014	-0.132579177	-0.162672096	0.640880157	0.352926587	0.28795357	NA	NA	FALSE	FALSE
Private	UndesUntitledPublic	Amazonia	1991-1995	8062	0.006300482	0.32266522	-0.018579867	0.006117568	-0.00623115	0.639853243	0.356983379	0.282869864	NA	NA	FALSE	FALSE
Private	UndesUntitledPublic	Amazonia	1996-1999	8060	0.006030142	0.000106705	-0.035184553	-0.011546831	-0.023365692	0.640854861	0.358808933	0.282045928	NA	NA	FALSE	FALSE
Private	UndesUntitledPublic	Amazonia	2000-2004	8064	0.008723518	4.26E-15	-0.085551183	-0.051355621	-0.068453402	0.640994259	0.353670635	0.287323624	NA	NA	FALSE	FALSE
Private	UndesUntitledPublic	Amazonia	2005-2012	8062	0.010417682	3.85E-25	-0.128325267	-0.087488705	-0.107906986	0.640977479	0.353262218	0.287715262	NA	NA	FALSE	FALSE
Private	UndesUntitledPublic	Amazonia	2013-2018	8060	0.008916819	5.54E-19	-0.096844383	-0.061891095	-0.079367739	0.641075056	0.35483871	0.286236346	NA	NA	FALSE	FALSE
Private	UndesUntitledPublic	Brazil	1985-1990	34212	0.004535317	0.031601797	0.000859204	0.018637321	0.009748263	0.663192601	0.123290074	0.539902527	NA	NA	FALSE	FALSE
Private	UndesUntitledPublic	Brazil	1985-2018	34216	0.010353466	6.50E-38	-0.153558112	-0.112973273	-0.133265692	0.662668313	0.125789105	0.536879208	NA	NA	FALSE	FALSE
Private	UndesUntitledPublic	Brazil	1991-1995	34216	0.004204963	0.028718774	-0.017439197	-0.000956046	-0.009197622	0.662950694	0.124503156	0.538447537	NA	NA	FALSE	FALSE
Private	UndesUntitledPublic	Brazil	1996-1999	34216	0.003680831	1.30E-09	-0.029548537	-0.015119946	-0.022334242	0.662883387	0.1256722	0.537211187	NA	NA	FALSE	FALSE
Private	UndesUntitledPublic	Brazil	2000-2004	34214	0.004693849	5.41E-25	-0.057665641	-0.03926609	-0.048465866	0.662685581	0.125153446	0.537532135	NA	NA	FALSE	FALSE
Private	UndesUntitledPublic	Brazil	2005-2012	34218	0.005945698	1.40E-38	-0.088886728	-0.065580019	-0.077233374	0.662662763	0.128119703	0.534543059	NA	NA	FALSE	FALSE
Private	UndesUntitledPublic	Brazil	2013-2018	34214	0.004426174	6.47E-38	-0.065648894	-0.04829861	-0.056973752	0.662444434	0.12988835	0.532556085	NA	NA	FALSE	FALSE
Private	UndesUntitledPublic	Caatinga	1985-1990	10020	0.00636163	0.213500907	-0.004554722	0.020382412	0.007913845	0.713708075	0.141716567	0.571991509	NA	NA	FALSE	FALSE
Private	UndesUntitledPublic	Caatinga	1985-2018	10020	0.008900737	0.134317408	-0.030772124	0.004118126	-0.013326999	0.715555002	0.136726547	0.578828455	NA	NA	FALSE	FALSE
Private	UndesUntitledPublic	Caatinga	1991-1995	10024	0.00430023	0.765422051	-0.009711348	0.007145243	-0.001283052	0.715154136	0.139864326	0.57528981	NA	NA	FALSE	FALSE
Private	UndesUntitledPublic	Caatinga	1996-1999	10024	0.003226591	0.042657054	-0.012864473	-0.000216467	-0.00654047	0.715331967	0.137669593	0.577662374	NA	NA	FALSE	FALSE
Private	UndesUntitledPublic	Caatinga	2000-2004	10022	0.003379328	0.000580627	-0.018249963	-0.005003239	-0.011626601	0.71598846	0.137098384	0.578890077	NA	NA	FALSE	FALSE
Private	UndesUntitledPublic	Caatinga	2005-2012	10022	0.005158385	0.510443506	-0.013505226	0.006715272	-0.003394977	0.715581741	0.135302335	0.580279406	NA	NA	FALSE	FALSE
Private	UndesUntitledPublic	Caatinga	2013-2018	10022	0.003484842	0.932264036	-0.006533965	0.007126365	0.0002962	0.714920746	0.134903213	0.580017533	NA	NA	FALSE	FALSE
Private	UndesUntitledPublic	Cerrado	1985-1990	9670	0.005914862	0.0123571	0.003204762	0.026390595	0.014797678	0.718007142	0.256463289	0.461543853	NA	NA	FALSE	FALSE
Private	UndesUntitledPublic	Cerrado	1985-2018	9672	0.013565448	0.016594616	-0.059084747	-0.005909169	-0.032496958	0.718262169	0.260959471	0.457302698	NA	NA	FALSE	FALSE
Private	UndesUntitledPublic	Cerrado	1991-1995	9670	0.00540115	0.510051959	-0.014144103	0.007028015	-0.003558044	0.718077974	0.25811789	0.459960083	NA	NA	FALSE	FALSE
Private	UndesUntitledPublic	Cerrado	1996-1999	9670	0.005035428	0.004957867	-0.024017596	-0.00427908	-0.014148338	0.718214391	0.25811789	0.4600965	NA	NA	FALSE	FALSE
Private	UndesUntitledPublic	Cerrado	2000-2004	9672	0.005931199	0.178543036	-0.019603909	0.003645964	-0.007978972	0.718449941	0.258684864	0.459765077	NA	NA	FALSE	FALSE
Private	UndesUntitledPublic	Cerrado	2005-2012	9672	0.006475071	0.000810421	-0.034377281	-0.008995471	-0.021686376	0.718678178	0.260959471	0.457718707	NA	NA	FALSE	FALSE
Private	UndesUntitledPublic	Cerrado	2013-2018	9672	0.005150461	2.44E-09	-0.040817908	-0.020628473	-0.03072319	0.718999743	0.260752688	0.458247055	NA	NA	FALSE	FALSE
Private	UndesUntitledPublic	Mata Atlantica	1985-1990	5130	0.010807195	7.76E-15	-0.105168571	-0.062805144	-0.083986857	0.744093126	0.159844055	0.584249072	NA	NA	FALSE	FALSE
Private	UndesUntitledPublic	Mata Atlantica	1985-2018	5134	0.014652685	4.72E-48	-0.242129558	-0.184692089	-0.213410823	0.743079598	0.112582781	0.630496817	NA	NA	FALSE	FALSE
Private	UndesUntitledPublic	Mata Atlantica	1991-1995	5130	0.006816517	1.88E-14	-0.065564342	-0.038844086	-0.052204214	0.743550702	0.160623782	0.58292692	NA	NA	FALSE	FALSE
Private	UndesUntitledPublic	Mata Atlantica	1996-1999	5132	0.00598192	1.00E-21	-0.069010935	-0.045562239	-0.057286587	0.743454953	0.141465316	0.601989637	NA	NA	FALSE	FALSE
Private	UndesUntitledPublic	Mata Atlantica	2000-2004	5132	0.006388908	2.33E-17	-0.066674418	-0.041630357	-0.054152387	0.743218128	0.142244739	0.600973389	NA	NA	FALSE	FALSE
Private	UndesUntitledPublic	Mata Atlantica	2005-2012	5134	0.004712184	7.58E-15	-0.045869857	-0.027398433	-0.036634145	0.742926298	0.108687183	0.634239115	NA	NA	FALSE	FALSE
Private	UndesUntitledPublic	Mata Atlantica	2013-2018	5134	0.003482586	5.18E-10	-0.028464685	-0.014813198	-0.021638941	0.742449574	0.112582781	0.629866792	NA	NA	FALSE	FALSE
Private	UndesUntitledPublic	Pampa	1985-1990	404	0.040712298	0.081719605	-0.150666383	0.008922893	-0.070871745	0.842781463	0.391089109	0.451692354	NA	NA	FALSE	FALSE
Private	UndesUntitledPublic	Pampa	1985-2018	404	0.045032538	0.02151174	-0.191786567	-0.01526226	-0.103524414	0.842879362	0.465346535	0.377532828	NA	NA	FALSE	FALSE
Private	UndesUntitledPublic	Pampa	1991-1995	404	0.028912841	0.175037816	-0.095879516	0.017456739	-0.039211388	0.842814096	0.415841584	0.426972512	NA	NA	FALSE	FALSE
Private	UndesUntitledPublic	Pampa	1996-1999	404	0.027858877	0.000253318	-0.156534727	-0.047329938	-0.101932333	0.842859782	0.435643564	0.407216218	NA	NA	FALSE	FALSE
Private	UndesUntitledPublic	Pampa	2000-2004	404	0.013645724	3.72E-07	-0.096103323	-0.042613067	-0.069358195	0.842833676	0.430693069	0.412140607	NA	NA	FALSE	FALSE
Private	UndesUntitledPublic	Pampa	2005-2012	404	0.049127854	0.021855026	-0.208933005	-0.016355354	-0.11264418	0.842859782	0.455445545	0.387414238	NA	NA	FALSE	FALSE
Private	UndesUntitledPublic	Pampa	2013-2018	404	0.012475926	0.074462829	-0.046706411	0.00219832	-0.022254045	0.842872836	0.46039604	0.382476796	NA	NA	FALSE	FALSE
Private	UndesUntitledPublic	Pantanal	1985-1990	260	0.02000227	2.47E-05	0.045153081	0.123560538	0.08435681	0.69489238	0.461538462	0.233353919	NA	NA	FALSE	FALSE
Private	UndesUntitledPublic	Pantanal	1985-2018	262	0.024246138	8.94E-13	-0.220784067	-0.125740954	-0.17326251	0.695690571	0.458015267	0.237675304	NA	NA	FALSE	FALSE
Private	UndesUntitledPublic	Pantanal	1991-1995	260	0.009940268	0.282007567	-0.030176511	0.008788624	-0.010693944	0.695025412	0.461538462	0.233486951	NA	NA	FALSE	FALSE
Private	UndesUntitledPublic	Pantanal	1996-1999	262	0.00670382	0.019576077	-0.028788476	-0.002509986	-0.015649231	0.695025412	0.458015267	0.237010145	NA	NA	FALSE	FALSE
Private	UndesUntitledPublic	Pantanal	2000-2004	262	0.011920251	0.21960767	-0.037996229	0.008730296	-0.014632966	0.695158444	0.465648855	0.229509589	NA	NA	FALSE	FALSE
Private	UndesUntitledPublic	Pantanal	2005-2012	262	0.01953912	0.000329421	-0.108460808	-0.031868867	-0.070164837	0.695690571	0.465648855	0.230041716	NA	NA	FALSE	FALSE
Private	UndesUntitledPublic	Pantanal	2013-2018	262	0.03707022	3.38E-09	-0.291822709	-0.146510116	-0.219166413	0.695823603	0.450381679	0.245441924	NA	NA	FALSE	FALSE
Protected	UndesUntitledPublic	Amazonia	1985-1990	108	0.005136358	0.438240158	-0.014048619	0.006085534	-0.003981542	0.896369894	0.611111111	0.285258783	NA	NA	FALSE	FALSE
Protected	UndesUntitledPublic	Amazonia	1985-2018	108	0.041790079	0.00741451	-0.193805415	-0.029991315	-0.111898365	0.896369894	0.611111111	0.285258783	NA	NA	FALSE	FALSE
Protected	UndesUntitledPublic	Amazonia	1991-1995	108	0.009713025	0.071321038	-0.03655392	0.001520439	-0.017516741	0.896369894	0.611111111	0.285258783	NA	NA	FALSE	FALSE
Protected	UndesUntitledPublic	Amazonia	1996-1999	108	0.011024094	0.173386136	-0.036615071	0.006598585	-0.015008243	0.896369894	0.611111111	0.285258783	NA	NA	FALSE	FALSE
Protected	UndesUntitledPublic	Amazonia	2000-2004	108	0.023931403	0.015971305	-0.104569091	-0.010759717	-0.057664404	0.896369894	0.611111111	0.285258783	NA	NA	FALSE	FALSE
Protected	UndesUntitledPublic	Amazonia	2005-2012	108	0.023508802	0.021577652	-0.100093081	-0.007940272	-0.054016676	0.896369894	0.611111111	0.285258783	NA	NA	FALSE	FALSE
Protected	UndesUntitledPublic	Amazonia	2013-2018	110	0.017044401	0.011960403	-0.076244285	-0.009431459	-0.042837872	0.896143496	0.618181818	0.277961678	NA	NA	FALSE	FALSE
Protected	UndesUntitledPublic	Brazil	1985-1990	748	0.010187031	9.65E-08	-0.074295954	-0.034363528	-0.054329741	0.723558308	0.28342246	0.440135848	NA	NA	FALSE	FALSE
Protected	UndesUntitledPublic	Brazil	1985-2018	740	0.026675361	2.62E-17	-0.278018628	-0.173453134	-0.225735881	0.728407864	0.297297297	0.431110566	NA	NA	FALSE	FALSE
Protected	UndesUntitledPublic	Brazil	1991-1995	742	0.012987456	6.72E-09	-0.100752013	-0.04984212	-0.075297067	0.726148683	0.28032345	0.445825233	NA	NA	FALSE	FALSE
Protected	UndesUntitledPublic	Brazil	1996-1999	740	0.013837457	0.000269848	-0.0775259	-0.023284067	-0.050404984	0.728292736	0.291891892	0.436400844	NA	NA	FALSE	FALSE
Protected	UndesUntitledPublic	Brazil	2000-2004	740	0.013813997	4.97E-05	-0.083116179	-0.028966306	-0.056041242	0.728292736	0.297297297	0.430995439	NA	NA	FALSE	FALSE
Protected	UndesUntitledPublic	Brazil	2005-2012	738	0.01318004	4.27E-08	-0.098050273	-0.046385464	-0.072217868	0.729319157	0.308943089	0.420376068	NA	NA	FALSE	FALSE
Protected	UndesUntitledPublic	Brazil	2013-2018	736	0.013922186	1.65E-07	-0.100162756	-0.04558879	-0.072875773	0.729606976	0.317934783	0.411672194	NA	NA	FALSE	FALSE
Protected	UndesUntitledPublic	Caatinga	1985-1990	52	0.071751896	0.022370266	-0.304514005	-0.023251743	-0.163882874	0.855378494	0.615384615	0.239993878	NA	NA	FALSE	FALSE
Protected	UndesUntitledPublic	Caatinga	1985-2018	52	0.043729915	0.019271219	-0.188047666	-0.01662955	-0.102338608	0.855969743	0.538461538	0.317508205	NA	NA	FALSE	FALSE
Protected	UndesUntitledPublic	Caatinga	1991-1995	52	0.033509707	0.197118897	-0.022456882	0.108898755	0.043220937	0.855378494	0.576923077	0.278455417	NA	NA	FALSE	FALSE
Protected	UndesUntitledPublic	Caatinga	1996-1999	52	0.022736229	0.033975195	-0.092771316	-0.003646936	-0.048209126	0.855575577	0.538461538	0.317114038	NA	NA	FALSE	FALSE
Protected	UndesUntitledPublic	Caatinga	2000-2004	52	0.027703247	0.004072415	-0.13387487	-0.025280137	-0.079577503	0.856166826	0.5	0.356166826	NA	NA	FALSE	FALSE
Protected	UndesUntitledPublic	Caatinga	2005-2012	52	0.026624417	0.126650412	-0.092850231	0.011515568	-0.040667331	0.85577266	0.5	0.35577266	NA	NA	FALSE	FALSE
Protected	UndesUntitledPublic	Caatinga	2013-2018	52	0.02374848	0.000299442	-0.132415507	-0.039323176	-0.085869341	0.856166826	0.461538462	0.394628365	NA	NA	FALSE	FALSE
Protected	UndesUntitledPublic	Cerrado	1985-1990	118	0.020274673	0.043632129	-0.080643966	-0.001168708	-0.040906337	0.89851298	0.644067797	0.254445184	NA	NA	FALSE	FALSE
Protected	UndesUntitledPublic	Cerrado	1985-2018	116	0.041459154	1.32E-09	-0.332714514	-0.170197616	-0.251456065	0.899729525	0.637931034	0.261798491	NA	NA	FALSE	FALSE
Protected	UndesUntitledPublic	Cerrado	1991-1995	118	0.018924801	0.023115508	-0.080079995	-0.005896138	-0.042988066	0.89851298	0.644067797	0.254445184	NA	NA	FALSE	FALSE
Protected	UndesUntitledPublic	Cerrado	1996-1999	118	0.019127289	3.27E-05	-0.116935172	-0.041957577	-0.079446374	0.898918495	0.627118644	0.271799851	NA	NA	FALSE	FALSE
Protected	UndesUntitledPublic	Cerrado	2000-2004	116	0.015933304	0.000208368	-0.090319723	-0.027862321	-0.059091022	0.899729525	0.655172414	0.244557112	NA	NA	FALSE	FALSE
Protected	UndesUntitledPublic	Cerrado	2005-2012	116	0.021159588	0.005039463	-0.100814105	-0.017870043	-0.059342074	0.899729525	0.637931034	0.261798491	NA	NA	FALSE	FALSE
Protected	UndesUntitledPublic	Cerrado	2013-2018	112	0.026933682	0.038682037	-0.108475872	-0.002897779	-0.055686826	0.899729525	0.625	0.274729525	NA	NA	FALSE	FALSE
Protected	UndesUntitledPublic	Mata Atlantica	1985-1990	328	0.040992203	0.001534706	-0.210208161	-0.049521678	-0.129864919	0.70889684	0.5	0.20889684	NA	NA	FALSE	FALSE
Protected	UndesUntitledPublic	Mata Atlantica	1985-2018	326	0.046747078	7.82E-08	-0.342715098	-0.159469919	-0.251092509	0.709284436	0.503067485	0.206216952	NA	NA	FALSE	FALSE
Protected	UndesUntitledPublic	Mata Atlantica	1991-1995	328	0.020666923	4.28E-05	-0.125072027	-0.044059175	-0.084565601	0.711973763	0.493902439	0.218071324	NA	NA	FALSE	FALSE
Protected	UndesUntitledPublic	Mata Atlantica	1996-1999	328	0.020881531	7.74E-07	-0.144118853	-0.062264754	-0.103191804	0.70889684	0.5	0.20889684	NA	NA	FALSE	FALSE
Protected	UndesUntitledPublic	Mata Atlantica	2000-2004	328	0.012806656	1.94E-05	-0.079801724	-0.029600555	-0.05470114	0.709284436	0.493902439	0.215381997	NA	NA	FALSE	FALSE
Protected	UndesUntitledPublic	Mata Atlantica	2005-2012	326	0.009480271	7.00E-06	-0.061182522	-0.024020542	-0.042601532	0.709672033	0.509202454	0.200469579	NA	NA	FALSE	FALSE
Protected	UndesUntitledPublic	Mata Atlantica	2013-2018	326	0.007496186	4.53E-05	-0.045267293	-0.015882782	-0.030575038	0.71005963	0.521472393	0.188587238	NA	NA	FALSE	FALSE
Quilombola	UndesUntitledPublic	Amazonia	1985-1990	230	0.013063631	6.30E-06	-0.084601524	-0.033393032	-0.058997278	0.755157213	0.686956522	0.068200692	NA	NA	FALSE	FALSE
Quilombola	UndesUntitledPublic	Amazonia	1985-2018	230	0.036669613	1.50E-07	-0.26448518	-0.120742939	-0.19261406	0.755157213	0.695652174	0.05950504	NA	NA	FALSE	FALSE
Quilombola	UndesUntitledPublic	Amazonia	1991-1995	230	0.026511287	0.000668833	-0.142153796	-0.03823146	-0.090192628	0.755157213	0.67826087	0.076896344	NA	NA	FALSE	FALSE
Quilombola	UndesUntitledPublic	Amazonia	1996-1999	230	0.023586554	0.000502736	-0.128293354	-0.035835762	-0.082064558	0.755157213	0.686956522	0.068200692	NA	NA	FALSE	FALSE
Quilombola	UndesUntitledPublic	Amazonia	2000-2004	230	0.020737409	0.000271857	-0.116144069	-0.034854919	-0.075499494	0.755157213	0.686956522	0.068200692	NA	NA	FALSE	FALSE
Quilombola	UndesUntitledPublic	Amazonia	2005-2012	230	0.021596412	1.05E-06	-0.147745327	-0.063088949	-0.105417138	0.755383611	0.686956522	0.06842709	NA	NA	FALSE	FALSE
Quilombola	UndesUntitledPublic	Amazonia	2013-2018	230	0.02774667	0.00072317	-0.148183999	-0.03941905	-0.093801525	0.756289203	0.686956522	0.069332682	NA	NA	FALSE	FALSE
Quilombola	UndesUntitledPublic	Brazil	1985-1990	636	0.017356624	0.053638377	-0.067512224	0.000524491	-0.033493867	0.687679291	0.320754717	0.366924574	NA	NA	FALSE	FALSE
Quilombola	UndesUntitledPublic	Brazil	1985-2018	634	0.029170835	3.33E-07	-0.206060942	-0.091713371	-0.148887157	0.695046833	0.321766562	0.373280272	NA	NA	FALSE	FALSE
Quilombola	UndesUntitledPublic	Brazil	1991-1995	630	0.017891188	0.007959806	-0.082545182	-0.012413014	-0.047479098	0.688197366	0.33015873	0.358038636	NA	NA	FALSE	FALSE
Quilombola	UndesUntitledPublic	Brazil	1996-1999	632	0.01286246	0.059080998	-0.049489009	0.000930906	-0.024279051	0.68825493	0.335443038	0.352811892	NA	NA	FALSE	FALSE
Quilombola	UndesUntitledPublic	Brazil	2000-2004	632	0.012607888	0.014513114	-0.055528542	-0.006106529	-0.030817535	0.692341966	0.32278481	0.369557156	NA	NA	FALSE	FALSE
Quilombola	UndesUntitledPublic	Brazil	2005-2012	632	0.013297819	6.03E-06	-0.086239914	-0.034113421	-0.060176668	0.695104397	0.313291139	0.381813258	NA	NA	FALSE	FALSE
Quilombola	UndesUntitledPublic	Brazil	2013-2018	632	0.012860854	0.003345782	-0.062941107	-0.012527484	-0.037734296	0.698096448	0.32278481	0.375311638	NA	NA	FALSE	FALSE
Quilombola	UndesUntitledPublic	Caatinga	1985-1990	98	0.035323194	0.765064356	-0.079788069	0.058676308	-0.01055588	0.778484677	0.612244898	0.166239779	NA	NA	FALSE	FALSE
Quilombola	UndesUntitledPublic	Caatinga	1985-2018	98	0.049126226	0.051489518	-0.191952931	0.000618337	-0.095667297	0.77809051	0.448979592	0.329110919	NA	NA	FALSE	FALSE
Quilombola	UndesUntitledPublic	Caatinga	1991-1995	98	0.021348735	0.677508919	-0.050720939	0.032964563	-0.008878188	0.778484677	0.591836735	0.186647942	NA	NA	FALSE	FALSE
Quilombola	UndesUntitledPublic	Caatinga	1996-1999	98	0.019255136	0.52775237	-0.04989785	0.025580895	-0.012158478	0.778287594	0.489795918	0.288491675	NA	NA	FALSE	FALSE
Quilombola	UndesUntitledPublic	Caatinga	2000-2004	96	0.02909897	0.641842787	-0.070567558	0.043498309	-0.013534624	0.77809051	0.5625	0.21559051	NA	NA	FALSE	FALSE
Quilombola	UndesUntitledPublic	Caatinga	2005-2012	96	0.027607634	0.139279239	-0.094927313	0.013292622	-0.040817345	0.77809051	0.541666667	0.236423844	NA	NA	FALSE	FALSE
Quilombola	UndesUntitledPublic	Caatinga	2013-2018	96	0.019791419	0.378332598	-0.056226167	0.021354768	-0.017435699	0.777893427	0.5	0.277893427	NA	NA	FALSE	FALSE
Quilombola	UndesUntitledPublic	Cerrado	1985-1990	82	0.026807158	0.002668695	0.027974972	0.133057102	0.080516037	0.834285052	0.512195122	0.32208993	NA	NA	FALSE	FALSE
Quilombola	UndesUntitledPublic	Cerrado	1985-2018	82	0.035476116	0.774719381	-0.059378387	0.079685431	0.010153522	0.834690567	0.536585366	0.298105201	NA	NA	FALSE	FALSE
Quilombola	UndesUntitledPublic	Cerrado	1991-1995	82	0.01219337	0.434502077	-0.014369315	0.033427817	0.009529251	0.834285052	0.512195122	0.32208993	NA	NA	FALSE	FALSE
Quilombola	UndesUntitledPublic	Cerrado	1996-1999	82	0.009293429	0.306058567	-0.008702707	0.027726864	0.009512079	0.83448781	0.512195122	0.322292688	NA	NA	FALSE	FALSE
Quilombola	UndesUntitledPublic	Cerrado	2000-2004	82	0.010550534	0.011824947	-0.047237798	-0.005880464	-0.026559131	0.834690567	0.512195122	0.322495445	NA	NA	FALSE	FALSE
Quilombola	UndesUntitledPublic	Cerrado	2005-2012	82	0.013536166	0.403842665	-0.015230703	0.037830092	0.011299694	0.834893325	0.585365854	0.249527471	NA	NA	FALSE	FALSE
Quilombola	UndesUntitledPublic	Cerrado	2013-2018	82	0.010847294	0.350550976	-0.031386484	0.011134128	-0.010126178	0.834893325	0.585365854	0.249527471	NA	NA	FALSE	FALSE
Quilombola	UndesUntitledPublic	Mata Atlantica	1985-1990	148	0.046516406	0.135439697	-0.160619029	0.021721932	-0.069448548	0.729722562	0.527027027	0.202695535	NA	NA	FALSE	FALSE
Quilombola	UndesUntitledPublic	Mata Atlantica	1985-2018	142	0.045958847	0.004636134	-0.220200296	-0.040044924	-0.13012261	0.732048144	0.492957746	0.239090397	NA	NA	FALSE	FALSE
Quilombola	UndesUntitledPublic	Mata Atlantica	1991-1995	146	0.037894766	0.007687463	-0.175280759	-0.026736006	-0.101008383	0.730497756	0.520547945	0.209949811	NA	NA	FALSE	FALSE
Quilombola	UndesUntitledPublic	Mata Atlantica	1996-1999	144	0.015974386	0.616031955	-0.039320089	0.023298355	-0.008010867	0.730885353	0.513888889	0.216996464	NA	NA	FALSE	FALSE
Quilombola	UndesUntitledPublic	Mata Atlantica	2000-2004	144	0.016203877	0.470148411	-0.043462066	0.020055967	-0.01170305	0.732435741	0.486111111	0.246324629	NA	NA	FALSE	FALSE
Quilombola	UndesUntitledPublic	Mata Atlantica	2005-2012	138	0.02226272	0.030124921	-0.091909592	-0.004641332	-0.048275462	0.735536516	0.492753623	0.242782893	NA	NA	FALSE	FALSE
Quilombola	UndesUntitledPublic	Mata Atlantica	2013-2018	134	0.012505066	0.009562224	-0.05691349	-0.007894532	-0.032404011	0.736699306	0.582089552	0.154609754	NA	NA	FALSE	FALSE
Sustainable use	UndesUntitledPublic	Amazonia	1985-1990	246	0.003860587	0.00432092	-0.018583684	-0.003450462	-0.011017073	0.797856584	0.617886179	0.179970405	NA	NA	FALSE	FALSE
Sustainable use	UndesUntitledPublic	Amazonia	1985-2018	246	0.028991249	9.47E-09	-0.223230815	-0.109587208	-0.166409012	0.797856584	0.617886179	0.179970405	NA	NA	FALSE	FALSE
Sustainable use	UndesUntitledPublic	Amazonia	1991-1995	246	0.006393899	0.003689161	-0.031097047	-0.006033422	-0.018565234	0.797856584	0.617886179	0.179970405	NA	NA	FALSE	FALSE
Sustainable use	UndesUntitledPublic	Amazonia	1996-1999	246	0.006272847	0.003094579	-0.030850786	-0.006261678	-0.018556232	0.797856584	0.617886179	0.179970405	NA	NA	FALSE	FALSE
Sustainable use	UndesUntitledPublic	Amazonia	2000-2004	246	0.010453491	1.04E-05	-0.066571629	-0.025594697	-0.046083163	0.797856584	0.617886179	0.179970405	NA	NA	FALSE	FALSE
Sustainable use	UndesUntitledPublic	Amazonia	2005-2012	246	0.018950866	2.13E-05	-0.117700841	-0.043414811	-0.080557826	0.797856584	0.617886179	0.179970405	NA	NA	FALSE	FALSE
Sustainable use	UndesUntitledPublic	Amazonia	2013-2018	246	0.016875402	2.47E-06	-0.112572957	-0.046422594	-0.079497776	0.797856584	0.62601626	0.171840324	NA	NA	FALSE	FALSE
Sustainable use	UndesUntitledPublic	Brazil	1985-1990	958	0.009472805	0.005306683	-0.044974671	-0.007841956	-0.026408314	0.673009196	0.346555324	0.326453873	NA	NA	FALSE	FALSE
Sustainable use	UndesUntitledPublic	Brazil	1985-2018	960	0.037863235	1.21E-07	-0.274574115	-0.126152961	-0.200363538	0.672951632	0.33125	0.341701632	NA	NA	FALSE	FALSE
Sustainable use	UndesUntitledPublic	Brazil	1991-1995	958	0.011497046	0.001999379	-0.058063401	-0.012995808	-0.035529605	0.673124324	0.33611691	0.337007414	NA	NA	FALSE	FALSE
Sustainable use	UndesUntitledPublic	Brazil	1996-1999	960	0.012674484	0.00348303	-0.061870574	-0.012187509	-0.037029042	0.672951632	0.329166667	0.343784966	NA	NA	FALSE	FALSE
Sustainable use	UndesUntitledPublic	Brazil	2000-2004	960	0.012341168	1.99E-05	-0.07684076	-0.028464272	-0.052652516	0.673009196	0.33125	0.341759196	NA	NA	FALSE	FALSE
Sustainable use	UndesUntitledPublic	Brazil	2005-2012	958	0.0223414	5.07E-06	-0.14570414	-0.058127463	-0.101915801	0.673124324	0.33611691	0.337007414	NA	NA	FALSE	FALSE
Sustainable use	UndesUntitledPublic	Brazil	2013-2018	956	0.019554326	1.29E-06	-0.133003681	-0.056352131	-0.094677906	0.673124324	0.378661088	0.294463236	NA	NA	FALSE	FALSE
Sustainable use	UndesUntitledPublic	Caatinga	1985-1990	78	0.051977681	0.003355811	-0.254330826	-0.05058206	-0.152456443	0.818275488	0.307692308	0.51058318	NA	NA	FALSE	FALSE
Sustainable use	UndesUntitledPublic	Caatinga	1985-2018	80	0.059881798	3.10E-06	-0.396662781	-0.161930445	-0.279296613	0.818275488	0.1	0.718275488	NA	NA	FALSE	FALSE
Sustainable use	UndesUntitledPublic	Caatinga	1991-1995	78	0.038591381	0.003744476	-0.187511133	-0.036235702	-0.111873418	0.818078405	0.333333333	0.484745071	NA	NA	FALSE	FALSE
Sustainable use	UndesUntitledPublic	Caatinga	1996-1999	78	0.01874869	7.66E-06	-0.120635567	-0.047142051	-0.083888809	0.818078405	0.358974359	0.459104046	NA	NA	FALSE	FALSE
Sustainable use	UndesUntitledPublic	Caatinga	2000-2004	80	0.022922175	0.000661695	-0.122976125	-0.03312285	-0.078049488	0.818275488	0.1	0.718275488	NA	NA	FALSE	FALSE
Sustainable use	UndesUntitledPublic	Caatinga	2005-2012	78	0.064022563	0.00172439	-0.32612883	-0.075164995	-0.200646912	0.818275488	0.333333333	0.484942154	NA	NA	FALSE	FALSE
Sustainable use	UndesUntitledPublic	Caatinga	2013-2018	78	0.025458951	0.444551298	-0.069362767	0.030434488	-0.019464139	0.818472571	0.256410256	0.562062314	NA	NA	FALSE	FALSE
Sustainable use	UndesUntitledPublic	Cerrado	1985-1990	88	0.049776857	0.387043522	-0.140617398	0.054504295	-0.043056552	0.868288727	0.545454545	0.322834181	NA	NA	FALSE	FALSE
Sustainable use	UndesUntitledPublic	Cerrado	1985-2018	88	0.096612629	0.173124493	-0.320966146	0.057748401	-0.131608872	0.868491484	0.522727273	0.345764211	NA	NA	FALSE	FALSE
Sustainable use	UndesUntitledPublic	Cerrado	1991-1995	88	0.017841806	0.136669029	-0.061523444	0.00841515	-0.026554147	0.868288727	0.545454545	0.322834181	NA	NA	FALSE	FALSE
Sustainable use	UndesUntitledPublic	Cerrado	1996-1999	90	0.036714819	0.203782122	-0.118618741	0.025300706	-0.046659017	0.868085969	0.533333333	0.334752636	NA	NA	FALSE	FALSE
Sustainable use	UndesUntitledPublic	Cerrado	2000-2004	90	0.048048453	0.701253897	-0.112605987	0.075740486	-0.01843275	0.868085969	0.533333333	0.334752636	NA	NA	FALSE	FALSE
Sustainable use	UndesUntitledPublic	Cerrado	2005-2012	86	0.053890118	0.311511863	-0.160162443	0.051082939	-0.054539752	0.869302514	0.534883721	0.334418793	NA	NA	FALSE	FALSE
Sustainable use	UndesUntitledPublic	Cerrado	2013-2018	86	0.041463239	0.350689048	-0.119962173	0.042570739	-0.038695717	0.869505272	0.534883721	0.334621551	NA	NA	FALSE	FALSE
Sustainable use	UndesUntitledPublic	Mata Atlantica	1985-1990	406	0.034282061	8.48E-12	-0.301346472	-0.166963264	-0.234154868	0.710738242	0.42364532	0.287092921	NA	NA	FALSE	FALSE
Sustainable use	UndesUntitledPublic	Mata Atlantica	1985-2018	406	0.037467327	6.99E-22	-0.433638997	-0.286769775	-0.360204386	0.710350645	0.413793103	0.296557541	NA	NA	FALSE	FALSE
Sustainable use	UndesUntitledPublic	Mata Atlantica	1991-1995	406	0.032135371	4.69E-06	-0.21010437	-0.084136031	-0.1471202	0.710738242	0.42364532	0.287092921	NA	NA	FALSE	FALSE
Sustainable use	UndesUntitledPublic	Mata Atlantica	1996-1999	406	0.013631219	2.18E-13	-0.126735906	-0.073302511	-0.100019208	0.710738242	0.413793103	0.296945138	NA	NA	FALSE	FALSE
Sustainable use	UndesUntitledPublic	Mata Atlantica	2000-2004	406	0.014086468	9.57E-12	-0.123578368	-0.068360427	-0.095969398	0.710350645	0.413793103	0.296557541	NA	NA	FALSE	FALSE
Sustainable use	UndesUntitledPublic	Mata Atlantica	2005-2012	404	0.016898239	6.46E-09	-0.131205403	-0.064965523	-0.098085463	0.710738242	0.440594059	0.270144182	NA	NA	FALSE	FALSE
Sustainable use	UndesUntitledPublic	Mata Atlantica	2013-2018	404	0.014041831	6.01E-11	-0.119404667	-0.064361703	-0.091883185	0.710738242	0.46039604	0.250342202	NA	NA	FALSE	FALSE
Communal	Private	Amazonia	1985-1990	1462	0.010358047	0.00042694	-0.056791198	-0.0161884	-0.036489799	0.729866909	0.599179207	0.130687702	NA	NA	FALSE	FALSE
Communal	Private	Brazil	1985-1990	1522	0.01407724	0.003997294	-0.068110464	-0.012928695	-0.04051958	0.882465057	0.645203679	0.237261377	NA	NA	FALSE	FALSE
Communal	Private	Amazonia	1985-2018	1462	0.040094255	0.00664873	-0.187396881	-0.030230288	-0.108813585	0.731618704	0.595075239	0.136543465	NA	NA	FALSE	FALSE
Communal	Private	Brazil	1985-2018	1522	0.052004068	0.004166476	-0.250932045	-0.047079843	-0.149005944	0.882390533	0.645203679	0.237186854	NA	NA	FALSE	FALSE
Communal	Private	Amazonia	1991-1995	1462	0.016304259	0.010442201	-0.073708221	-0.009796699	-0.04175246	0.73057501	0.599179207	0.131395803	NA	NA	FALSE	FALSE
Communal	Private	Brazil	1991-1995	1522	0.013641867	0.023587748	-0.057619733	-0.004144596	-0.030882164	0.88245122	0.643889619	0.238561601	NA	NA	FALSE	FALSE
Communal	Private	Amazonia	1996-1999	1462	0.014453883	9.09E-06	-0.092472386	-0.035814205	-0.064143295	0.731538162	0.596443228	0.135094933	NA	NA	FALSE	FALSE
Communal	Private	Brazil	1996-1999	1522	0.016169879	0.142406521	-0.055411781	0.007972979	-0.023719401	0.882444666	0.643889619	0.238555047	NA	NA	FALSE	FALSE
Communal	Private	Amazonia	2000-2004	1462	0.026891532	0.014011	-0.118778423	-0.013365556	-0.066071989	0.731595213	0.595075239	0.136519973	NA	NA	FALSE	FALSE
Communal	Private	Brazil	2000-2004	1522	0.016517011	0.000157619	-0.094786364	-0.03004087	-0.062413617	0.882416265	0.642575558	0.239840706	NA	NA	FALSE	FALSE
Communal	Private	Amazonia	2005-2012	1462	0.022186961	0.082606434	-0.081996863	0.004974424	-0.038511219	0.73172945	0.596443228	0.135286221	NA	NA	FALSE	FALSE
Communal	Private	Brazil	2005-2012	1522	0.031264177	0.076230501	-0.116707709	0.005845614	-0.055431048	0.882342955	0.645203679	0.237139276	NA	NA	FALSE	FALSE
Communal	Private	Amazonia	2013-2018	1462	0.023761537	0.01151597	-0.106608589	-0.013465077	-0.060036833	0.732031484	0.597811218	0.134220266	NA	NA	FALSE	FALSE
Communal	Private	Brazil	2013-2018	1522	0.029582631	0.015988712	-0.12925057	-0.013288788	-0.071269679	0.88234077	0.64651774	0.23582303	NA	NA	FALSE	FALSE
Indigenous	Private	Amazonia	1985-1990	402	0.009001139	0.001669679	-0.045936557	-0.010652739	-0.028294648	0.937342982	0.587064677	0.350278305	NA	NA	FALSE	FALSE
Indigenous	Private	Brazil	1985-1990	906	0.011429624	0.000853014	-0.060519375	-0.015716072	-0.038117724	0.924843454	0.328918322	0.595925132	NA	NA	FALSE	FALSE
Indigenous	Private	Caatinga	1985-1990	54	0.041024425	0.667028793	-0.098056309	0.062756483	-0.017649913	0.991920458	0.62962963	0.362290828	NA	NA	FALSE	FALSE
Indigenous	Private	Cerrado	1985-1990	100	0.030827212	0.034957598	-0.125430167	-0.004589717	-0.065009942	0.950390035	0.76	0.190390035	NA	NA	FALSE	FALSE
Indigenous	Private	Mata Atlantica	1985-1990	256	0.018401546	0.183114716	-0.011569754	0.060562979	0.024496613	0.966228735	0.234375	0.731853735	NA	NA	FALSE	FALSE
Indigenous	Private	Amazonia	1985-2018	402	0.030832555	0.000871542	-0.163072682	-0.042211289	-0.102641985	0.937359762	0.592039801	0.345319961	NA	NA	FALSE	FALSE
Indigenous	Private	Brazil	1985-2018	906	0.025061936	4.42E-11	-0.214260557	-0.116019574	-0.165140066	0.923201921	0.353200883	0.570001038	NA	NA	FALSE	FALSE
Indigenous	Private	Caatinga	1985-2018	54	0.046676575	0.5797314	-0.117332824	0.065635987	-0.025848418	0.991931154	0.666666667	0.325264487	NA	NA	FALSE	FALSE
Indigenous	Private	Cerrado	1985-2018	100	0.055277581	1.37E-07	-0.399640452	-0.182956314	-0.291298383	0.950383477	0.76	0.190383477	NA	NA	FALSE	FALSE
Indigenous	Private	Mata Atlantica	1985-2018	256	0.02954339	0.267922436	-0.02517405	0.090633909	0.032729929	0.959378402	0.2734375	0.685940902	NA	NA	FALSE	FALSE
Indigenous	Private	Amazonia	1991-1995	402	0.01325426	0.001140818	-0.069097666	-0.017141922	-0.043119794	0.937342982	0.587064677	0.350278305	NA	NA	FALSE	FALSE
Indigenous	Private	Brazil	1991-1995	906	0.013578251	2.08E-06	-0.091054083	-0.037828316	-0.064441199	0.924846124	0.326710817	0.598135307	NA	NA	FALSE	FALSE
Indigenous	Private	Caatinga	1991-1995	54	0.048688614	0.263964573	-0.04103936	0.149816498	0.054388569	0.991924736	0.666666667	0.32525807	NA	NA	FALSE	FALSE
Indigenous	Private	Cerrado	1991-1995	100	0.023424244	0.07203841	-0.08804797	0.003773381	-0.042137294	0.950390035	0.76	0.190390035	NA	NA	FALSE	FALSE
Indigenous	Private	Mata Atlantica	1991-1995	256	0.015276584	0.746295061	-0.024999144	0.034883964	0.00494241	0.966223133	0.2265625	0.739660633	NA	NA	FALSE	FALSE
Indigenous	Private	Amazonia	1996-1999	402	0.008823473	0.004198379	-0.042554046	-0.007966666	-0.025260356	0.940213154	0.587064677	0.353148477	NA	NA	FALSE	FALSE
Indigenous	Private	Brazil	1996-1999	906	0.008864638	2.17E-08	-0.066994434	-0.032245693	-0.049620064	0.923201192	0.348785872	0.57441532	NA	NA	FALSE	FALSE
Indigenous	Private	Caatinga	1996-1999	54	0.019584193	0.937087519	-0.036838514	0.039930113	0.0015458	0.991929015	0.666666667	0.325262348	NA	NA	FALSE	FALSE
Indigenous	Private	Cerrado	1996-1999	100	0.016704492	2.32E-06	-0.111638608	-0.046158204	-0.078898406	0.950382165	0.76	0.190382165	NA	NA	FALSE	FALSE
Indigenous	Private	Mata Atlantica	1996-1999	256	0.00851548	0.354808877	-0.008810644	0.024569423	0.00787939	0.959400811	0.265625	0.693775811	NA	NA	FALSE	FALSE
Indigenous	Private	Amazonia	2000-2004	402	0.008628116	7.82E-05	-0.050989582	-0.017167987	-0.034078784	0.940172883	0.592039801	0.348133082	NA	NA	FALSE	FALSE
Indigenous	Private	Brazil	2000-2004	906	0.010236532	5.75E-08	-0.075611499	-0.035485031	-0.055548265	0.923202406	0.348785872	0.574416534	NA	NA	FALSE	FALSE
Indigenous	Private	Caatinga	2000-2004	54	0.031351514	0.809660985	-0.068999271	0.053896406	-0.007551432	0.991933293	0.666666667	0.325266626	NA	NA	FALSE	FALSE
Indigenous	Private	Cerrado	2000-2004	100	0.041865811	0.00010118	-0.244819039	-0.080708077	-0.162763558	0.950382165	0.76	0.190382165	NA	NA	FALSE	FALSE
Indigenous	Private	Mata Atlantica	2000-2004	256	0.008252014	0.612992502	-0.011999729	0.020347573	0.004173922	0.959396737	0.2734375	0.685959237	NA	NA	FALSE	FALSE
Indigenous	Private	Amazonia	2005-2012	402	0.009042198	0.072780631	-0.033945928	0.001498836	-0.016223546	0.937363118	0.587064677	0.350298441	NA	NA	FALSE	FALSE
Indigenous	Private	Brazil	2005-2012	906	0.012562841	0.000594559	-0.067764576	-0.018519143	-0.04314186	0.92320095	0.355408389	0.567792561	NA	NA	FALSE	FALSE
Indigenous	Private	Caatinga	2005-2012	54	0.042574921	0.505261086	-0.111810202	0.055080421	-0.02836489	0.991929015	0.62962963	0.362299385	NA	NA	FALSE	FALSE
Indigenous	Private	Cerrado	2005-2012	100	0.038523575	0.004115001	-0.186037	-0.035027361	-0.110532181	0.950379542	0.76	0.190379542	NA	NA	FALSE	FALSE
Indigenous	Private	Mata Atlantica	2005-2012	256	0.012945137	0.091647199	-0.003536507	0.047207495	0.021835494	0.959369234	0.296875	0.662494234	NA	NA	FALSE	FALSE
Indigenous	Private	Amazonia	2013-2018	402	0.010063528	0.01425573	-0.044387383	-0.00493908	-0.024663232	0.937366474	0.587064677	0.350301797	NA	NA	FALSE	FALSE
Indigenous	Private	Brazil	2013-2018	906	0.012221834	0.000346065	-0.067685628	-0.019776919	-0.043731274	0.923201192	0.3598234	0.563377793	NA	NA	FALSE	FALSE
Indigenous	Private	Caatinga	2013-2018	54	0.016620217	0.457983906	-0.044910064	0.020239988	-0.012335038	0.991929015	0.592592593	0.399336422	NA	NA	FALSE	FALSE
Indigenous	Private	Cerrado	2013-2018	100	0.02757512	0.011158598	-0.124023416	-0.015930933	-0.069977174	0.950605155	0.74	0.210605155	NA	NA	FALSE	FALSE
Indigenous	Private	Mata Atlantica	2013-2018	256	0.005807223	0.492810007	-0.007399085	0.015364811	0.003982863	0.959368725	0.3046875	0.654681225	NA	NA	FALSE	FALSE
Protected	Private	Amazonia	1985-1990	72	0.003702937	0.853178999	-0.006572344	0.007942904	0.00068528	0.969051954	0.611111111	0.357940843	NA	NA	FALSE	FALSE
Protected	Private	Brazil	1985-1990	904	0.007168342	6.38E-06	-0.046402748	-0.018303362	-0.032353055	0.842639408	0.236725664	0.605913744	NA	NA	FALSE	FALSE
Protected	Private	Caatinga	1985-1990	60	0.054140176	0.038580127	-0.218109185	-0.005883597	-0.111996391	0.961530728	0.2	0.761530728	NA	NA	FALSE	FALSE
Protected	Private	Cerrado	1985-1990	172	0.026631522	0.081679217	-0.098562967	0.005830682	-0.046366143	0.901124234	0.569767442	0.331356792	NA	NA	FALSE	FALSE
Protected	Private	Mata Atlantica	1985-1990	516	0.010323498	4.15E-05	-0.0625498	-0.022082433	-0.042316117	0.875107101	0.282945736	0.592161365	NA	NA	FALSE	FALSE
Protected	Private	Amazonia	1985-2018	70	0.029714588	1.15E-05	-0.188600436	-0.072121394	-0.130360915	0.971008461	0.571428571	0.39957989	NA	NA	FALSE	FALSE
Protected	Private	Brazil	1985-2018	908	0.015587651	4.13E-10	-0.127961907	-0.066859437	-0.097410672	0.841128389	0.244493392	0.596634997	NA	NA	FALSE	FALSE
Protected	Private	Caatinga	1985-2018	58	0.036558898	0.001366228	-0.188704466	-0.04539622	-0.117050343	0.961779938	0.482758621	0.479021317	NA	NA	FALSE	FALSE
Protected	Private	Cerrado	1985-2018	172	0.034583234	1.85E-05	-0.215889341	-0.080325554	-0.148107448	0.910139577	0.558139535	0.352000042	NA	NA	FALSE	FALSE
Protected	Private	Mata Atlantica	1985-2018	516	0.016124534	4.12E-05	-0.097728861	-0.034521848	-0.066125355	0.872173292	0.290697674	0.581475617	NA	NA	FALSE	FALSE
Protected	Private	Amazonia	1991-1995	72	0.004470503	0.458705591	-0.005449472	0.012074578	0.003312553	0.969051954	0.611111111	0.357940843	NA	NA	FALSE	FALSE
Protected	Private	Brazil	1991-1995	906	0.006197647	0.000200455	-0.035192762	-0.01089843	-0.023045596	0.842591587	0.240618102	0.601973485	NA	NA	FALSE	FALSE
Protected	Private	Caatinga	1991-1995	58	0.021029005	0.322118493	-0.062037199	0.020394984	-0.020821108	0.961717903	0.413793103	0.547924799	NA	NA	FALSE	FALSE
Protected	Private	Cerrado	1991-1995	172	0.019503145	0.287655567	-0.058962742	0.017488183	-0.02073728	0.901115052	0.569767442	0.33134761	NA	NA	FALSE	FALSE
Protected	Private	Mata Atlantica	1991-1995	514	0.004732667	2.24E-09	-0.037575606	-0.019023892	-0.028299749	0.875076543	0.303501946	0.571574597	NA	NA	FALSE	FALSE
Protected	Private	Amazonia	1996-1999	70	0.008266198	0.578808396	-0.011612668	0.020790233	0.004588782	0.971008461	0.6	0.371008461	NA	NA	FALSE	FALSE
Protected	Private	Caatinga	1996-1999	58	0.014247819	1.21E-06	-0.097078415	-0.041227989	-0.069153202	0.961743572	0.448275862	0.51346771	NA	NA	FALSE	FALSE
Protected	Private	Cerrado	1996-1999	172	0.019049839	0.072221495	-0.071583264	0.003090734	-0.034246265	0.901100623	0.558139535	0.342961088	NA	NA	FALSE	FALSE
Protected	Private	Mata Atlantica	1996-1999	514	0.004199596	0.000409775	-0.023071202	-0.006609087	-0.014840144	0.872187552	0.299610895	0.572576657	NA	NA	FALSE	FALSE
Protected	Private	Amazonia	2000-2004	70	0.010861759	0.00538911	-0.051514818	-0.008937506	-0.030226162	0.971008461	0.6	0.371008461	NA	NA	FALSE	FALSE
Protected	Private	Brazil	2000-2004	906	0.006517199	1.86E-07	-0.046744955	-0.021198004	-0.033971479	0.841128389	0.280353201	0.560775188	NA	NA	FALSE	FALSE
Protected	Private	Caatinga	2000-2004	58	0.025879455	0.078878008	-0.096199048	0.005246553	-0.045476247	0.961790634	0.448275862	0.513514771	NA	NA	FALSE	FALSE
Protected	Private	Cerrado	2000-2004	172	0.009325604	0.025983452	-0.039040922	-0.002485227	-0.020763075	0.90110587	0.546511628	0.354594242	NA	NA	FALSE	FALSE
Protected	Private	Mata Atlantica	2000-2004	516	0.005190013	2.54E-05	-0.032029913	-0.011685435	-0.021857674	0.872171254	0.298449612	0.573721642	NA	NA	FALSE	FALSE
Protected	Private	Amazonia	2005-2012	70	0.014125172	0.000316833	-0.078551451	-0.023181796	-0.050866624	0.971008461	0.571428571	0.39957989	NA	NA	FALSE	FALSE
Protected	Private	Brazil	2005-2012	906	0.006863024	2.50E-07	-0.048850408	-0.021947849	-0.035399129	0.842887253	0.242825607	0.600061646	NA	NA	FALSE	FALSE
Protected	Private	Caatinga	2005-2012	60	0.022657766	0.029099524	-0.093850725	-0.005033913	-0.049442319	0.961761755	0.2	0.761761755	NA	NA	FALSE	FALSE
Protected	Private	Cerrado	2005-2012	172	0.016153276	0.013348522	-0.071628422	-0.008308744	-0.039968583	0.910171058	0.534883721	0.375287337	NA	NA	FALSE	FALSE
Protected	Private	Mata Atlantica	2005-2012	514	0.005478427	0.005715459	-0.025878106	-0.004403067	-0.015140586	0.872166161	0.369649805	0.502516356	NA	NA	FALSE	FALSE
Protected	Private	Amazonia	2013-2018	70	0.017533008	3.54E-06	-0.115661552	-0.046933424	-0.081297488	0.971008461	0.6	0.371008461	NA	NA	FALSE	FALSE
Protected	Private	Brazil	2013-2018	904	0.008705253	9.92E-05	-0.050946818	-0.016822855	-0.033884836	0.842603724	0.287610619	0.554993105	NA	NA	FALSE	FALSE
Protected	Private	Caatinga	2013-2018	60	0.016628937	0.002062814	-0.083826477	-0.018642244	-0.05123436	0.961715764	0.166666667	0.795049097	NA	NA	FALSE	FALSE
Protected	Private	Cerrado	2013-2018	172	0.017006498	0.073189486	-0.063801768	0.002862478	-0.030469645	0.910157941	0.558139535	0.352018406	NA	NA	FALSE	FALSE
Protected	Private	Mata Atlantica	2013-2018	510	0.004734105	0.000784505	-0.025176767	-0.006619418	-0.015898093	0.871658897	0.329411765	0.542247133	NA	NA	FALSE	FALSE
Quilombola	Private	Amazonia	1985-1990	226	0.013505723	5.10E-05	-0.081184346	-0.028242884	-0.054713615	0.909560819	0.601769912	0.307790907	NA	NA	FALSE	FALSE
Quilombola	Private	Brazil	1985-1990	702	0.011185976	0.37806473	-0.031784185	0.012064033	-0.009860076	0.866689944	0.148148148	0.718541796	NA	NA	FALSE	FALSE
Quilombola	Private	Caatinga	1985-1990	124	0.027570464	0.821933174	-0.047832127	0.060242104	0.006204988	0.974330288	0.322580645	0.651749643	NA	NA	FALSE	FALSE
Quilombola	Private	Cerrado	1985-1990	92	0.053402368	0.523503284	-0.070598436	0.138735	0.034068282	0.935841255	0.543478261	0.392362994	NA	NA	FALSE	FALSE
Quilombola	Private	Mata Atlantica	1985-1990	218	0.023132882	0.013723203	-0.102348943	-0.011669713	-0.057009328	0.890728926	0.266055046	0.62467388	NA	NA	FALSE	FALSE
Quilombola	Private	Amazonia	1985-2018	226	0.026854156	3.53E-05	-0.163714836	-0.058448479	-0.111081657	0.909678276	0.610619469	0.299058807	NA	NA	FALSE	FALSE
Quilombola	Private	Brazil	1985-2018	702	0.020348468	1.11E-05	-0.129304998	-0.049540468	-0.089422733	0.866706694	0.165242165	0.701464529	NA	NA	FALSE	FALSE
Quilombola	Private	Caatinga	1985-2018	124	0.04424049	0.266854882	-0.037588021	0.135831512	0.049121745	0.97439981	0.322580645	0.651819165	NA	NA	FALSE	FALSE
Quilombola	Private	Cerrado	1985-2018	92	0.048160415	0.494173722	-0.061466097	0.12731926	0.032926582	0.935815021	0.543478261	0.39233676	NA	NA	FALSE	FALSE
Quilombola	Private	Mata Atlantica	1985-2018	218	0.042955159	0.290889436	-0.129558619	0.038822509	-0.045368055	0.89045645	0.302752294	0.587704156	NA	NA	FALSE	FALSE
Quilombola	Private	Amazonia	1991-1995	226	0.014766603	0.12761341	-0.051440127	0.006443894	-0.022498116	0.909587666	0.610619469	0.298968197	NA	NA	FALSE	FALSE
Quilombola	Private	Brazil	1991-1995	702	0.010335102	0.665776564	-0.024720693	0.015792164	-0.004464264	0.866788985	0.150997151	0.715791834	NA	NA	FALSE	FALSE
Quilombola	Private	Caatinga	1991-1995	124	0.025814777	0.068881811	-0.003633941	0.097558124	0.046962091	0.97439874	0.306451613	0.667947128	NA	NA	FALSE	FALSE
Quilombola	Private	Cerrado	1991-1995	92	0.02289655	0.508619095	-0.06001079	0.029742035	-0.015134377	0.935832073	0.543478261	0.392353812	NA	NA	FALSE	FALSE
Quilombola	Private	Mata Atlantica	1991-1995	218	0.017516896	0.358707117	-0.050410043	0.018254927	-0.016077558	0.89078444	0.275229358	0.615555082	NA	NA	FALSE	FALSE
Quilombola	Private	Amazonia	1996-1999	226	0.011640853	0.0002456	-0.06550039	-0.019869086	-0.042684738	0.909664853	0.619469027	0.290195826	NA	NA	FALSE	FALSE
Quilombola	Private	Brazil	1996-1999	702	0.008420039	0.028523697	-0.034942923	-0.001936975	-0.018439949	0.866771265	0.153846154	0.712925111	NA	NA	FALSE	FALSE
Quilombola	Private	Caatinga	1996-1999	124	0.016818094	0.218035973	-0.012246878	0.05367884	0.020715981	0.974401949	0.322580645	0.651821304	NA	NA	FALSE	FALSE
Quilombola	Private	Cerrado	1996-1999	92	0.026472994	0.855746793	-0.047073563	0.056698664	0.00481255	0.935832073	0.543478261	0.392353812	NA	NA	FALSE	FALSE
Quilombola	Private	Mata Atlantica	1996-1999	218	0.00900297	0.178878135	-0.029747446	0.005543549	-0.012101948	0.890574099	0.275229358	0.615344741	NA	NA	FALSE	FALSE
Quilombola	Private	Amazonia	2000-2004	226	0.014274087	0.001494111	-0.073308698	-0.017355304	-0.045332001	0.909701768	0.610619469	0.299082299	NA	NA	FALSE	FALSE
Quilombola	Private	Brazil	2000-2004	702	0.012070293	0.009384539	-0.055012565	-0.007697884	-0.031355225	0.866722958	0.156695157	0.710027801	NA	NA	FALSE	FALSE
Quilombola	Private	Caatinga	2000-2004	124	0.020612348	0.416413765	-0.023648655	0.057150263	0.016750804	0.974401949	0.322580645	0.651821304	NA	NA	FALSE	FALSE
Quilombola	Private	Cerrado	2000-2004	92	0.038380376	0.222516874	-0.122042949	0.02840536	-0.046818794	0.935825514	0.543478261	0.392347253	NA	NA	FALSE	FALSE
Quilombola	Private	Mata Atlantica	2000-2004	218	0.01321094	0.74019165	-0.030273708	0.021512224	-0.004380742	0.890510436	0.302752294	0.587758142	NA	NA	FALSE	FALSE
Quilombola	Private	Amazonia	2005-2012	226	0.015348623	0.000295144	-0.085637477	-0.025471979	-0.055554728	0.909701768	0.628318584	0.281383184	NA	NA	FALSE	FALSE
Quilombola	Private	Brazil	2005-2012	704	0.012993297	0.001364178	-0.067072556	-0.016139767	-0.041606161	0.866681206	0.167613636	0.699067569	NA	NA	FALSE	FALSE
Quilombola	Private	Caatinga	2005-2012	124	0.019121065	0.674737254	-0.029452342	0.045500857	0.008024257	0.974401949	0.322580645	0.651821304	NA	NA	FALSE	FALSE
Quilombola	Private	Cerrado	2005-2012	92	0.024200959	0.695074657	-0.056919246	0.037946771	-0.009486238	0.935816332	0.543478261	0.392338071	NA	NA	FALSE	FALSE
Quilombola	Private	Mata Atlantica	2005-2012	218	0.008153314	0.128586238	-0.028370797	0.003589605	-0.012390596	0.890384639	0.293577982	0.596806657	NA	NA	FALSE	FALSE
Quilombola	Private	Amazonia	2013-2018	226	0.019735106	0.005596031	-0.093357358	-0.015997162	-0.05467726	0.909715192	0.628318584	0.281396607	NA	NA	FALSE	FALSE
Quilombola	Private	Brazil	2013-2018	704	0.009511191	1.00E-05	-0.06065161	-0.023368428	-0.042010019	0.866554977	0.170454545	0.696100431	NA	NA	FALSE	FALSE
Quilombola	Private	Caatinga	2013-2018	124	0.007627013	0.02478306	0.002172201	0.032069544	0.017120872	0.974391253	0.306451613	0.667939641	NA	NA	FALSE	FALSE
Quilombola	Private	Cerrado	2013-2018	92	0.01906931	0.670288375	-0.029256359	0.045493963	0.008118802	0.935830761	0.543478261	0.3923525	NA	NA	FALSE	FALSE
Quilombola	Private	Mata Atlantica	2013-2018	218	0.007797155	0.627608183	-0.019064512	0.011499773	-0.003782369	0.890227264	0.302752294	0.587474971	NA	NA	FALSE	FALSE
Sustainable use	Private	Amazonia	1985-1990	178	0.00885526	0.011125317	-0.039837175	-0.005125193	-0.022481184	0.962725484	0.606741573	0.355983911	NA	NA	FALSE	FALSE
Sustainable use	Private	Brazil	1985-1990	1234	0.009078188	0.003117472	-0.044627236	-0.009041393	-0.026834315	0.71559523	0.244732577	0.470862653	NA	NA	FALSE	FALSE
Sustainable use	Private	Caatinga	1985-1990	100	0.051252443	0.119573835	-0.180230695	0.020675191	-0.079777752	0.894785836	0.26	0.634785836	NA	NA	FALSE	FALSE
Sustainable use	Private	Cerrado	1985-1990	156	0.028811573	0.101864099	-0.103602003	0.009337286	-0.047132359	0.849470678	0.5	0.349470678	NA	NA	FALSE	FALSE
Sustainable use	Private	Mata Atlantica	1985-1990	756	0.024013084	5.36E-05	-0.144059273	-0.049929713	-0.096994493	0.732422549	0.275132275	0.457290274	NA	NA	FALSE	FALSE
Sustainable use	Private	Amazonia	1985-2018	178	0.038601528	0.001744462	-0.196503771	-0.045188562	-0.120846167	0.962738908	0.606741573	0.355997335	NA	NA	FALSE	FALSE
Sustainable use	Private	Brazil	1985-2018	1232	0.028706029	1.25E-05	-0.181655279	-0.069129715	-0.125392497	0.715524863	0.237012987	0.478511876	NA	NA	FALSE	FALSE
Sustainable use	Private	Cerrado	1985-2018	156	0.042788022	0.001804821	-0.217387348	-0.049661383	-0.133524365	0.849651693	0.487179487	0.362472206	NA	NA	FALSE	FALSE
Sustainable use	Private	Mata Atlantica	1985-2018	754	0.041771508	0.000615448	-0.224926104	-0.061184803	-0.143055453	0.732149054	0.283819629	0.448329426	NA	NA	FALSE	FALSE
Sustainable use	Private	Amazonia	1991-1995	178	0.013754257	0.004024001	-0.06651886	-0.012603164	-0.039561012	0.962725484	0.617977528	0.344747956	NA	NA	FALSE	FALSE
Sustainable use	Private	Brazil	1991-1995	1234	0.008855343	0.000760077	-0.04717155	-0.012459242	-0.029815396	0.71562973	0.238249595	0.477380135	NA	NA	FALSE	FALSE
Sustainable use	Private	Caatinga	1991-1995	98	0.023577815	0.007562237	-0.109188356	-0.016765019	-0.062976687	0.894882097	0.489795918	0.405086179	NA	NA	FALSE	FALSE
Sustainable use	Private	Cerrado	1991-1995	156	0.016322238	1.88E-09	-0.13005577	-0.066073771	-0.098064771	0.849538887	0.5	0.349538887	NA	NA	FALSE	FALSE
Sustainable use	Private	Mata Atlantica	1991-1995	756	0.013555488	0.004166135	-0.065408816	-0.01227228	-0.038840548	0.732328328	0.285714286	0.446614043	NA	NA	FALSE	FALSE
Sustainable use	Private	Amazonia	1996-1999	178	0.011844107	0.000988708	-0.062225198	-0.015797152	-0.039011175	0.962735552	0.606741573	0.355993979	NA	NA	FALSE	FALSE
Sustainable use	Private	Brazil	1996-1999	1232	0.006383781	6.32E-05	-0.038049876	-0.013025913	-0.025537895	0.71560327	0.238636364	0.476966907	NA	NA	FALSE	FALSE
Sustainable use	Private	Caatinga	1996-1999	100	0.022486996	0.006158652	-0.105670369	-0.017522963	-0.061596666	0.894921672	0.26	0.634921672	NA	NA	FALSE	FALSE
Sustainable use	Private	Cerrado	1996-1999	156	0.0117956	3.92E-05	-0.071623963	-0.025386061	-0.048505012	0.849562497	0.487179487	0.36238301	NA	NA	FALSE	FALSE
Sustainable use	Private	Mata Atlantica	1996-1999	756	0.009126437	1.17E-05	-0.057896926	-0.02212195	-0.040009438	0.732217301	0.283068783	0.449148518	NA	NA	FALSE	FALSE
Sustainable use	Private	Amazonia	2000-2004	178	0.015522843	5.25E-05	-0.093201752	-0.032353324	-0.062777538	0.962738908	0.606741573	0.355997335	NA	NA	FALSE	FALSE
Sustainable use	Private	Brazil	2000-2004	1232	0.008137421	1.95E-07	-0.058297824	-0.026399719	-0.042348771	0.715546467	0.24025974	0.475286727	NA	NA	FALSE	FALSE
Sustainable use	Private	Caatinga	2000-2004	100	0.023123007	0.136994647	-0.079705939	0.010934584	-0.034385677	0.894971941	0.26	0.634971941	NA	NA	FALSE	FALSE
Sustainable use	Private	Cerrado	2000-2004	156	0.028955263	0.004055887	-0.139962387	-0.026459844	-0.083211116	0.849643823	0.487179487	0.362464336	NA	NA	FALSE	FALSE
Sustainable use	Private	Mata Atlantica	2000-2004	754	0.010066698	0.004993628	-0.047992063	-0.008531331	-0.028261697	0.729731543	0.281167109	0.448564434	NA	NA	FALSE	FALSE
Sustainable use	Private	Amazonia	2005-2012	178	0.016090861	0.003741771	-0.078187314	-0.015112296	-0.046649805	0.962742264	0.595505618	0.367236646	NA	NA	FALSE	FALSE
Sustainable use	Private	Brazil	2005-2012	1232	0.009494036	1.61E-05	-0.059556666	-0.022340728	-0.040948697	0.715510783	0.23538961	0.480121173	NA	NA	FALSE	FALSE
Sustainable use	Private	Caatinga	2005-2012	100	0.025439655	0.000184407	-0.144991704	-0.045270088	-0.095130896	0.894965524	0.26	0.634965524	NA	NA	FALSE	FALSE
Sustainable use	Private	Cerrado	2005-2012	158	0.026239312	0.004805116	-0.125418145	-0.022561931	-0.073990038	0.8497645	0.481012658	0.368751842	NA	NA	FALSE	FALSE
Sustainable use	Private	Mata Atlantica	2005-2012	754	0.01052251	0.00010148	-0.061525002	-0.02027752	-0.040901261	0.72953699	0.267904509	0.461632481	NA	NA	FALSE	FALSE
Sustainable use	Private	Amazonia	2013-2018	178	0.015821255	0.029729598	-0.065399345	-0.003381167	-0.034390256	0.962742264	0.595505618	0.367236646	NA	NA	FALSE	FALSE
Sustainable use	Private	Brazil	2013-2018	1228	0.010711059	0.001508119	-0.054980731	-0.01299415	-0.03398744	0.714115987	0.232899023	0.481216964	NA	NA	FALSE	FALSE
Sustainable use	Private	Cerrado	2013-2018	158	0.023070667	0.005803645	-0.108862117	-0.018426766	-0.063644441	0.849862878	0.493670886	0.356191992	NA	NA	FALSE	FALSE
Sustainable use	Private	Mata Atlantica	2013-2018	754	0.00577699	4.08E-07	-0.040585277	-0.017939893	-0.029262585	0.729445825	0.262599469	0.466846356	NA	NA	FALSE	FALSE
Sustainable use	Private	Caatinga	1985-2018	100	0	NA	0	0	0	0.89495162	0.26	0.63495162	NA	NA	FALSE	FALSE
Undesignated/ untitled public	Private	Amazonia	1985-1990	8066	0.005240445	0.023718526	-0.02212318	-0.001581012	-0.011852096	0.638305556	0.353087032	0.285218524	NA	NA	FALSE	FALSE
Undesignated/ untitled public	Private	Brazil	1985-1990	34212	0.004535317	0.031601784	-0.01863732	-0.000859205	-0.009748263	0.663192601	0.123290074	0.539902527	NA	NA	FALSE	FALSE
Undesignated/ untitled public	Private	Caatinga	1985-1990	10020	0.006361631	0.213500957	-0.020382413	0.004554723	-0.007913845	0.713708075	0.141716567	0.571991509	NA	NA	FALSE	FALSE
Undesignated/ untitled public	Private	Cerrado	1985-1990	9670	0.00591486	0.012357075	-0.026390592	-0.003204765	-0.014797678	0.718007142	0.256463289	0.461543853	NA	NA	FALSE	FALSE
Undesignated/ untitled public	Private	Mata Atlantica	1985-1990	5130	0.010807201	7.76E-15	0.062805133	0.105168582	0.083986857	0.744093126	0.159844055	0.584249072	NA	NA	FALSE	FALSE
Undesignated/ untitled public	Private	Pampa	1985-1990	404	0.040712281	0.081719478	-0.00892286	0.15066635	0.070871745	0.842781463	0.391089109	0.451692354	NA	NA	FALSE	FALSE
Undesignated/ untitled public	Private	Pantanal	1985-1990	260	0.020002301	2.47E-05	-0.1235606	-0.045153019	-0.08435681	0.69489238	0.461538462	0.233353919	NA	NA	FALSE	FALSE
Undesignated/ untitled public	Private	Amazonia	1985-2018	8064	0.015353783	3.15E-26	0.132579234	0.192764957	0.162672096	0.640880157	0.352926587	0.28795357	NA	NA	FALSE	FALSE
Undesignated/ untitled public	Private	Brazil	1985-2018	34216	0.010353485	6.51E-38	0.112973235	0.15355815	0.133265692	0.662668313	0.125789105	0.536879208	NA	NA	FALSE	FALSE
Undesignated/ untitled public	Private	Caatinga	1985-2018	10020	0.008900734	0.13431724	-0.004118118	0.030772116	0.013326999	0.715555002	0.136726547	0.578828455	NA	NA	FALSE	FALSE
Undesignated/ untitled public	Private	Cerrado	1985-2018	9672	0.01356545	0.016594638	0.005909164	0.059084752	0.032496958	0.718262169	0.260959471	0.457302698	NA	NA	FALSE	FALSE
Undesignated/ untitled public	Private	Mata Atlantica	1985-2018	5134	0.014652673	4.71E-48	0.184692112	0.242129534	0.213410823	0.743079598	0.112582781	0.630496817	NA	NA	FALSE	FALSE
Undesignated/ untitled public	Private	Pampa	1985-2018	404	0.045032489	0.021511595	0.015262358	0.19178647	0.103524414	0.842879362	0.465346535	0.377532828	NA	NA	FALSE	FALSE
Undesignated/ untitled public	Private	Pantanal	1985-2018	262	0.024246154	8.94E-13	0.125740921	0.2207841	0.17326251	0.695690571	0.458015267	0.237675304	NA	NA	FALSE	FALSE
Undesignated/ untitled public	Private	Amazonia	1991-1995	8062	0.006300484	0.322665377	-0.006117572	0.018579871	0.00623115	0.639853243	0.356983379	0.282869864	NA	NA	FALSE	FALSE
Undesignated/ untitled public	Private	Brazil	1991-1995	34216	0.004204961	0.028718722	0.000956049	0.017439194	0.009197622	0.662950694	0.124503156	0.538447537	NA	NA	FALSE	FALSE
Undesignated/ untitled public	Private	Caatinga	1991-1995	10024	0.00430023	0.765422069	-0.007145244	0.009711348	0.001283052	0.715154136	0.139864326	0.57528981	NA	NA	FALSE	FALSE
Undesignated/ untitled public	Private	Cerrado	1991-1995	9670	0.005401153	0.510052227	-0.007028022	0.01414411	0.003558044	0.718077974	0.25811789	0.459960083	NA	NA	FALSE	FALSE
Undesignated/ untitled public	Private	Mata Atlantica	1991-1995	5130	0.006816525	1.88E-14	0.03884407	0.065564359	0.052204214	0.743550702	0.160623782	0.58292692	NA	NA	FALSE	FALSE
Undesignated/ untitled public	Private	Pampa	1991-1995	404	0.028912852	0.175037982	-0.017456761	0.095879538	0.039211388	0.842814096	0.415841584	0.426972512	NA	NA	FALSE	FALSE
Undesignated/ untitled public	Private	Pantanal	1991-1995	260	0.00994026	0.282007158	-0.008788607	0.030176494	0.010693944	0.695025412	0.461538462	0.233486951	NA	NA	FALSE	FALSE
Undesignated/ untitled public	Private	Amazonia	1996-1999	8060	0.006030139	0.000106704	0.011546837	0.035184547	0.023365692	0.640854861	0.358808933	0.282045928	NA	NA	FALSE	FALSE
Undesignated/ untitled public	Private	Brazil	1996-1999	34216	0.003680831	1.30E-09	0.015119946	0.029548537	0.022334242	0.662883387	0.1256722	0.537211187	NA	NA	FALSE	FALSE
Undesignated/ untitled public	Private	Caatinga	1996-1999	10024	0.003226592	0.042657074	0.000216466	0.012864473	0.00654047	0.715331967	0.137669593	0.577662374	NA	NA	FALSE	FALSE
Undesignated/ untitled public	Private	Cerrado	1996-1999	9670	0.005035431	0.004957888	0.004279075	0.024017601	0.014148338	0.718214391	0.25811789	0.4600965	NA	NA	FALSE	FALSE
Undesignated/ untitled public	Private	Mata Atlantica	1996-1999	5132	0.005981946	1.00E-21	0.045562188	0.069010986	0.057286587	0.743454953	0.141465316	0.601989637	NA	NA	FALSE	FALSE
Undesignated/ untitled public	Private	Pampa	1996-1999	404	0.027858806	0.000253309	0.047330077	0.156534588	0.101932333	0.842859782	0.435643564	0.407216218	NA	NA	FALSE	FALSE
Undesignated/ untitled public	Private	Pantanal	1996-1999	262	0.006703793	0.019575599	0.002510038	0.028788425	0.015649231	0.695025412	0.458015267	0.237010145	NA	NA	FALSE	FALSE
Undesignated/ untitled public	Private	Amazonia	2000-2004	8064	0.008723533	4.26E-15	0.051355591	0.085551214	0.068453402	0.640994259	0.353670635	0.287323624	NA	NA	FALSE	FALSE
Undesignated/ untitled public	Private	Brazil	2000-2004	34214	0.004693857	5.41E-25	0.039266075	0.057665656	0.048465866	0.662685581	0.125153446	0.537532135	NA	NA	FALSE	FALSE
Undesignated/ untitled public	Private	Caatinga	2000-2004	10022	0.00337933	0.000580629	0.005003237	0.018249965	0.011626601	0.71598846	0.137098384	0.578890077	NA	NA	FALSE	FALSE
Undesignated/ untitled public	Private	Cerrado	2000-2004	9672	0.005931197	0.178542867	-0.003645959	0.019603904	0.007978972	0.718449941	0.258684864	0.459765077	NA	NA	FALSE	FALSE
Undesignated/ untitled public	Private	Mata Atlantica	2000-2004	5132	0.0063889	2.33E-17	0.041630373	0.066674402	0.054152387	0.743218128	0.142244739	0.600973389	NA	NA	FALSE	FALSE
Undesignated/ untitled public	Private	Pampa	2000-2004	404	0.013645768	3.72E-07	0.042612981	0.096103409	0.069358195	0.842833676	0.430693069	0.412140607	NA	NA	FALSE	FALSE
Undesignated/ untitled public	Private	Pantanal	2000-2004	262	0.011920247	0.219607534	-0.008730289	0.037996222	0.014632966	0.695158444	0.465648855	0.229509589	NA	NA	FALSE	FALSE
Undesignated/ untitled public	Private	Amazonia	2005-2012	8062	0.010417675	3.85E-25	0.087488719	0.128325253	0.107906986	0.640977479	0.353262218	0.287715262	NA	NA	FALSE	FALSE
Undesignated/ untitled public	Private	Brazil	2005-2012	34218	0.005945708	1.40E-38	0.065580001	0.088886746	0.077233374	0.662662763	0.128119703	0.534543059	NA	NA	FALSE	FALSE
Undesignated/ untitled public	Private	Caatinga	2005-2012	10022	0.005158384	0.51044342	-0.00671527	0.013505224	0.003394977	0.715581741	0.135302335	0.580279406	NA	NA	FALSE	FALSE
Undesignated/ untitled public	Private	Cerrado	2005-2012	9672	0.006475077	0.000810431	0.008995458	0.034377294	0.021686376	0.718678178	0.260959471	0.457718707	NA	NA	FALSE	FALSE
Undesignated/ untitled public	Private	Mata Atlantica	2005-2012	5134	0.004712175	7.58E-15	0.027398452	0.045869838	0.036634145	0.742926298	0.108687183	0.634239115	NA	NA	FALSE	FALSE
Undesignated/ untitled public	Private	Pampa	2005-2012	404	0.049127814	0.021854918	0.016355433	0.208932926	0.11264418	0.842859782	0.455445545	0.387414238	NA	NA	FALSE	FALSE
Undesignated/ untitled public	Private	Pantanal	2005-2012	262	0.019539113	0.000329419	0.03186888	0.108460795	0.070164837	0.695690571	0.465648855	0.230041716	NA	NA	FALSE	FALSE
Undesignated/ untitled public	Private	Amazonia	2013-2018	8060	0.008916804	5.54E-19	0.061891123	0.096844354	0.079367739	0.641075056	0.35483871	0.286236346	NA	NA	FALSE	FALSE
Undesignated/ untitled public	Private	Brazil	2013-2018	34214	0.00442618	6.47E-38	0.048298598	0.065648905	0.056973752	0.662444434	0.12988835	0.532556085	NA	NA	FALSE	FALSE
Undesignated/ untitled public	Private	Caatinga	2013-2018	10022	0.003484844	0.932264074	-0.007126368	0.006533969	-0.0002962	0.714920746	0.134903213	0.580017533	NA	NA	FALSE	FALSE
Undesignated/ untitled public	Private	Cerrado	2013-2018	9672	0.005150455	2.44E-09	0.020628483	0.040817897	0.03072319	0.718999743	0.260752688	0.458247055	NA	NA	FALSE	FALSE
Undesignated/ untitled public	Private	Mata Atlantica	2013-2018	5134	0.00348258	5.18E-10	0.01481321	0.028464673	0.021638941	0.742449574	0.112582781	0.629866792	NA	NA	FALSE	FALSE
Undesignated/ untitled public	Private	Pampa	2013-2018	404	0.012475919	0.074462667	-0.002198306	0.046706397	0.022254045	0.842872836	0.46039604	0.382476796	NA	NA	FALSE	FALSE
Undesignated/ untitled public	Private	Pantanal	2013-2018	262	0.037070232	3.38E-09	0.146510092	0.291822733	0.219166413	0.695823603	0.450381679	0.245441924	NA	NA	FALSE	FALSE
